# Supplementary material for: DELE1 haploinsufficiency causes resistance to mitochondrial stress-induced apoptosis in monosomy 5/del(5q) AML
Source: Leukemia. 2023 Dec 15;38(3):530–7. doi: 10.1038/s41375-023-02107-4 (PMC10912023; doi:10.1038/s41375-023-02107-4)
Supplement: Supplementary file 1 — TableS1 [file 41375_2023_2107_MOESM1_ESM.xlsx]

## Sheet: TableS1
ID	Leucegene id	Karyotype	WGS avail.	chr5 deletion (start-end)	TP53 mutation (AA)	TP53 mutation VAF	TP53 deletion
1	03H022	51~55,XX,+1,+2,del(3)(q23),add(5)(q11.2),add(8)(q24),+11,+?14,?add(17)(q21),add(21)(p11),+r,+1~7mar,inc[cp8]/46,XX[1]	0	-	H168R	0.9434	positive (FISH)
2	03H028	40~43,XY,+2,-4,-5,-5,-7,-7,-14,-15,-17,-19,-19,-22,+7mar[cp4]/46,XY[14]	1	complete	Y220C	0.968	positive (FISH+WGS)
3	03H030	44~48,XX,add(1)(p3?2),del(5)(q13),del(6)(p23),+8,add(18)(p11.3),+21[cp22]	1	76583000-172193999	-	-	negative (FISH+WGS)
4	03H094	45,XY,-3,del(3)(q12),-4,der(5)t(3;5)(p12;q11.2),del(6)(q21q25),t(9;10)(p13;q26),add(11)(p15),?del(12)(q22),der(12)t(4;12)(q32;q22),-15,?add(16)(p11.2),-17,der(17)add(17)(p11.2)?del(17)(q12q22),der(18)add(18)(p11.2)t(17;18)(q12;q23),+del(22)(q13),+mar1,+mar2[19]	1	50687000-end	A138P	0.8908	positive✝ (WGS)
5	04H017	43~45,XX,del(5)(q13q33),-7,add(12)(p?11.2),-16,-17,-20,+1~2mar[cp18]/46,XX[2]	1	56927000-end	H179Q	0.8763	positive (FISH+WGS)
6	04H115	42~46,XY,-4,-5,-6,del(7)(q22),-10,-11,-13,-15,-17,i(17)(q10),add(18)(q11.2),-18,-20,-21,-22,+1~9mar,min[cp17]	1	52702000-end	K132fs	1	positive (FISH+WGS)
7	04H120	46,XY,del(5)(q22q33),t(7;21)(p22;q22)[20]	1	131664000-161507999	-	-	negative (FISH+WGS)
8	04H127	42~50,XX,-3,del(5)(q13q33),del(7)(q22),-8,add(10)(p11.2),-10,-11,del(11)(q23),add(12)(p11.2),+?13,-16,-17,-20,-21,-22,+1~10mar[cp19]	0	-	G244D	0.9792	positive (FISH)
9	05H031	46,XY,del(5)(q13q31)[20]	1	71812000-139693999	-	-	negative (FISH+WGS)
10	05H034	47,XY,del(5)(q?31),+mar[21]	1	129610000-170932999	-	-	negative (FISH+WGS)
11	06H004	42~46,XX,del(3)(q25)[10],add(3)(p23)[4],add(4)(p11)[19],del(5)(q11.2q33)[18],-6[8],del(6)(q13q23)[7],del(7)(q22q34)[16],-13[6],add(13)(p11)[8],-16[16],-17[3],-17x2[16],-18[16],+mar1[12],+mar2[2],+mar3[5],+mar4[7],+mar5[2],inc[cp19]/46,XX[1]	1	57239000-149417999	V216M	0.9811	positive (FISH+WGS)
12	06H075	40~45,X,-Y,add(1)(p13),add(4)(q31),-5,-7,del(10)(q24),-12,ins(13;?)(q12;?),-14,-16,-17,-18,-19,+?21,-22,+7mar[cp16]/41,idem,add(2)(p11.2),t(3;8)(q21;q22),del(6)(q21),+mar8[cp3]/46,XY[1]	1	76037000-172154999	V272M	0.9801	positive (FISH+WGS)
13	06H135	35~42,XY,-5,-8,-9,add(10)(p11.2),dup(11)(q?14-22q2?4),-13,add(13)(q34),add(15)(p11),-16,-17,-20,-21, +r,+mar1,+mar2[cp10]/77~83,idemx2,-21,+mar2,+mar3,inc[cp13]	1	complete	C275Y	0.9469	positive (FISH+WGS)
14	07H024	42~46,XY,-3,-5,del(7)(q22),-8,-9,-16,-17,+6mar[cp7]/46,XY[3]	0	-	C135Y	0.5083	negative (FISH)
					G245S	0.4127
15	07H034	44,X,-Y,add(3)(p13),del(5)(q13q33),-7,+8,dic(12;17)(p11.2;p11.2),-17[18]/88,XX,-Y,-Y,add(3)(p13)x2,del(5)(q13q33)x2,-7,-7,+8,+8,dic(12;17)(p11.2;p11.2)x2,-17,-17[2]	1	50687000-161572999	R213*	0.8951	positive (FISH+WGS)
16	07H038	45,XY,der(3)del(3)(p13)del(3)(q2?7),der(3)?t(3;?)(q21;?),add(5)(q31),add(10)(q2?6),-?13,inc[5]	1	136552000-163015999	-	-	negative (FISH+WGS)
17	07H148	43~46,XX,-5,-11,add(12)(p13),-16,-17,-21,-22,-22,+1~9mar[cp17]/46,XX[1]	1	50687000-168202999	V216fs	0.8519	positive (FISH+WGS)
18	07H156	45~48,XY,+3,dic(3;11)(q11;p15),der(5)t(5;17)(q31;q12),+6,-11,dic(11;?)(p15;?)X2,+13,-17,-20,+22,+mar[cp20]	1	125931000-181267999	R273H	0.9884	positive (FISH+WGS)
19	08H018	45,XY,add(2)(p13),-5,-7,-14,-17,-22,+4mar[19]	1	96928000-156788999	K132R	0.9678	positive (FISH+WGS)
20	08H022	44,XX,-5,-7,del(16)(q22),-17,add(18)(q2?1),+mar[20]	1	55835000-142527999	A189fs	0.44	positive (FISH+WGS)
21	08H033	42~49,XY,add(1)(p3?4)x2,-3,add(3)(q23),del(3)(p13),?add(4)(q35),-5,-7,add(11)(q21),add(12)(p11.2),add(12)(p11.2)x2,-14,+15,-16,?del(17)(p13),-18,-20,+1~9mar[cp20]	0	-	I195fs	1	negative (FISH)
22	08H054	42~44,XY,?t(2;3)(q21;q2?2),add(3)(p11),-5,-7,-12,+1~5mar[cp20]	0	-	V143M	0.5077	negative (FISH)
					Y220C	0.4715
23	08H118	43~45,X,-X,t(3;16;6)(q26.2;q22;q25),del(5)(q15q33),add(7)(q22),-14,-17,-17,-20,-22,+1~4mar[cp20]	0	-	Y205C	1	negative (FISH)
24	09H078	42~43,XX,del(3)(p13),del(5)(q15q31),?del(6)(q26),-9,-15,add(15)(p11.2),del(16)(q2?2),-17,-17,-19,+1~3mar[cp18]	1	50687000-end	R248Q	0.9813	positive (FISH+WGS)
25	09H084	45~47,XX,del(3)(q12),-5,-7,del(7)(q11.2),del(7)(q22),?del(7)(q32),+8,add(12)(p11.2),+2mar[cp19]	1	54899000-end	V157F	0.9984	negative (FISH+WGS)
26	09H085	47~48,XX,del(5)(q13q33),del(7)(q34),+8,+9,del(13)(q14)[cp21]	1	79521000-156788999	-	-	negative (FISH+WGS)
27	09H089	46~48,XY,-3,der(5)del(5)(?q15q33)t(5;9)(q?33;q22),del(7)(q31),add(15)(q26),-22,+1~3r,+1~3mar,inc[cp21]	1	92989000-end	R282W	0.89345	negative (FISH+WGS)
28	10H014	46,XY,inv(3)(?p14p24)[3]/75~78,XXYY,+1,inv(3)(?p14p24),-4,del(4)(?q21q25),-5,+8,-9,i(11)(q10),+i(11)(q10),+14,+15,-16,-17,-18,+19,+20,+21,+22,+1~4mar[cp17]	1	73879000-173285999	R273H	0.8441	positive✝ (WGS)
29	10H034	40~44,X,-Y,+add(1)(p?21),-4,-5,del(5)(?q22q33),-6,-7,add(7)(p13),+8,del(9)(q13q22),-10,-12,del(12)(q24.2),-13,-14,-16,der(16)?t(16;21)(q24;q11.2),-17,-17,-18,add(18)(q23),-19,add(19)(q13.4),-20,del(20)(q1?3),-21,-22,+1~4mar[cp20]	1	54821000-154201999	-	-	positive (WGS)
30	10H051	43~47,XY,-2,-3,-5,add(9)(p13),add(12)(p13),der(12)t(3;12)(p13;p13),add(17)(p11.2),del(17)(p11.2),-21,+21,+22,+1~4mar[cp24]	1	77857000-end	-	-	negative (FISH+WGS)
31	10H066	43~45,XY,add(4)(q21),?del(5)(q31q33),-6,+8,del(16)(q22),-17,-18,+1~2mar[cp20]	1	99736000-end	L111Q	0.9793	positive (FISH+WGS)
32	10H130	45~59,XY,+Y,add(1)(p3?5),del(5)(q32),-6,add(6)(p21),+8,+11,-12,der(12)t(12;?;12)(p13;?;?q13),+13,+15,+17,+19,-20,+22,+mar1,+mar1x2,+mar2x2,+mar2x3,+mar2x4[cp21]	1	97318000-end	H193Y	0.9444	negative (FISH+WGS)
33	10H136	46,XX,del(5)(q13q33)[24]	1	86151000-160584999	-	-	negative (FISH+WGS)
34	10H174	44~46,XX,del(1)(p3?5),add(4)(q35),der(5)add(5)(p15.3)del(5)(q13),+der(5)del(5)(p15.2)del(5)(q11.2q32),+der(11)t(11;14)(p1?4;q2?1),add(12)(p13),?del(12)(p13),del(16)(q2?3),-17,-17,add(17)(p11.2),add(18)(p11.3),-19,-20,-21,-21,+mar[cp21]	1	84149000-172167999	-	-	positive (FISH+WGS)
35	11H002	46~48,-X,Y,-2,-3,-5,-10,add(12)(p12),+13,+del(13)(q12q14),-17,-18,+19,-21,+1~8mar[cp19]/46,XY[1]	1	111137000-154903999	-	-	positive (FISH+WGS)
36	11H044	44~46,XY,-3,add(5)(q1?3),-7,-9,-18,+1~2mar,min[cp19]	1	59072000-end	Y220C	0.9828	negative (FISH+WGS)
37	11H097	46,XX,del(5)(q?22q33)[9]/46,XX,-5,+r[6]/46,XX[7]	1	121160000-144334999	-	-	negative (FISH+WGS)
38	11H103	45~47,XY,-Y,-3,add(5)(q?14),i(8)(q10),-17,-18,+1~5mar[cp19]/90~93,slx2[cp3]	1	76193000-end	R282W	0.9816	positive (FISH+WGS)
39	11H132	45,XY,del(5)(q15q33),-10,der(12)t(10;12)(q11.2;p13),-13,-18,+mar1,+mar2[9]/51,XY,+Y,add(1)(p36.3),add(2)(q31),add(2)(q3?7),del(3)(q13),add(4)(q3?1),del(5)(q11.2)X2,add(7)(p1?5),+9,-10,add(11)(q25)X2,der(12)t(10;12)(q11.2;p13),-13,+14,add(15)(p11.2),-16,-18,del(20)(p1?2),+22,+mar1,+mar3,+mar4[13]	1	84274999-end	E258D	0.9778	negative (FISH+WGS)
40	11H145	44~45,XX,add(1)(p36.1),der(3)?inv(3)(p21p26),del(5)(q12q33),-14,add(17)(p?11.2),-18,-22,+r,+mar[cp19]/46,XX[1]	1	50687000-end	G245D	0.961	positive (FISH+WGS)
41	11H177	44,XX,-5,-16,add(17)(p11.2),add(19)(p13),?i(21)(q10)[11]/44,idem,t(4;8)(q?27;q22)[10]	1	56784000-end	V216G	0.9351	positive (FISH+WGS)
42	11H187	45~47,XX,-5,del(5)(q12),+8,+8,-18,+mar[cp18]/46,XX[2]	1	50687000-167175999	E349fs	0.7998	negative (FISH+WGS)
43	12H012	45,XX,del(5)(q12q33),-6,add(11)(q2?3),-18,+mar[19]	1	55198000-158842999	C135R	0.9718	negative (FISH+WGS)
44	12H058	45,Y,add(X)(q2?7),-3,-5,add(11)(q24),add(17)(p11.2),add(20)(p11.2),+mar[20]	1	3471000-end	R248W	0.9459	positive (FISH+WGS)
45	12H170	42~46,XX,-X,-4,del(5)(q13q33),+8,i(8)(q10),+i(8)(q10),add(9)(p?13),?add(11)(q25),add(12)(q1?3),-15,-16,-17,-18,-21,+1~4mar,min[cp28]	1	103506000-168202999	C124fs	0.53	negative✝(WGS)
46	13H018	43,XX,del(3)(p13),del(5)(q13q33),dic(6;11)(p21;p1?4),-17,-21[7]/43,sl,r(3)(p26q29)[4]/44,sdl1,-22,+mar1,+mar2[10]/45,sdl2,+r(3)(p26q29)[2]/46,XX[1]	1	55276000-176587999	I195T	0.8573	positive (FISH+WGS)
47	13H056	45~47,XY,-2,-3,-5,-7,+8,add(16)(q24),+1~5mar[cp21]	1	58773000-170061999	V272M	0.3022	negative (FISH+WGS)
48	13H083	45,XX,inv(3)(q21q26.2),del(5)(q13q33),-7[13]/45,sl,t(6;12)(q13;p1?1)[9]	1	92300000-end	-	-	positive (FISH+WGS)
(WGS avail.: 0=no, 1=yes; TP53 deletion: in case of divergent TP53 deletion status between WGS and FISH data (indicated by a ✝ in the table), the status most likely to explain the identified VAF was conserved)
