# Supplementary material for: DELE1 haploinsufficiency causes resistance to mitochondrial stress-induced apoptosis in monosomy 5/del(5q) AML
Source: Leukemia. 2023 Dec 15;38(3):530–7. doi: 10.1038/s41375-023-02107-4 (PMC10912023; doi:10.1038/s41375-023-02107-4)
Supplement: Supplementary file 2 — TableS2 [file 41375_2023_2107_MOESM2_ESM.xlsx]

## Sheet: Sheet1
ID	logFC	AveExpr	t	P.Value	adj.P.Val	B	Gene
ENSG00000081791.8	-1.19275	6.51211	-23.725	2.39077e-79	7.32724e-75	169.568	DELE1
ENSG00000120314.18	-0.95144	5.38235	-16.704	2.57658e-48	2.63224e-44	98.9507	WDR55
ENSG00000177556.11	-0.959879	4.6116	-16.737	1.84937e-48	2.63224e-44	99.1801	ATOX1
ENSG00000112855.14	-1.06171	4.5877	-15.6044	1.48234e-43	1.13577e-39	88.0536	HARS2
ENSG00000198028.3	4.89129	-5.14459	15.5334	2.98854e-43	1.83185e-39	86.4391	ZNF560
ENSG00000170445.12	-0.952394	5.66488	-15.3082	2.75135e-42	1.40539e-38	85.2781	HARS
ENSG00000120733.13	-0.743391	6.85709	-15.1099	1.92971e-41	8.44884e-38	83.4079	KDM3B
ENSG00000249637.1	-1.19486	0.0624221	-14.8668	2.08036e-40	7.96985e-37	80.5042	AC008438.1
ENSG00000170469.10	-1.53627	1.07912	-14.78	4.84706e-40	1.65058e-36	79.7256	SPATA24
ENSG00000113272.13	-1.192	3.81118	-14.3082	4.68848e-38	1.43693e-34	75.5046	THG1L
ENSG00000237190.3	-0.90969	3.63466	-14.2346	9.51978e-38	2.65238e-34	74.8126	CDKN2AIPNL
ENSG00000164296.6	-1.22787	1.81303	-14.1243	2.74958e-37	6.48225e-34	73.5846	TIGD6
ENSG00000254996.5	-1.34864	5.18897	-14.1277	2.65981e-37	6.48225e-34	73.9074	ANKHD1-EIF4EBP3
ENSG00000197360.9	3.83499	-2.78585	13.9138	2.06219e-36	4.51444e-33	71.5261	ZNF98
ENSG00000277945.1	3.20714	-5.86868	13.8673	3.213e-36	6.56481e-33	70.1714	AC107308.1
ENSG00000113141.15	-0.70285	6.65042	-13.7282	1.20768e-35	2.31332e-32	70.2057	IK
ENSG00000270021.1	-1.91963	0.000383959	-13.7203	1.30179e-35	2.3469e-32	69.6715	AC026691.1
ENSG00000241749.4	3.47239	-5.08738	13.63	3.06691e-35	5.22192e-32	68.482	RPSAP52
ENSG00000248445.5	-1.27756	0.683986	-13.5731	5.25418e-35	8.47526e-32	68.4	SEMA6A-AS1
ENSG00000145029.11	-1.10549	4.08399	-13.489	1.16334e-34	1.78271e-31	67.8574	NICN1
ENSG00000070814.17	-0.959646	5.94857	-13.3309	5.15579e-34	7.52451e-31	66.4849	TCOF1
ENSG00000031003.10	-0.835436	6.19872	-13.195	1.84455e-33	2.56962e-30	65.2313	FAM13B
ENSG00000271918.1	-1.58095	-0.11945	-12.8542	4.40275e-32	5.86677e-29	61.7724	AC034236.2
ENSG00000132570.14	-0.848993	3.38218	-12.7791	8.81458e-32	1.12562e-28	61.3097	PCBD2
ENSG00000177733.6	-0.736738	7.82692	-12.6531	2.81466e-31	3.31784e-28	60.2555	HNRNPA0
ENSG00000204628.11	-1.07178	10.4812	-12.6563	2.73337e-31	3.31784e-28	60.2395	RACK1
ENSG00000247121.6	-1.18812	1.3103	-12.6364	3.28406e-31	3.72777e-28	59.8899	AC009126.1
ENSG00000164346.9	-0.897063	6.59057	-12.543	7.7318e-31	8.46301e-28	59.2682	NSA2
ENSG00000149948.13	3.59947	-0.185176	12.5179	9.73593e-31	1.02892e-27	58.9525	HMGA2
ENSG00000161970.12	-1.09188	10.1096	-12.1918	1.89197e-29	1.93284e-26	56.0502	RPL26
ENSG00000155868.7	-1.04917	3.26374	-12.1235	3.50721e-29	3.46738e-26	55.4224	MED7
ENSG00000145743.15	-1.08498	4.37821	-12.0957	4.50416e-29	4.31386e-26	55.2275	FBXL17
ENSG00000148143.12	3.11473	-0.912877	11.9548	1.59905e-28	1.48508e-25	53.8922	ZNF462
ENSG00000198839.9	-0.999352	4.36192	-11.937	1.87541e-28	1.69051e-25	53.827	ZNF277
ENSG00000164615.4	-0.943292	5.09322	-11.9039	2.5217e-28	2.20814e-25	53.5535	CAMLG
ENSG00000244480.1	-1.33375	1.54449	-11.8589	3.76921e-28	3.20886e-25	53.0123	AC005154.2
ENSG00000131368.7	-0.799731	5.99521	-11.8069	5.99263e-28	4.96384e-25	52.7027	MRPS25
ENSG00000086589.11	-0.690928	6.36427	-11.6705	2.01298e-27	1.62352e-24	51.5026	RBM22
ENSG00000167280.16	-1.04498	6.14422	-11.6584	2.24114e-27	1.76119e-24	51.4018	ENGASE
ENSG00000084092.6	-0.815756	5.14037	-11.5931	3.98981e-27	3.05699e-24	50.835	NOA1
ENSG00000023909.9	1.61247	3.51806	11.5498	5.84654e-27	4.31849e-24	50.459	GCLM
ENSG00000152467.9	3.03395	-5.07498	11.5485	5.91806e-27	4.31849e-24	49.999	ZSCAN1
ENSG00000267041.5	1.26395	3.16935	11.4094	2.00846e-26	1.43152e-23	49.2413	ZNF850
ENSG00000196109.6	2.88591	-5.24682	11.3924	2.33025e-26	1.62313e-23	48.5801	ZNF676
ENSG00000113068.9	-0.86015	5.20732	-11.3285	4.0731e-26	2.77405e-23	48.547	PFDN1
ENSG00000131503.20	-0.602074	6.93914	-11.2969	5.36245e-26	3.57279e-23	48.2511	ANKHD1
ENSG00000164587.11	-1.14183	9.50223	-11.2876	5.81518e-26	3.79199e-23	48.1175	RPS14
ENSG00000127184.10	-0.974898	6.92502	-11.2736	6.57369e-26	4.1973e-23	48.0562	COX7C
ENSG00000114779.19	-1.09087	5.77601	-11.2399	8.81088e-26	5.40072e-23	47.7852	ABHD14B
ENSG00000133048.12	3.61629	2.36671	11.2399	8.80988e-26	5.40072e-23	47.7848	CHI3L1
ENSG00000235703.5	-1.27466	2.37952	-11.215	1.09336e-25	6.57046e-23	47.4999	LINC00894
ENSG00000131508.15	-0.661656	6.12335	-11.1966	1.28268e-25	7.55993e-23	47.4064	UBE2D2
ENSG00000181904.8	-0.941279	5.34514	-11.1856	1.41207e-25	8.16547e-23	47.3225	C5orf24
ENSG00000113048.16	-0.955288	5.68345	-11.1613	1.74221e-25	9.88802e-23	47.1133	MRPS27
ENSG00000145782.12	-0.635513	5.26061	-11.1475	1.96405e-25	1.09444e-22	46.9967	ATG12
ENSG00000166265.11	4.67799	-2.53475	10.9744	8.72554e-25	4.77536e-22	45.4477	CYYR1
ENSG00000137675.4	2.67751	-5.38152	10.9524	1.05395e-24	5.66694e-22	44.8301	MMP27
ENSG00000113716.12	-0.756597	6.01982	-10.911	1.5024e-24	7.80432e-22	44.9828	HMGXB3
ENSG00000281357.2	-0.906146	1.6663	-10.9111	1.50077e-24	7.80432e-22	44.9267	ARRDC3-AS1
ENSG00000145781.8	-0.927853	4.08199	-10.8941	1.73685e-24	8.87182e-22	44.8481	COMMD10
ENSG00000172053.15	-0.932721	7.84849	-10.8761	2.02429e-24	1.01706e-21	44.6497	QARS
ENSG00000164307.12	-0.972616	6.89383	-10.8368	2.83156e-24	1.3997e-21	44.3433	ERAP1
ENSG00000184988.8	-1.14662	4.29071	-10.8176	3.33499e-24	1.62239e-21	44.2084	TMEM106A
ENSG00000133019.11	3.10562	-2.71832	10.7194	7.68048e-24	3.67799e-21	43.2918	CHRM3
ENSG00000113108.17	-1.07007	4.49014	-10.7082	8.4452e-24	3.98198e-21	43.2983	APBB3
ENSG00000197226.12	-0.766746	7.5271	-10.6534	1.34261e-23	6.23459e-21	42.7868	TBC1D9B
ENSG00000243056.1	-1.14381	2.83987	-10.6277	1.66654e-23	7.6233e-21	42.6007	EIF4EBP3
ENSG00000144369.12	3.33643	-0.227058	10.5952	2.19198e-23	9.8794e-21	42.3449	FAM171B
ENSG00000117122.13	3.38866	-2.37184	10.5906	2.2794e-23	1.01245e-20	42.2462	MFAP2
ENSG00000196468.7	2.86274	-4.28238	10.5837	2.41573e-23	1.05767e-20	42.0741	FGF16
ENSG00000205544.3	-1.00927	3.79439	-10.5647	2.83231e-23	1.2226e-20	42.1038	TMEM256
ENSG00000165646.11	2.59118	1.73429	10.5394	3.50558e-23	1.477e-20	41.9004	SLC18A2
ENSG00000167615.16	-0.878169	8.69386	-10.5389	3.51805e-23	1.477e-20	41.8031	LENG8
ENSG00000213585.10	-0.905449	6.64771	-10.5354	3.6248e-23	1.50126e-20	41.8333	VDAC1
ENSG00000146007.10	-0.789859	5.88955	-10.5332	3.69286e-23	1.50905e-20	41.8305	ZMAT2
ENSG00000275765.5	-1.04061	-0.406656	-10.5092	4.51397e-23	1.82032e-20	41.5632	AC091982.3
ENSG00000229425.2	2.15414	1.34103	10.5001	4.87139e-23	1.93894e-20	41.5726	AJ009632.2
ENSG00000113583.7	-0.990817	5.38763	-10.4845	5.55315e-23	2.18196e-20	41.4414	C5orf15
ENSG00000155508.13	-0.770055	6.73738	-10.4689	6.32652e-23	2.45437e-20	41.2788	CNOT8
ENSG00000178188.14	-0.648695	5.83617	-10.4552	7.09161e-23	2.7168e-20	41.1865	SH2B1
ENSG00000137098.13	-1.24521	0.901941	-10.4269	8.98467e-23	3.39953e-20	40.9149	SPAG8
ENSG00000171720.9	-0.745204	5.6877	-10.4167	9.78109e-23	3.65574e-20	40.8748	HDAC3
ENSG00000120725.12	-1.08717	4.94663	-10.3788	1.34115e-22	4.95225e-20	40.5804	SIL1
ENSG00000122965.10	-0.52766	5.63734	-10.3508	1.69292e-22	6.17672e-20	40.3318	RBM19
ENSG00000186207.4	2.71501	-5.76298	10.3446	1.78171e-22	6.42423e-20	39.7852	LCE5A
ENSG00000100836.10	-0.495629	7.65682	-10.3386	1.8729e-22	6.67451e-20	40.1751	PABPN1
ENSG00000232692.1	2.32917	-5.8576	10.3261	2.07832e-22	7.32142e-20	39.4984	AP001596.1
ENSG00000186468.12	-0.99839	10.128	-10.3161	2.25828e-22	7.86498e-20	39.9215	RPS23
ENSG00000244607.5	-1.08278	0.447128	-10.2804	3.03486e-22	1.04508e-19	39.7235	CCDC13
ENSG00000236383.7	-1.2635	2.90433	-10.2674	3.37832e-22	1.15043e-19	39.657	CCDC200
ENSG00000170606.13	-0.820216	6.22391	-10.2439	4.10491e-22	1.3825e-19	39.4507	HSPA4
ENSG00000021826.14	2.16347	-1.97726	10.1924	6.27614e-22	2.09077e-19	39.0115	CPS1
ENSG00000225936.1	3.21126	-3.48617	10.1872	6.54782e-22	2.15782e-19	38.9351	AL731557.1
ENSG00000163617.10	-1.06943	3.13539	-10.1745	7.27133e-22	2.37076e-19	38.9138	CCDC191
ENSG00000184584.12	-1.17425	7.63446	-10.1713	7.46646e-22	2.40876e-19	38.8277	TMEM173
ENSG00000089289.15	-0.665454	6.03759	-10.1439	9.34872e-22	2.98458e-19	38.6413	IGBP1
ENSG00000169567.11	-0.989119	7.73387	-10.1353	1.00384e-21	3.17174e-19	38.5281	HINT1
ENSG00000141258.12	-0.716848	6.2152	-10.1201	1.13692e-21	3.55554e-19	38.4447	SGSM2
ENSG00000079387.13	0.508022	4.51467	10.0699	1.71437e-21	5.30727e-19	38.0605	SENP1
ENSG00000143776.18	3.76242	0.275109	10.0671	1.75393e-21	5.32223e-19	38.0599	CDC42BPA
ENSG00000155980.11	2.90822	-2.79598	10.0679	1.74361e-21	5.32223e-19	38.0034	KIF5A
ENSG00000228623.3	2.42034	-1.88846	10.021	2.55547e-21	7.67843e-19	37.6464	ZNF883
ENSG00000120727.12	-0.634138	6.70647	-9.99549	3.14678e-21	9.36335e-19	37.4251	PAIP2
ENSG00000178149.16	-0.999807	4.24862	-9.98457	3.43923e-21	1.01352e-18	37.3991	DALRD3
ENSG00000197448.13	-0.979504	7.44049	-9.97866	3.60864e-21	1.05331e-18	37.2757	GSTK1
ENSG00000161960.14	-0.710216	9.48919	-9.86967	8.7297e-21	2.52404e-18	36.3253	EIF4A1
ENSG00000145901.14	-0.859935	6.90541	-9.80473	1.47379e-20	4.22137e-18	35.9026	TNIP1
ENSG00000231165.3	2.57635	-5.37444	9.78358	1.74692e-20	4.95738e-18	35.4943	TRBV26OR9-2
ENSG00000113712.16	-0.642776	7.19219	-9.76715	1.99344e-20	5.60504e-18	35.5899	CSNK1A1
ENSG00000113558.18	-0.575745	7.44711	-9.75836	2.13912e-20	5.95999e-18	35.5101	SKP1
ENSG00000279799.1	-1.04393	0.988504	-9.75164	2.25759e-20	6.23338e-18	35.5286	AC006077.2
ENSG00000145882.10	-1.24042	4.94945	-9.71999	2.90933e-20	7.96117e-18	35.2978	PCYOX1L
ENSG00000156508.17	-0.722217	13.9616	-9.70064	3.39631e-20	9.2115e-18	34.8236	EEF1A1
ENSG00000247828.7	-1.11574	2.54399	-9.69446	3.56841e-20	9.59339e-18	35.0989	TMEM161B-AS1
ENSG00000065491.8	0.858623	4.93023	9.68278	3.9175e-20	1.0302e-17	34.9614	TBC1D22B
ENSG00000164258.11	-0.731578	4.70741	-9.6844	3.86704e-20	1.0302e-17	35.0151	NDUFS4
ENSG00000196388.8	-1.23037	1.02368	-9.68229	3.93283e-20	1.0302e-17	34.9869	INCA1
ENSG00000164930.11	2.57029	1.52597	9.67644	4.12091e-20	1.07032e-17	34.9627	FZD6
ENSG00000185559.13	4.66318	-2.50685	9.61406	6.77343e-20	1.74447e-17	34.4617	DLK1
ENSG00000164404.8	-1.07358	-0.595667	-9.60361	7.36009e-20	1.87977e-17	34.3565	GDF9
ENSG00000278318.4	2.8808	-0.386893	9.57751	9.05518e-20	2.29358e-17	34.1919	ZNF229
ENSG00000253483.1	2.23488	-3.84633	9.56796	9.76756e-20	2.45374e-17	34.0347	AC104561.2
ENSG00000153561.12	0.669196	6.50838	9.56399	1.00798e-19	2.49135e-17	33.9812	RMND5A
ENSG00000223705.9	-1.12206	5.68197	-9.56499	9.99994e-20	2.49135e-17	34.0643	NSUN5P1
ENSG00000109065.11	-0.567037	4.83139	-9.54619	1.16052e-19	2.84542e-17	33.9297	NAT9
ENSG00000272950.1	1.59051	-4.00081	9.53366	1.28159e-19	3.11731e-17	33.7154	AC093799.1
ENSG00000279253.1	-0.88802	1.85326	-9.51512	1.48381e-19	3.58078e-17	33.7022	AL121753.2
ENSG00000182179.10	-1.07624	7.34087	-9.50215	1.64386e-19	3.93601e-17	33.5177	UBA7
ENSG00000183762.12	1.90876	1.28514	9.49417	1.75071e-19	4.15935e-17	33.5507	KREMEN1
ENSG00000106133.17	-1.28227	3.61995	-9.48975	1.81289e-19	4.27396e-17	33.5166	NSUN5P2
ENSG00000168944.15	-0.547003	4.80077	-9.481	1.94233e-19	4.54415e-17	33.4245	CEP120
ENSG00000137460.8	2.20766	2.43069	9.47162	2.09133e-19	4.84949e-17	33.3586	FHDC1
ENSG00000205220.11	-1.06821	6.08874	-9.47082	2.10448e-19	4.84949e-17	33.3188	PSMB10
ENSG00000198677.10	-0.73561	6.121	-9.45289	2.42365e-19	5.54329e-17	33.1694	TTC37
ENSG00000094880.10	-0.826352	4.71454	-9.44321	2.61542e-19	5.93759e-17	33.1401	CDC23
ENSG00000262227.1	-1.39146	-0.9609	-9.43798	2.72521e-19	6.14134e-17	33.0588	AC004771.3
ENSG00000164405.10	-0.917352	5.16641	-9.42585	2.99769e-19	6.70607e-17	32.9965	UQCRQ
ENSG00000119121.21	2.21611	-0.611592	9.39586	3.79302e-19	8.42381e-17	32.7866	TRPM6
ENSG00000237849.1	2.45988	-5.85865	9.39372	3.85712e-19	8.50453e-17	32.3661	NFYAP1
ENSG00000007968.6	1.77075	4.34071	9.38972	3.97991e-19	8.71259e-17	32.6781	E2F2
ENSG00000213988.9	2.01188	0.861464	9.38374	4.17083e-19	9.06579e-17	32.7017	ZNF90
ENSG00000154783.10	2.94168	0.0420222	9.37453	4.48268e-19	9.675e-17	32.6312	FGD5
ENSG00000101938.14	2.87075	0.2568	9.36723	4.74622e-19	1.01722e-16	32.5753	CHRDL1
ENSG00000188846.13	-0.758571	9.39454	-9.33789	5.96931e-19	1.27047e-16	32.1601	RPL14
ENSG00000113522.13	-0.964382	5.38144	-9.3259	6.55508e-19	1.38552e-16	32.2223	RAD50
ENSG00000196295.11	-0.794892	6.37236	-9.2863	8.92355e-19	1.87321e-16	31.88	GARS-DT
ENSG00000186687.15	-0.930255	4.5	-9.27631	9.64497e-19	2.01088e-16	31.8671	LYRM7
ENSG00000075223.13	3.36077	-0.996492	9.26395	1.0617e-18	2.19859e-16	31.7864	SEMA3C
ENSG00000079385.21	2.562	2.36088	9.26007	1.09423e-18	2.25075e-16	31.7298	CEACAM1
ENSG00000248932.5	-0.726386	0.0234743	-9.25593	1.12997e-18	2.30876e-16	31.7115	AC046134.2
ENSG00000137960.5	2.458	-3.54993	9.25033	1.18014e-18	2.3953e-16	31.6389	GIPC2
ENSG00000116717.11	1.37997	5.11821	9.20196	1.71671e-18	3.46142e-16	31.2213	GADD45A
ENSG00000279691.1	-1.11218	-1.51143	-9.19952	1.74942e-18	3.50432e-16	31.2372	AC113410.3
ENSG00000204248.10	0.981905	0.741022	9.19501	1.81158e-18	3.60528e-16	31.2638	COL11A2
ENSG00000138772.12	2.75627	3.42077	9.1935	1.83279e-18	3.62397e-16	31.185	ANXA3
ENSG00000253986.1	2.22323	-3.92594	9.18272	1.99213e-18	3.91376e-16	31.1077	AC104561.3
ENSG00000215146.4	1.64043	-0.279595	9.17384	2.13351e-18	4.16483e-16	31.1015	BX322639.1
ENSG00000079156.16	1.68448	0.194525	9.15362	2.49362e-18	4.83699e-16	30.9523	OSBPL6
ENSG00000101928.12	0.986035	2.84709	9.14885	2.58694e-18	4.98645e-16	30.9037	MOSPD1
ENSG00000152700.13	-0.52758	5.14707	-9.14727	2.61871e-18	5.01614e-16	30.8584	SAR1B
ENSG00000131080.14	-3.23603	0.482245	-9.14395	2.68649e-18	5.11402e-16	30.8291	EDA2R
ENSG00000164048.13	-0.768316	4.47666	-9.14082	2.75211e-18	5.20658e-16	30.8365	ZNF589
ENSG00000113649.11	-0.571657	6.72138	-9.13008	2.98926e-18	5.60221e-16	30.6706	TCERG1
ENSG00000269779.1	1.62167	-4.22161	9.12971	2.99779e-18	5.60221e-16	30.6478	AC010329.2
ENSG00000269600.1	2.19625	-0.948808	9.12432	3.12493e-18	5.80441e-16	30.7281	AC016629.2
ENSG00000172869.14	-0.614908	5.92069	-9.12154	3.19238e-18	5.89399e-16	30.6378	DMXL1
ENSG00000270049.2	-0.992725	1.41924	-9.11821	3.2753e-18	6.01086e-16	30.6817	AC009061.2
ENSG00000224091.1	2.36543	-4.96261	9.10879	3.52119e-18	6.42366e-16	30.4549	AC104389.2
ENSG00000188825.13	-0.788111	3.20939	-9.09488	3.91816e-18	7.10555e-16	30.5114	LINC00910
ENSG00000254911.3	-1.70836	2.76687	-9.07842	4.44564e-18	8.0147e-16	30.3881	SCARNA9
ENSG00000230650.1	2.32971	-4.11586	9.06785	4.82078e-18	8.64019e-16	30.2441	AC140479.2
ENSG00000138759.17	2.18093	-3.61085	9.01255	7.35847e-18	1.3036e-15	29.8562	FRAS1
ENSG00000153037.13	-0.569471	4.79681	-9.01257	7.35744e-18	1.3036e-15	29.8578	SRP19
ENSG00000162244.10	-0.743945	9.76117	-9.00485	7.80365e-18	1.37452e-15	29.6104	RPL29
ENSG00000065618.16	3.45124	0.0410406	9.00163	7.99794e-18	1.40069e-15	29.812	COL17A1
ENSG00000050426.15	-0.447357	5.81585	-8.98762	8.89911e-18	1.54966e-15	29.6291	LETMD1
ENSG00000257252.5	1.82722	-4.33128	8.98547	9.04623e-18	1.56638e-15	29.5857	AC124947.1
ENSG00000113119.12	-0.915977	3.1686	-8.97833	9.55124e-18	1.64453e-15	29.6415	TMCO6
ENSG00000115252.18	1.51725	-2.17904	8.97594	9.72657e-18	1.66536e-15	29.6121	PDE1A
ENSG00000166527.7	3.26963	0.782108	8.96925	1.02353e-17	1.74273e-15	29.5622	CLEC4D
ENSG00000256282.1	-2.18709	-2.12925	-8.95805	1.11453e-17	1.87681e-15	29.2183	AC112694.1
ENSG00000175003.12	2.06937	-4.03543	8.95482	1.14216e-17	1.91283e-15	29.4021	SLC22A1
ENSG00000174748.18	-0.721369	10.4469	-8.93959	1.28228e-17	2.13584e-15	29.0924	RPL15
ENSG00000159409.14	1.97724	-4.57969	8.91615	1.53177e-17	2.53761e-15	29.0599	CELF3
ENSG00000263164.1	-1.32357	-1.09459	-8.90816	1.62735e-17	2.68146e-15	29.0886	AC087500.2
ENSG00000239969.5	-0.717963	1.17088	-8.90354	1.68535e-17	2.76216e-15	29.0859	AC091390.4
ENSG00000268119.5	1.38076	2.79701	8.89079	1.85602e-17	3.0257e-15	28.9657	AC010615.2
ENSG00000162607.12	0.76771	6.13903	8.88964	1.87228e-17	3.03606e-15	28.848	USP1
ENSG00000113441.15	-0.624396	6.30852	-8.88307	1.96763e-17	3.17389e-15	28.8353	LNPEP
ENSG00000173811.10	-1.45342	-1.76893	-8.88018	2.01117e-17	3.22714e-15	28.8281	CCDC13-AS1
ENSG00000152348.15	-0.689227	3.16824	-8.8768	2.06316e-17	3.29332e-15	28.8876	ATG10
ENSG00000115641.18	1.85391	1.18454	8.87178	2.14291e-17	3.4029e-15	28.8504	FHL2
ENSG00000185869.13	1.13645	2.00418	8.8707	2.16041e-17	3.413e-15	28.8396	ZNF829
ENSG00000140876.11	-2.07296	1.59289	-8.86358	2.27986e-17	3.58323e-15	28.7902	NUDT7
ENSG00000103740.9	1.34549	1.38405	8.84046	2.71407e-17	4.22238e-15	28.6216	ACSBG1
ENSG00000226174.6	-1.30563	0.720737	-8.84082	2.70674e-17	4.22238e-15	28.622	TEX22
ENSG00000159761.14	-1.0441	2.14339	-8.83849	2.75478e-17	4.26407e-15	28.6095	C16orf86
ENSG00000197536.10	-1.21587	3.87188	-8.83775	2.77017e-17	4.26634e-15	28.5956	C5orf56
ENSG00000213433.5	-1.16048	-1.93366	-8.83246	2.88278e-17	4.3956e-15	28.4878	RPLP1P6
ENSG00000265369.3	-3.37435	1.47429	-8.83274	2.87676e-17	4.3956e-15	28.557	PCAT18
ENSG00000261879.5	-0.639735	1.08277	-8.82823	2.97603e-17	4.51531e-15	28.5322	AC087500.1
ENSG00000224032.6	-0.868683	5.01917	-8.81688	3.24134e-17	4.89362e-15	28.4034	EPB41L4A-AS1
ENSG00000123473.15	1.05602	3.70789	8.81433	3.30423e-17	4.96412e-15	28.379	STIL
ENSG00000091640.7	-0.647965	5.22478	-8.80944	3.42804e-17	5.12501e-15	28.3342	SPAG7
ENSG00000145741.15	-0.625399	9.03615	-8.80605	3.51649e-17	5.20645e-15	28.1525	BTF3
ENSG00000163012.3	1.92633	-5.22689	8.80653	3.50383e-17	5.20645e-15	28.1249	ZSWIM2
ENSG00000105819.13	-0.520275	6.09629	-8.78608	4.08567e-17	6.02008e-15	28.1226	PMPCB
ENSG00000224505.2	-1.12563	-0.189396	-8.77713	4.36937e-17	6.4073e-15	28.1524	AC138150.1
ENSG00000113658.16	-0.993853	4.87561	-8.77525	4.43133e-17	6.46721e-15	28.1056	SMAD5
ENSG00000162878.12	3.10581	-3.18336	8.77413	4.46881e-17	6.491e-15	28.1249	PKDCC
ENSG00000113013.12	-0.582923	7.83145	-8.76072	4.94123e-17	7.14334e-15	27.8662	HSPA9
ENSG00000143499.13	-0.887273	4.47769	-8.75889	5.00955e-17	7.2081e-15	27.9957	SMYD2
ENSG00000173482.16	2.39343	2.09272	8.75667	5.0934e-17	7.29452e-15	27.9751	PTPRM
ENSG00000164219.9	-0.714346	4.97281	-8.752	5.27484e-17	7.51922e-15	27.9234	PGGT1B
ENSG00000167740.9	-0.91044	3.01208	-8.72869	6.27939e-17	8.90976e-15	27.8036	CYB5D2
ENSG00000078487.17	-0.711696	2.89626	-8.70614	7.4307e-17	1.04947e-14	27.639	ZCWPW1
ENSG00000170464.9	-1.03354	2.7491	-8.70485	7.50281e-17	1.0548e-14	27.632	DNAJC18
ENSG00000123240.16	1.71389	3.8983	8.69707	7.95104e-17	1.10264e-14	27.4897	OPTN
ENSG00000204217.12	1.75411	3.47877	8.69716	7.9456e-17	1.10264e-14	27.5076	BMPR2
ENSG00000261582.1	-0.845169	-0.207231	-8.69743	7.92981e-17	1.10264e-14	27.5744	AL121753.1
ENSG00000143321.18	0.682976	8.24063	8.68999	8.38147e-17	1.1571e-14	27.2885	HDGF
ENSG00000241592.1	2.20649	-5.78987	8.67065	9.67956e-17	1.33031e-14	27.0809	AC021074.2
ENSG00000043143.20	-1.03763	5.58137	-8.65948	1.05187e-16	1.43918e-14	27.2319	JADE2
ENSG00000261305.1	1.87666	-3.80648	8.62412	1.36751e-16	1.86274e-14	27.0109	AC005586.2
ENSG00000106537.7	1.84634	3.28297	8.61144	1.50221e-16	2.03715e-14	26.8875	TSPAN13
ENSG00000134313.14	0.577901	6.56104	8.61064	1.51118e-16	2.04029e-14	26.7822	KIDINS220
ENSG00000244356.3	-0.53553	-0.611426	-8.59419	1.70686e-16	2.29438e-14	26.8287	RN7SL398P
ENSG00000138756.17	0.999766	5.83546	8.58952	1.76673e-16	2.36448e-14	26.6454	BMP2K
ENSG00000164754.12	0.630962	7.82184	8.58843	1.78105e-16	2.37329e-14	26.5655	RAD21
ENSG00000279377.1	1.64697	-2.24567	8.58552	1.81977e-16	2.41438e-14	26.7656	AC003973.2
ENSG00000125652.7	-1.0086	4.39553	-8.58168	1.87213e-16	2.47314e-14	26.7107	ALKBH7
ENSG00000060237.16	0.757239	7.53066	8.57162	2.01661e-16	2.64124e-14	26.4512	WNK1
ENSG00000073417.14	-0.918029	3.88521	-8.57215	2.0087e-16	2.64124e-14	26.6544	PDE8A
ENSG00000141101.12	-0.754067	5.51975	-8.56692	2.08771e-16	2.72273e-14	26.5532	NOB1
ENSG00000086570.12	-1.70456	-0.119856	-8.56448	2.12577e-16	2.76062e-14	26.6118	FAT2
ENSG00000282834.1	1.58912	-3.39954	8.55926	2.20923e-16	2.8569e-14	26.557	AP000787.3
ENSG00000234175.1	1.61638	-4.81772	8.55698	2.24654e-16	2.89294e-14	26.407	AL355355.2
ENSG00000101255.10	1.43402	3.6852	8.55568	2.26827e-16	2.89658e-14	26.479	TRIB3
ENSG00000141002.18	-0.498995	6.62996	-8.55616	2.26027e-16	2.89658e-14	26.4189	TCF25
ENSG00000134480.13	-0.592018	5.32368	-8.55418	2.29349e-16	2.91664e-14	26.4637	CCNH
ENSG00000183166.10	2.97855	1.14662	8.54601	2.43588e-16	3.07222e-14	26.4568	CALN1
ENSG00000229180.5	-0.682407	3.337	-8.54629	2.43088e-16	3.07222e-14	26.4754	AC006001.3
ENSG00000112339.14	0.596738	5.88176	8.54387	2.4745e-16	3.10813e-14	26.3256	HBS1L
ENSG00000159111.12	-0.595173	4.73181	-8.52608	2.8207e-16	3.52852e-14	26.2852	MRPL10
ENSG00000006047.12	2.19231	-3.64781	8.52347	2.87546e-16	3.58241e-14	26.304	YBX2
ENSG00000161021.11	-0.493675	5.82885	-8.52083	2.93188e-16	3.6379e-14	26.1974	MAML1
ENSG00000105373.18	-0.789148	8.42086	-8.51729	3.00904e-16	3.71859e-14	26.0703	NOP53
ENSG00000011007.12	0.57088	5.74529	8.50527	3.28695e-16	4.04572e-14	26.0535	ELOA
ENSG00000182796.12	-0.873161	5.36136	-8.50262	3.35146e-16	4.10764e-14	26.0993	TMEM198B
ENSG00000213930.11	-0.573918	4.78866	-8.50211	3.36406e-16	4.10764e-14	26.1097	GALT
ENSG00000162873.14	3.15928	-2.33036	8.49246	3.61096e-16	4.39162e-14	26.1018	KLHDC8A
ENSG00000114735.9	-0.872829	5.38536	-8.48821	3.72531e-16	4.51277e-14	25.9945	HEMK1
ENSG00000127954.12	1.6632	1.42481	8.48444	3.82963e-16	4.62089e-14	26.0332	STEAP4
ENSG00000169607.12	1.59679	3.07711	8.47651	4.05901e-16	4.87845e-14	25.9292	CKAP2L
ENSG00000047597.5	2.41936	2.40683	8.47466	4.1144e-16	4.92571e-14	25.918	XK
ENSG00000125434.10	-0.943751	3.02101	-8.4715	4.21061e-16	5.02128e-14	25.947	SLC25A35
ENSG00000276975.1	2.13088	-4.62685	8.46369	4.45837e-16	5.29613e-14	25.8195	HYDIN2
ENSG00000054793.13	2.34904	1.4558	8.45357	4.80126e-16	5.67779e-14	25.7986	ATP9A
ENSG00000262655.3	3.13831	-0.131915	8.45313	4.81671e-16	5.67779e-14	25.8142	SPON1
ENSG00000108309.12	2.13411	0.853657	8.45243	4.84146e-16	5.6851e-14	25.8068	RUNDC3A
ENSG00000281398.2	-1.35189	3.44572	-8.44296	5.1882e-16	6.06901e-14	25.7416	SNHG4
ENSG00000010318.19	-0.721255	3.64189	-8.42682	5.83717e-16	6.77643e-14	25.6138	PHF7
ENSG00000223629.1	3.55586	-2.79757	8.42713	5.82421e-16	6.77643e-14	25.6361	DEFA8P
ENSG00000110455.13	-1.25353	5.48563	-8.41971	6.14834e-16	7.11072e-14	25.5124	ACCS
ENSG00000169398.19	2.29267	2.39204	8.40627	6.78121e-16	7.78391e-14	25.4326	PTK2
ENSG00000243926.1	-0.834904	0.3646	-8.40653	6.7681e-16	7.78391e-14	25.4917	TIPARP-AS1
ENSG00000213533.11	-0.609946	4.88589	-8.39759	7.22365e-16	8.26084e-14	25.3585	STIMATE
ENSG00000163993.6	2.89542	3.06971	8.39664	7.27379e-16	8.28725e-14	25.3192	S100P
ENSG00000245317.2	-1.09675	0.185926	-8.39402	7.41355e-16	8.4152e-14	25.4028	AC008393.1
ENSG00000027847.13	-0.547733	4.16874	-8.39113	7.57116e-16	8.50682e-14	25.339	B4GALT7
ENSG00000265511.1	-0.923022	-0.353436	-8.39102	7.57753e-16	8.50682e-14	25.3806	AC020558.2
ENSG00000181163.13	-0.760123	9.5455	-8.3733	8.61926e-16	9.64099e-14	24.9859	NPM1
ENSG00000128683.13	2.72993	-1.63394	8.36613	9.08006e-16	1.01195e-13	25.2064	GAD1
ENSG00000141627.13	-0.462733	5.93988	-8.36272	9.30786e-16	1.03358e-13	25.0575	DYM
ENSG00000071073.12	1.06019	4.67393	8.35728	9.68281e-16	1.07133e-13	25.0241	MGAT4A
ENSG00000131495.8	-0.810356	4.66985	-8.35208	1.00547e-15	1.10848e-13	25.0501	NDUFA2
ENSG00000134369.15	1.67188	3.8841	8.35063	1.01608e-15	1.11616e-13	24.9929	NAV1
ENSG00000253921.1	-1.1004	-3.01244	-8.33684	1.1229e-15	1.2291e-13	24.8202	AC091982.1
ENSG00000067177.14	2.40026	0.57211	8.33593	1.13033e-15	1.23282e-13	24.9811	PHKA1
ENSG00000151304.5	-0.594225	3.68988	-8.33481	1.13957e-15	1.23849e-13	24.9563	SRFBP1
ENSG00000110075.14	0.402536	6.88849	8.33146	1.16752e-15	1.26439e-13	24.7638	PPP6R3
ENSG00000214189.8	0.94448	2.93874	8.32623	1.21256e-15	1.30854e-13	24.8812	ZNF788P
ENSG00000197948.10	-1.07158	5.12478	-8.31601	1.30571e-15	1.40411e-13	24.7843	FCHSD1
ENSG00000179914.4	2.53076	-2.3046	8.30975	1.36608e-15	1.4639e-13	24.8088	ITLN1
ENSG00000145907.14	-0.595702	7.27897	-8.30192	1.4456e-15	1.53945e-13	24.5705	G3BP1
ENSG00000164180.13	-0.600573	4.36863	-8.30182	1.44663e-15	1.53945e-13	24.6994	TMEM161B
ENSG00000173598.13	0.973416	6.90841	8.29505	1.51912e-15	1.61101e-13	24.4854	NUDT4
ENSG00000108405.3	-1.063	7.04076	-8.28684	1.61184e-15	1.70344e-13	24.4908	P2RX1
ENSG00000265749.5	-0.811348	1.96264	-8.28344	1.65188e-15	1.73976e-13	24.6225	AC135178.4
ENSG00000119862.12	1.94154	0.954636	8.28237	1.66468e-15	1.74723e-13	24.6037	LGALSL
ENSG00000164406.7	-0.899082	-0.161495	-8.27799	1.71806e-15	1.7971e-13	24.5862	LEAP2
ENSG00000131626.15	0.56765	5.34981	8.27634	1.7387e-15	1.8125e-13	24.4356	PPFIA1
ENSG00000225377.5	-1.06752	0.91902	-8.27348	1.77492e-15	1.84399e-13	24.5549	NRSN2-AS1
ENSG00000113648.16	-0.774044	9.65243	-8.27298	1.78125e-15	1.84432e-13	24.2677	H2AFY
ENSG00000177410.12	-0.814821	7.09323	-8.26739	1.85446e-15	1.91366e-13	24.3417	ZFAS1
ENSG00000076043.9	1.06755	4.27536	8.26379	1.90324e-15	1.9574e-13	24.3784	REXO2
ENSG00000167543.15	-0.840839	5.38224	-8.26219	1.92532e-15	1.97349e-13	24.3842	TP53I13
ENSG00000096093.14	-0.75575	4.88971	-8.25449	2.03489e-15	2.07885e-13	24.3487	EFHC1
ENSG00000155858.5	-0.866927	2.9138	-8.25377	2.04555e-15	2.0828e-13	24.4061	LSM11
ENSG00000183090.5	1.65709	-4.23926	8.2428	2.21337e-15	2.2462e-13	24.2876	FREM3
ENSG00000159714.10	-1.44364	1.63592	-8.24029	2.25378e-15	2.27967e-13	24.3224	ZDHHC1
ENSG00000268869.5	2.11945	-2.71335	8.22879	2.44786e-15	2.46783e-13	24.2413	ESPNP
ENSG00000113532.12	-1.01371	4.81908	-8.22718	2.47633e-15	2.48834e-13	24.1685	ST8SIA4
ENSG00000108963.17	-0.635241	5.08559	-8.22094	2.58967e-15	2.59373e-13	24.0996	DPH1
ENSG00000214575.9	0.978479	0.0515425	8.2191	2.62416e-15	2.61971e-13	24.1741	CPEB1
ENSG00000106571.12	2.19368	-3.15649	8.21492	2.70391e-15	2.68253e-13	24.1421	GLI3
ENSG00000214548.14	3.59348	0.781585	8.21489	2.70458e-15	2.68253e-13	24.0986	MEG3
ENSG00000269896.2	-1.37761	0.650959	-8.21394	2.723e-15	2.69208e-13	24.1391	AL513477.1
ENSG00000203805.10	2.39488	-4.7823	8.2123	2.75523e-15	2.71518e-13	24.0672	PLPP4
ENSG00000110344.9	0.575356	6.08285	8.21172	2.7667e-15	2.71775e-13	23.9461	UBE4A
ENSG00000168785.7	1.75104	2.45547	8.21005	2.80009e-15	2.73303e-13	24.0567	TSPAN5
ENSG00000263873.1	2.20226	-5.24969	8.21038	2.79329e-15	2.73303e-13	23.9692	AP003396.5
ENSG00000198961.9	-0.60827	7.3439	-8.20681	2.86578e-15	2.78826e-13	23.8959	PJA2
ENSG00000104408.9	-0.682548	9.03692	-8.20488	2.90562e-15	2.81809e-13	23.8097	EIF3E
ENSG00000079974.17	-0.64888	4.87939	-8.19871	3.03695e-15	2.93617e-13	23.9533	RABL2B
ENSG00000170848.15	2.38241	-4.06825	8.18407	3.37243e-15	3.25026e-13	23.9133	PSG6
ENSG00000188171.15	1.11467	1.93471	8.16801	3.78254e-15	3.63409e-13	23.7963	ZNF626
ENSG00000148175.12	1.29095	7.03264	8.16614	3.83357e-15	3.6716e-13	23.5591	STOM
ENSG00000263345.1	-0.72131	0.764322	-8.16356	3.90493e-15	3.72829e-13	23.7886	AC006435.2
ENSG00000167994.11	2.7338	0.0992693	8.1623	3.94001e-15	3.75011e-13	23.7663	RAB3IL1
ENSG00000175894.14	2.11168	-5.41452	8.15416	4.17562e-15	3.96206e-13	23.5624	TSPEAR
ENSG00000167658.15	-0.698291	11.5278	-8.14749	4.37921e-15	4.1424e-13	23.3003	EEF2
ENSG00000261118.1	-1.12629	-1.53081	-8.14399	4.48971e-15	4.23387e-13	23.6391	AC092123.1
ENSG00000039068.18	1.96129	1.12246	8.14329	4.51215e-15	4.24197e-13	23.628	CDH1
ENSG00000171462.14	-0.795644	0.774815	-8.14157	4.56789e-15	4.28124e-13	23.6363	DLK2
ENSG00000246859.2	-1.63053	3.38279	-8.13841	4.67204e-15	4.36551e-13	23.6028	STARD4-AS1
ENSG00000122641.9	2.58845	1.94966	8.13432	4.80994e-15	4.4807e-13	23.5233	INHBA
ENSG00000155329.11	-0.587616	3.60533	-8.13079	4.93264e-15	4.56724e-13	23.5275	ZCCHC10
ENSG00000196205.8	-0.719428	3.80848	-8.13105	4.92355e-15	4.56724e-13	23.5257	EEF1A1P5
ENSG00000099942.12	0.546299	6.7995	8.12674	5.07687e-15	4.68663e-13	23.3188	CRKL
ENSG00000196660.10	1.52493	-2.82555	8.11947	5.34634e-15	4.90583e-13	23.4818	SLC30A10
ENSG00000188580.13	2.98123	-3.41031	8.11766	5.41546e-15	4.95442e-13	23.4694	NKAIN2
ENSG00000259986.1	1.74307	-2.54614	8.11357	5.57532e-15	5.08548e-13	23.4429	AC103876.1
ENSG00000214021.15	-0.670381	6.13885	-8.11195	5.6401e-15	5.12932e-13	23.2889	TTLL3
ENSG00000248283.2	1.61222	-3.75487	8.11099	5.67856e-15	5.14901e-13	23.4055	CCNL2P1
ENSG00000259611.1	1.69914	-5.40751	8.10318	6.00279e-15	5.42695e-13	23.1656	LINC01582
ENSG00000113643.8	-0.542987	5.1275	-8.09995	6.14193e-15	5.53641e-13	23.2488	RARS
ENSG00000086548.8	3.4224	2.65178	8.09837	6.21122e-15	5.58245e-13	23.2182	CEACAM6
ENSG00000186529.14	2.28698	2.27881	8.09495	6.36385e-15	5.70291e-13	23.2457	CYP4F3
ENSG00000198780.11	2.10441	0.63293	8.09305	6.45036e-15	5.76358e-13	23.2861	FAM169A
ENSG00000082515.16	-0.63338	3.94046	-8.08856	6.65884e-15	5.93256e-13	23.2243	MRPL22
ENSG00000231205.11	1.08176	1.37122	8.08537	6.81118e-15	6.0507e-13	23.2347	ZNF826P
ENSG00000064313.11	0.521584	5.20934	8.08447	6.85498e-15	6.07201e-13	23.098	TAF2
ENSG00000088992.17	1.68099	4.25852	8.08098	7.02673e-15	6.2062e-13	23.0793	TESC
ENSG00000188848.15	3.2844	0.348568	8.07918	7.11707e-15	6.26793e-13	23.1738	BEND4
ENSG00000185736.15	2.189	-0.092209	8.07214	7.4808e-15	6.56938e-13	23.15	ADARB2
ENSG00000113580.14	-0.642186	6.5793	-8.07155	7.51263e-15	6.57849e-13	22.9858	NR3C1
ENSG00000132842.13	-0.502008	5.94815	-8.06242	8.01398e-15	6.99751e-13	22.9474	AP3B1
ENSG00000250182.3	-0.87017	0.701604	-8.06202	8.0369e-15	6.99758e-13	23.0877	EEF1A1P13
ENSG00000272523.1	-1.25807	1.52065	-8.06049	8.12454e-15	7.05385e-13	23.0761	LINC01023
ENSG00000250903.8	-0.62842	3.03388	-8.05929	8.19344e-15	7.09358e-13	23.0481	GMDS-DT
ENSG00000177548.12	-0.779768	4.65162	-8.05393	8.51049e-15	7.34731e-13	22.96	RABEP2
ENSG00000260105.6	1.59126	-4.59335	8.05044	8.72279e-15	7.50944e-13	22.9289	AOC4P
ENSG00000275896.4	2.99321	-3.36739	8.04999	8.75054e-15	7.51223e-13	23.0048	PRSS2
ENSG00000155463.12	-0.51883	7.02332	-8.04842	8.84858e-15	7.57517e-13	22.8007	OXA1L
ENSG00000099840.13	-1.01858	1.19162	-8.04345	9.16434e-15	7.82364e-13	22.9595	IZUMO4
ENSG00000225720.6	1.94015	-3.0214	8.04129	9.3059e-15	7.92242e-13	22.9449	AL031846.1
ENSG00000131471.6	1.4326	-0.491462	8.03443	9.76786e-15	8.29267e-13	22.897	AOC3
ENSG00000274173.1	1.62123	-1.09806	8.03374	9.81525e-15	8.30988e-13	22.8935	AL035661.1
ENSG00000137713.15	0.639939	4.79156	8.02809	1.02146e-14	8.62417e-13	22.723	PPP2R1B
ENSG00000184224.3	-0.495428	2.27627	-8.0176	1.09992e-14	9.26107e-13	22.7725	C11orf72
ENSG00000006025.11	-0.637144	4.5847	-8.01666	1.10724e-14	9.29716e-13	22.7006	OSBPL7
ENSG00000223573.6	1.03021	-0.611724	8.01568	1.1149e-14	9.3359e-13	22.7696	TINCR
ENSG00000114391.12	-0.629288	8.94518	-8.01484	1.12154e-14	9.36592e-13	22.4844	RPL24
ENSG00000164879.6	2.2323	-0.5078	8.01268	1.1387e-14	9.48343e-13	22.7448	CA3
ENSG00000182154.7	-0.902882	4.01826	-8.00235	1.22465e-14	1.01716e-12	22.6338	MRPL41
ENSG00000268833.1	2.60724	-3.17184	8.00158	1.23129e-14	1.01991e-12	22.6741	AC243967.2
ENSG00000101447.13	1.45567	2.41138	8.00009	1.24428e-14	1.02789e-12	22.6109	FAM83D
ENSG00000264290.1	-0.96082	-0.907002	-7.9892	1.34342e-14	1.1068e-12	22.5897	AC104564.3
ENSG00000135547.8	1.92691	-5.10476	7.9855	1.37878e-14	1.13289e-12	22.4477	HEY2
ENSG00000258399.6	1.99441	-6.21654	7.98392	1.39418e-14	1.14248e-12	22.2239	AL117190.1
ENSG00000274751.1	-0.877269	-0.951762	-7.97938	1.43941e-14	1.1764e-12	22.5229	AC120498.9
ENSG00000170234.12	-0.54461	4.53018	-7.97202	1.51572e-14	1.23547e-12	22.3926	PWWP2A
ENSG00000278845.4	-0.621069	5.13241	-7.97093	1.52739e-14	1.24168e-12	22.3592	MRPL45
ENSG00000271797.1	-1.13192	-0.542334	-7.9683	1.55584e-14	1.26146e-12	22.4478	AC008494.3
ENSG00000106992.17	1.19874	2.22278	7.96093	1.63847e-14	1.32496e-12	22.3551	AK1
ENSG00000100104.12	0.507952	4.22978	7.95789	1.67378e-14	1.34995e-12	22.2709	SRRD
ENSG00000227706.3	2.25381	0.194863	7.95615	1.69432e-14	1.36292e-12	22.3505	AL713998.1
ENSG00000214897.4	1.89509	-4.94566	7.95411	1.71876e-14	1.37897e-12	22.258	PNMA6E
ENSG00000136111.12	1.54812	2.61173	7.94424	1.84179e-14	1.47382e-12	22.2157	TBC1D4
ENSG00000152217.16	2.09991	1.74289	7.94318	1.85549e-14	1.48091e-12	22.2267	SETBP1
ENSG00000166321.13	-0.496671	2.31365	-7.94108	1.88308e-14	1.49903e-12	22.2487	NUDT13
ENSG00000087303.16	1.28823	0.287901	7.93755	1.93015e-14	1.53187e-12	22.2316	NID2
ENSG00000158985.13	-0.748435	6.92416	-7.93724	1.93433e-14	1.53187e-12	22.0461	CDC42SE2
ENSG00000129197.14	-0.562769	5.55389	-7.93584	1.95344e-14	1.54302e-12	22.0956	RPAIN
ENSG00000120278.14	1.59654	0.102965	7.93188	2.00823e-14	1.58222e-12	22.1924	PLEKHG1
ENSG00000119650.12	-0.71851	2.21169	-7.92565	2.09771e-14	1.64848e-12	22.1472	IFT43
ENSG00000267640.5	1.05111	-1.53071	7.92102	2.16678e-14	1.6984e-12	22.1261	AC016582.3
ENSG00000166897.14	1.94913	-2.58985	7.9199	2.18374e-14	1.70732e-12	22.1192	ELFN2
ENSG00000120341.18	-1.77814	0.996075	-7.91764	2.21861e-14	1.73018e-12	22.1024	SEC16B
ENSG00000184368.15	1.71262	-1.50451	7.91662	2.2344e-14	1.73807e-12	22.0955	MAP7D2
ENSG00000182871.14	1.28985	4.12623	7.91531	2.25498e-14	1.74964e-12	21.9563	COL18A1
ENSG00000228794.8	0.855139	3.41905	7.91478	2.26328e-14	1.75164e-12	22.0024	LINC01128
ENSG00000146469.12	2.32764	-5.61957	7.91177	2.31136e-14	1.78435e-12	21.9303	VIP
ENSG00000085719.11	1.35175	5.82483	7.90829	2.36821e-14	1.82364e-12	21.8246	CPNE3
ENSG00000184792.15	2.02087	3.40891	7.89964	2.51567e-14	1.93234e-12	21.8585	OSBP2
ENSG00000186310.9	2.29032	-1.96576	7.89793	2.5458e-14	1.95059e-12	21.9693	NAP1L3
ENSG00000254258.1	-0.649031	0.523741	-7.89566	2.58654e-14	1.97686e-12	21.9528	AC087354.1
ENSG00000233223.2	-0.884555	1.13375	-7.89284	2.63785e-14	2.01106e-12	21.9326	AC016876.1
ENSG00000171843.15	2.06501	2.96167	7.88822	2.7241e-14	2.07166e-12	21.7997	MLLT3
ENSG00000116668.12	0.673783	3.16779	7.8873	2.74167e-14	2.07987e-12	21.8317	SWT1
ENSG00000121931.15	0.906063	3.31769	7.88477	2.79041e-14	2.11161e-12	21.8006	LRIF1
ENSG00000187650.3	-0.617144	3.60179	-7.88131	2.85858e-14	2.15787e-12	21.8134	VMAC
ENSG00000118777.10	2.27394	-0.719632	7.87528	2.98105e-14	2.2448e-12	21.8106	ABCG2
ENSG00000204338.8	1.08895	-2.12532	7.87388	3.01042e-14	2.26136e-12	21.8081	CYP21A1P
ENSG00000188227.12	1.28715	2.1096	7.86964	3.10037e-14	2.32323e-12	21.7352	ZNF793
ENSG00000174132.8	-0.643363	2.21794	-7.86763	3.14404e-14	2.35021e-12	21.7529	FAM174A
ENSG00000141295.13	-0.75693	4.42588	-7.86547	3.19177e-14	2.3743e-12	21.6768	SCRN2
ENSG00000189308.10	0.481451	4.28795	7.86576	3.18533e-14	2.3743e-12	21.6399	LIN54
ENSG00000246323.2	-1.18856	-2.14213	-7.86405	3.2234e-14	2.39203e-12	21.7055	AC113382.1
ENSG00000141499.16	-0.727101	3.67076	-7.85815	3.35846e-14	2.48624e-12	21.657	WRAP53
ENSG00000205302.6	-0.704586	6.51516	-7.85669	3.39255e-14	2.50542e-12	21.5135	SNX2
ENSG00000181284.2	-1.26806	2.81902	-7.85382	3.46106e-14	2.54987e-12	21.6575	TMEM102
ENSG00000072778.19	-0.601244	8.10855	-7.85302	3.48025e-14	2.55786e-12	21.4097	ACADVL
ENSG00000205485.13	-0.544373	2.05332	-7.85248	3.49328e-14	2.56129e-12	21.6515	AC004980.1
ENSG00000163053.10	1.68344	-0.389503	7.84844	3.5927e-14	2.6279e-12	21.6304	SLC16A14
ENSG00000142192.20	2.79039	5.52654	7.84594	3.65559e-14	2.66754e-12	21.3651	APP
ENSG00000130635.15	2.83769	1.11989	7.84283	3.73557e-14	2.71298e-12	21.5442	COL5A1
ENSG00000189060.5	2.04806	7.51607	7.84286	3.73468e-14	2.71298e-12	21.2759	H1F0
ENSG00000260641.1	1.32852	-1.0655	7.84107	3.7813e-14	2.7397e-12	21.5845	AC114811.2
ENSG00000227188.1	1.71037	-5.08845	7.84062	3.79313e-14	2.74179e-12	21.4726	MGAT3-AS1
ENSG00000198948.11	2.28111	0.374565	7.83632	3.90816e-14	2.81829e-12	21.5338	MFAP3L
ENSG00000140459.17	1.96025	-5.12262	7.83586	3.92065e-14	2.82066e-12	21.4636	CYP11A1
ENSG00000248455.5	1.76028	-5.41907	7.83067	4.06434e-14	2.91719e-12	21.3485	LINC02217
ENSG00000139637.13	-0.586151	4.69295	-7.82503	4.2263e-14	3.02635e-12	21.3836	C12orf10
ENSG00000239219.2	1.25576	-1.19395	7.81889	4.40984e-14	3.15042e-12	21.4357	AC008040.1
ENSG00000111834.12	1.1121	-0.122636	7.81497	4.5312e-14	3.22959e-12	21.4061	RSPH4A
ENSG00000211574.1	1.98009	-6.27096	7.80861	4.73521e-14	3.36716e-12	21.0573	MIR770
ENSG00000148154.9	1.46856	4.92397	7.79943	5.04558e-14	3.57956e-12	21.1227	UGCG
ENSG00000178035.11	-0.885781	7.69827	-7.79647	5.14992e-14	3.63675e-12	21.0541	IMPDH2
ENSG00000196427.13	2.32971	-5.46242	7.79665	5.14359e-14	3.63675e-12	21.1922	NBPF4
ENSG00000120279.6	2.99787	-1.27739	7.79581	5.17358e-14	3.64506e-12	21.275	MYCT1
ENSG00000135409.10	2.15978	-3.64546	7.78768	5.4722e-14	3.8378e-12	21.2274	AMHR2
ENSG00000168477.17	1.95505	2.31756	7.78771	5.47126e-14	3.8378e-12	21.1522	TNXB
ENSG00000188582.8	3.23021	-2.17286	7.7847	5.5862e-14	3.90881e-12	21.2062	PAQR9
ENSG00000113575.9	-0.652428	7.42567	-7.77728	5.87981e-14	4.10488e-12	20.9289	PPP2CA
ENSG00000137814.9	0.502668	5.03996	7.77547	5.95339e-14	4.14681e-12	20.989	HAUS2
ENSG00000105523.3	0.814462	-1.98997	7.77494	5.97546e-14	4.15274e-12	21.1438	FAM83E
ENSG00000240225.10	0.878036	3.06493	7.77148	6.11978e-14	4.24342e-12	21.0456	ZNF542P
ENSG00000197465.13	2.47101	-0.363653	7.7666	6.32882e-14	4.37846e-12	21.0736	GYPE
ENSG00000266916.5	2.49726	-2.16247	7.76476	6.40964e-14	4.42438e-12	21.074	ZNF793-AS1
ENSG00000094975.13	0.780151	6.47075	7.74308	7.44141e-14	5.12222e-12	20.691	SUCO
ENSG00000127415.12	-0.823652	4.25196	-7.74284	7.45403e-14	5.12222e-12	20.8596	IDUA
ENSG00000265681.7	-0.640793	9.92939	-7.73486	7.87447e-14	5.39903e-12	20.526	RPL17
ENSG00000149212.11	1.5882	5.41898	7.73366	7.93957e-14	5.43152e-12	20.6495	SESN3
ENSG00000171490.12	-0.614729	7.40581	-7.72629	8.35199e-14	5.70093e-12	20.5838	RSL1D1
ENSG00000181744.8	1.05466	5.07008	7.72146	8.63309e-14	5.87383e-12	20.6036	DIPK2A
ENSG00000254419.1	-1.09476	-0.363338	-7.72129	8.64362e-14	5.87383e-12	20.7857	AL139349.1
ENSG00000145833.15	-0.558269	6.4274	-7.71925	8.76524e-14	5.9433e-12	20.582	DDX46
ENSG00000100744.14	0.585274	3.59027	7.71791	8.84623e-14	5.98497e-12	20.6716	GSKIP
ENSG00000115828.15	2.51322	1.88149	7.7123	9.19305e-14	6.20592e-12	20.6453	QPCT
ENSG00000231868.1	1.02983	-2.6755	7.71056	9.30342e-14	6.26662e-12	20.7158	AL031848.1
ENSG00000166548.15	-0.865407	4.5699	-7.71001	9.33897e-14	6.27677e-12	20.6265	TK2
ENSG00000152705.7	-0.965655	-1.00404	-7.70556	9.6282e-14	6.45433e-12	20.6826	CATSPER3
ENSG00000240758.2	-1.35123	-1.26033	-7.7053	9.64527e-14	6.45433e-12	20.6779	AC010655.2
ENSG00000251411.1	-1.08702	-1.39369	-7.70302	9.79697e-14	6.54156e-12	20.6644	AC093827.3
ENSG00000234705.1	-1.37726	-0.735299	-7.7007	9.95443e-14	6.63225e-12	20.6504	HMGA1P4
ENSG00000128594.7	1.70525	1.65603	7.69719	1.01961e-13	6.7785e-12	20.5794	LRRC4
ENSG00000245556.2	-0.746721	3.10474	-7.69664	1.02346e-13	6.78938e-12	20.5886	SCAMP1-AS1
ENSG00000132356.11	0.587539	6.21341	7.6927	1.05147e-13	6.96015e-12	20.3708	PRKAA1
ENSG00000281128.1	1.49335	-1.70432	7.68614	1.09972e-13	7.26385e-12	20.5506	PTENP1-AS
ENSG00000118520.13	2.11309	3.12279	7.68543	1.10513e-13	7.26822e-12	20.4215	ARG1
ENSG00000074410.13	1.10766	-3.62847	7.68445	1.11253e-13	7.30124e-12	20.5283	CA12
ENSG00000122678.14	-0.633247	4.51774	-7.68338	1.12068e-13	7.33905e-12	20.4414	POLM
ENSG00000060971.17	-0.649147	6.03412	-7.6828	1.12518e-13	7.3528e-12	20.3605	ACAA1
ENSG00000197608.11	1.13192	3.41349	7.68008	1.14627e-13	7.47467e-12	20.4075	ZNF841
ENSG00000058729.10	-0.545725	4.23148	-7.67603	1.17849e-13	7.66842e-12	20.4031	RIOK2
ENSG00000113318.9	-0.594721	3.89367	-7.67495	1.18722e-13	7.70887e-12	20.4128	MSH3
ENSG00000167525.13	-0.781455	2.93202	-7.67141	1.21629e-13	7.88096e-12	20.4256	PROCA1
ENSG00000134376.14	0.921627	-1.40012	7.66217	1.29553e-13	8.37665e-12	20.3918	CRB1
ENSG00000028839.9	0.787221	3.91133	7.65731	1.33913e-13	8.64036e-12	20.2428	TBPL1
ENSG00000113282.13	-0.546499	7.51343	-7.65626	1.34879e-13	8.68437e-12	20.1063	CLINT1
ENSG00000154096.13	3.01614	-3.30263	7.65428	1.3671e-13	8.78381e-12	20.3432	THY1
ENSG00000115808.11	0.461378	5.80983	7.65188	1.38969e-13	8.9103e-12	20.1217	STRN
ENSG00000100938.17	-0.504862	5.92945	-7.64614	1.44511e-13	9.2463e-12	20.115	GMPR2
ENSG00000235531.9	2.17621	-1.69179	7.64545	1.45195e-13	9.27069e-12	20.2798	MSC-AS1
ENSG00000169570.9	-0.860403	2.52424	-7.63453	1.56413e-13	9.9662e-12	20.1905	DTWD2
ENSG00000109255.11	2.62234	-4.06514	7.63012	1.61175e-13	1.02483e-11	20.1819	NMU
ENSG00000160321.14	1.38411	-1.64443	7.62913	1.62268e-13	1.02965e-11	20.1735	ZNF208
ENSG00000247679.2	-0.710959	2.0914	-7.62452	1.67433e-13	1.06022e-11	20.1294	AC139795.2
ENSG00000196118.11	-1.06628	3.99144	-7.62152	1.7088e-13	1.07982e-11	20.0694	CCDC189
ENSG00000139044.10	2.13733	-1.13906	7.6148	1.78873e-13	1.12569e-11	20.0747	B4GALNT3
ENSG00000262468.5	-0.731821	1.39074	-7.61502	1.78612e-13	1.12569e-11	20.074	LINC01569
ENSG00000155850.7	-0.911001	4.77589	-7.6112	1.83304e-13	1.15121e-11	19.9584	SLC26A2
ENSG00000275649.1	1.6469	-2.16397	7.60808	1.87225e-13	1.17343e-11	20.0364	AL445584.2
ENSG00000162367.11	2.29493	3.50519	7.60761	1.87826e-13	1.17479e-11	19.8762	TAL1
ENSG00000145868.16	-0.726177	5.45694	-7.60082	1.96687e-13	1.22771e-11	19.8467	FBXO38
ENSG00000117543.19	-0.662361	4.30848	-7.59873	1.99492e-13	1.23957e-11	19.8895	DPH5
ENSG00000132854.18	1.80922	-5.12328	7.59851	1.99801e-13	1.23957e-11	19.8865	KANK4
ENSG00000196132.11	2.28972	-1.98305	7.59899	1.99148e-13	1.23957e-11	19.9746	MYT1
ENSG00000179913.10	1.93648	-5.01917	7.59695	2.01921e-13	1.2502e-11	19.9052	B3GNT3
ENSG00000111339.10	2.1264	-0.801287	7.59536	2.04104e-13	1.26117e-11	19.944	ART4
ENSG00000131504.15	-0.776586	8.18663	-7.58719	2.15735e-13	1.33035e-11	19.6224	DIAPH1
ENSG00000115594.11	1.87486	2.39992	7.58325	2.21577e-13	1.36363e-11	19.7861	IL1R1
ENSG00000175309.14	-0.619637	6.03139	-7.58013	2.26302e-13	1.38992e-11	19.6751	PHYKPL
ENSG00000213015.8	-0.595838	4.1364	-7.57422	2.35548e-13	1.44382e-11	19.7327	ZNF580
ENSG00000251431.1	1.68355	-5.92999	7.56209	2.55686e-13	1.56412e-11	19.5088	AC245884.7
ENSG00000184110.14	-0.601533	8.45604	-7.55453	2.6909e-13	1.64284e-11	19.3864	EIF3C
ENSG00000121742.15	2.64604	-2.41574	7.55377	2.70481e-13	1.64805e-11	19.6795	GJB6
ENSG00000223442.1	-0.81649	-1.25536	-7.54887	2.7959e-13	1.70017e-11	19.6518	TH2LCRR
ENSG00000278935.1	-1.58479	0.435652	-7.54852	2.80242e-13	1.70076e-11	19.6443	AC087386.2
ENSG00000205683.11	2.02953	-1.06473	7.54703	2.83078e-13	1.71458e-11	19.6295	DPF3
ENSG00000054392.12	-1.32935	2.51843	-7.54658	2.83936e-13	1.71639e-11	19.6169	HHAT
ENSG00000248290.1	2.18401	-4.14073	7.54402	2.88885e-13	1.74286e-11	19.6155	TNXA
ENSG00000229970.3	1.69179	-4.70365	7.54193	2.92992e-13	1.76417e-11	19.5601	AC007128.1
ENSG00000131480.8	1.03932	-0.265856	7.53467	3.07697e-13	1.84546e-11	19.5483	AOC2
ENSG00000231852.6	1.21582	-2.49812	7.53472	3.07593e-13	1.84546e-11	19.5584	CYP21A2
ENSG00000139192.11	-0.838015	4.76093	-7.53375	3.09602e-13	1.85326e-11	19.4447	TAPBPL
ENSG00000100312.10	2.20055	-2.76713	7.53048	3.16521e-13	1.89098e-11	19.5296	ACR
ENSG00000140740.10	-0.410506	7.30724	-7.5284	3.20982e-13	1.9139e-11	19.2615	UQCRC2
ENSG00000215811.5	1.55902	-2.23125	7.52785	3.22176e-13	1.91729e-11	19.5112	BTNL10
ENSG00000145020.14	-0.77676	3.74297	-7.52566	3.26965e-13	1.94202e-11	19.4369	AMT
ENSG00000197912.13	-0.425913	6.16192	-7.52484	3.28764e-13	1.94893e-11	19.2956	SPG7
ENSG00000229676.2	1.69307	1.05872	7.52317	3.32493e-13	1.96723e-11	19.4457	ZNF492
ENSG00000157551.17	1.46525	0.416801	7.52151	3.36234e-13	1.97791e-11	19.4517	KCNJ15
ENSG00000177425.10	2.35774	1.52638	7.52191	3.35328e-13	1.97791e-11	19.403	PAWR
ENSG00000280987.3	-0.928149	5.43556	-7.52174	3.35708e-13	1.97791e-11	19.3338	MATR3
ENSG00000184515.10	1.98898	-2.74891	7.52004	3.39583e-13	1.98997e-11	19.462	BEX5
ENSG00000187800.13	2.40664	1.61321	7.52013	3.39364e-13	1.98997e-11	19.3848	PEAR1
ENSG00000144741.17	-0.584589	3.92533	-7.51852	3.43068e-13	2.00656e-11	19.376	SLC25A26
ENSG00000164241.13	-1.30784	2.32562	-7.5134	3.55105e-13	2.073e-11	19.4019	C5orf63
ENSG00000146066.2	-0.754392	5.78165	-7.51278	3.56595e-13	2.07774e-11	19.2496	HIGD2A
ENSG00000170956.16	2.55237	-0.232996	7.51221	3.5795e-13	2.08168e-11	19.3866	CEACAM3
ENSG00000115607.9	1.93087	1.56988	7.511	3.60887e-13	2.09478e-11	19.3435	IL18RAP
ENSG00000143952.19	0.466646	5.1221	7.5064	3.72217e-13	2.1524e-11	19.1924	VPS54
ENSG00000258048.1	1.8166	-3.2976	7.50656	3.71811e-13	2.1524e-11	19.3766	AC073569.2
ENSG00000128965.11	1.99635	-1.06803	7.50524	3.75142e-13	2.16523e-11	19.3565	CHAC1
ENSG00000260947.1	1.94979	-0.81644	7.49637	3.98184e-13	2.2939e-11	19.297	AL356489.2
ENSG00000183054.11	1.43426	4.68328	7.49213	4.09687e-13	2.35574e-11	19.0836	RGPD6
ENSG00000175073.7	0.680363	5.86458	7.48578	4.27541e-13	2.4538e-11	19.0104	VCPIP1
ENSG00000127957.16	-0.60838	2.63412	-7.48517	4.29295e-13	2.45926e-11	19.203	PMS2P3
ENSG00000115464.14	0.41711	7.34156	7.47934	4.46415e-13	2.55256e-11	18.9056	USP34
ENSG00000214199.3	-1.57722	-1.56934	-7.47842	4.4916e-13	2.56348e-11	19.1867	EEF1A1P12
ENSG00000139496.15	0.566296	5.93543	7.47339	4.64575e-13	2.64652e-11	18.9296	NUP58
ENSG00000164902.13	-0.573819	3.97076	-7.47261	4.67003e-13	2.65542e-11	19.073	PHAX
ENSG00000174456.13	-0.42577	4.47788	-7.46787	4.82071e-13	2.73602e-11	19.0105	C12orf76
ENSG00000131732.11	-0.471995	3.9111	-7.46398	4.94824e-13	2.80321e-11	19.0157	ZCCHC9
ENSG00000256235.1	-1.24022	6.5822	-7.46021	5.07461e-13	2.86949e-11	18.8817	SMIM3
ENSG00000168517.10	-0.792347	1.53197	-7.45912	5.11185e-13	2.88523e-11	19.053	HEXIM2
ENSG00000220161.4	-0.921261	-0.7032	-7.45746	5.1689e-13	2.91207e-11	19.055	LINC02076
ENSG00000183718.5	-0.486281	5.30428	-7.4534	5.31141e-13	2.98686e-11	18.874	TRIM52
ENSG00000198963.10	1.91778	-2.1838	7.45026	5.42396e-13	3.04457e-11	19.0057	RORB
ENSG00000213523.9	-0.713454	4.85279	-7.4494	5.45513e-13	3.05647e-11	18.882	SRA1
ENSG00000119681.11	1.28288	0.610586	7.44732	5.53173e-13	3.09373e-11	18.9675	LTBP2
ENSG00000133112.16	-0.587152	11.9848	-7.44682	5.55002e-13	3.09831e-11	18.5173	TPT1
ENSG00000157211.10	1.48001	-4.50737	7.44387	5.66089e-13	3.15445e-11	18.9351	CDCP2
ENSG00000113621.14	-0.698653	3.83656	-7.43973	5.81959e-13	3.237e-11	18.8695	TXNDC15
ENSG00000204381.11	1.63531	-0.740675	7.4387	5.85959e-13	3.25334e-11	18.9238	LAYN
ENSG00000171649.11	1.28295	2.73371	7.43417	6.03992e-13	3.3474e-11	18.8123	ZIK1
ENSG00000176896.8	0.671625	1.9954	7.43389	6.05091e-13	3.34744e-11	18.8597	TCEANC
ENSG00000245719.1	2.06188	-3.25127	7.43191	6.13145e-13	3.38589e-11	18.8929	AC009292.1
ENSG00000268713.1	0.630763	1.19523	7.43096	6.17041e-13	3.40127e-11	18.8604	AC005261.3
ENSG00000228502.1	-1.47228	-1.41355	-7.4303	6.19771e-13	3.41019e-11	18.8816	EEF1A1P11
ENSG00000228672.3	-1.21101	2.33807	-7.42784	6.30033e-13	3.46044e-11	18.8443	PROB1
ENSG00000184232.8	1.02087	4.77743	7.42429	6.45125e-13	3.537e-11	18.6509	OAF
ENSG00000112394.16	0.695208	1.13192	7.42176	6.56115e-13	3.59083e-11	18.8011	SLC16A10
ENSG00000269110.1	2.3079	-4.48607	7.41769	6.74179e-13	3.68311e-11	18.7932	AC010636.2
ENSG00000105519.13	-0.549257	4.73458	-7.41662	6.79016e-13	3.69636e-11	18.6675	CAPS
ENSG00000143486.15	-0.505636	6.05509	-7.41684	6.78024e-13	3.69636e-11	18.5957	EIF2D
ENSG00000133065.10	1.66379	2.635	7.41633	6.80331e-13	3.69695e-11	18.6873	SLC41A1
ENSG00000180539.7	-1.99797	4.06312	-7.41562	6.83524e-13	3.70772e-11	18.7403	C9orf139
ENSG00000108561.8	-0.742229	6.42559	-7.4138	6.91882e-13	3.74643e-11	18.5668	C1QBP
ENSG00000145982.11	-0.70881	3.62104	-7.41341	6.93697e-13	3.74964e-11	18.7075	FARS2
ENSG00000112029.9	0.925073	3.68596	7.41063	7.06646e-13	3.8129e-11	18.6256	FBXO5
ENSG00000108298.9	-0.584213	10.4213	-7.40773	7.20433e-13	3.88046e-11	18.3291	RPL19
ENSG00000158623.14	-0.827856	5.34895	-7.4001	7.57998e-13	4.07564e-11	18.5395	COPG2
ENSG00000117394.19	1.29888	6.15958	7.39879	7.64607e-13	4.10397e-11	18.404	SLC2A1
ENSG00000085365.17	-0.658156	4.84665	-7.39732	7.72125e-13	4.13708e-11	18.5411	SCAMP1
ENSG00000279595.1	-1.68309	-0.0736835	-7.39704	7.73593e-13	4.13771e-11	18.6649	AC126335.2
ENSG00000165806.19	-0.656039	4.28585	-7.39587	7.79638e-13	4.16278e-11	18.5603	CASP7
ENSG00000228782.7	-0.581742	2.29723	-7.39512	7.83517e-13	4.17621e-11	18.6252	MRPL45P2
ENSG00000144713.12	-0.621209	10.0306	-7.38547	8.35421e-13	4.44514e-11	18.2027	RPL32
ENSG00000127423.10	0.901522	2.0222	7.3845	8.40852e-13	4.46628e-11	18.5334	AUNIP
ENSG00000197958.12	-0.658395	10.0236	-7.38366	8.45558e-13	4.48351e-11	18.1924	RPL12
ENSG00000103534.16	1.17292	-1.18033	7.38022	8.6509e-13	4.57915e-11	18.5505	TMC5
ENSG00000160460.15	1.64716	-2.95895	7.37837	8.75801e-13	4.62785e-11	18.548	SPTBN4
ENSG00000143158.10	0.633791	5.60882	7.37577	8.91043e-13	4.70029e-11	18.3066	MPC2
ENSG00000268696.1	1.64385	-3.51308	7.37459	8.98042e-13	4.72907e-11	18.5255	ZNF723
ENSG00000258643.5	-0.613692	3.30254	-7.37025	9.24293e-13	4.85896e-11	18.4374	BCL2L2-PABPN1
ENSG00000081181.7	1.45835	1.29606	7.36992	9.26328e-13	4.86132e-11	18.4473	ARG2
ENSG00000134970.13	-0.615565	6.15938	-7.36522	9.55643e-13	5.00659e-11	18.2598	TMED7
ENSG00000127481.14	0.507726	8.13546	7.36233	9.74138e-13	5.09478e-11	18.0996	UBR4
ENSG00000103168.16	-0.488624	5.82357	-7.35801	1.0024e-12	5.23366e-11	18.2258	TAF1C
ENSG00000261200.1	-1.44271	1.52738	-7.3518	1.04454e-12	5.43516e-11	18.3635	AC136944.2
ENSG00000265798.6	-1.40488	-0.0997651	-7.35185	1.04417e-12	5.43516e-11	18.3732	AC138207.6
ENSG00000169100.13	-0.731978	8.04451	-7.3511	1.04936e-12	5.45098e-11	18.0772	SLC25A6
ENSG00000248923.1	-1.14625	-2.32528	-7.34967	1.0594e-12	5.49383e-11	18.3446	MTND5P11
ENSG00000164332.7	-0.651027	4.6682	-7.34429	1.09775e-12	5.68309e-11	18.2064	UBLCP1
ENSG00000228434.1	-0.649695	2.661	-7.34153	1.11804e-12	5.77836e-11	18.2729	AC004951.1
ENSG00000177225.16	-0.662089	5.28183	-7.34018	1.12804e-12	5.82022e-11	18.1464	GATD1
ENSG00000251000.1	-0.985136	-1.92482	-7.33614	1.15856e-12	5.96766e-11	18.2773	AC008592.3
ENSG00000081019.13	0.47384	5.37946	7.33294	1.1834e-12	6.0752e-11	18.0471	RSBN1
ENSG00000118496.4	0.798834	4.60236	7.33303	1.18266e-12	6.0752e-11	18.0759	FBXO30
ENSG00000035664.11	1.23255	2.07275	7.33204	1.19044e-12	6.09697e-11	18.1839	DAPK2
ENSG00000101546.12	-0.657634	4.54468	-7.33183	1.19207e-12	6.09697e-11	18.1333	RBFA
ENSG00000225905.1	1.64516	-5.93933	7.33164	1.19361e-12	6.09697e-11	18.0358	AL391244.1
ENSG00000272894.5	-0.876234	0.887519	-7.3297	1.20901e-12	6.16535e-11	18.2235	AC004982.2
ENSG00000008438.4	2.95314	1.74541	7.32931	1.21211e-12	6.17088e-11	18.1188	PGLYRP1
ENSG00000100577.18	-0.690251	3.35141	-7.32841	1.21934e-12	6.19738e-11	18.1686	GSTZ1
ENSG00000139239.7	-0.78445	0.429632	-7.32567	1.24159e-12	6.30005e-11	18.1997	RPL14P1
ENSG00000143627.17	3.14359	-1.4253	7.32293	1.26427e-12	6.39396e-11	18.1739	PKLR
ENSG00000162385.10	0.405793	5.05606	7.32314	1.26253e-12	6.39396e-11	18.0041	MAGOH
ENSG00000108342.12	2.18695	-4.3149	7.32144	1.27675e-12	6.44644e-11	18.1821	CSF3
ENSG00000142556.18	0.660364	3.53787	7.31749	1.31053e-12	6.60612e-11	18.0404	ZNF614
ENSG00000257103.8	0.36303	7.26095	7.3129	1.35081e-12	6.79797e-11	17.8269	LSM14A
ENSG00000196914.8	1.60081	4.44342	7.3115	1.36338e-12	6.84997e-11	17.9152	ARHGEF12
ENSG00000167363.13	1.53975	1.33231	7.30964	1.38014e-12	6.91155e-11	18.0572	FN3K
ENSG00000179295.16	0.432251	6.86358	7.30975	1.37915e-12	6.91155e-11	17.8236	PTPN11
ENSG00000177144.6	0.87769	2.15345	7.3081	1.39429e-12	6.95964e-11	18.0371	NUDT4B
ENSG00000271121.2	0.87769	2.15345	7.3081	1.39429e-12	6.95964e-11	18.0371	NUDT4P2
ENSG00000125691.12	-0.604839	9.55696	-7.30656	1.40846e-12	6.98712e-11	17.7122	RPL23
ENSG00000136193.16	2.30576	3.64123	7.3071	1.40349e-12	6.98712e-11	17.9029	SCRN1
ENSG00000224281.4	-0.557156	1.0344	-7.30652	1.40891e-12	6.98712e-11	18.0728	SLC25A5-AS1
ENSG00000265158.1	1.372	-3.24197	7.30698	1.40456e-12	6.98712e-11	18.0941	LRRC37A7P
ENSG00000223403.3	2.02077	-5.68558	7.30569	1.4166e-12	7.01389e-11	17.9769	MEG9
ENSG00000145817.16	-0.588456	4.15835	-7.30468	1.4261e-12	7.04719e-11	17.9762	YIPF5
ENSG00000279469.1	-0.751044	-1.35548	-7.30448	1.42792e-12	7.04719e-11	18.0763	AC109454.4
ENSG00000187944.2	1.97114	-4.24304	7.30344	1.43776e-12	7.08433e-11	18.0683	C2orf66
ENSG00000145217.13	-0.818976	2.14541	-7.30267	1.44508e-12	7.10898e-11	18.0373	SLC26A1
ENSG00000134986.13	-1.03948	6.85801	-7.29898	1.48065e-12	7.27224e-11	17.8127	NREP
ENSG00000162551.13	2.73195	-0.220239	7.29817	1.48856e-12	7.29941e-11	17.9991	ALPL
ENSG00000155304.5	0.616281	5.42814	7.29504	1.51959e-12	7.4397e-11	17.7945	HSPA13
ENSG00000261386.2	-0.976572	-0.851602	-7.29102	1.56038e-12	7.62722e-11	17.9882	AC027682.4
ENSG00000143479.15	1.33035	2.72579	7.29033	1.56743e-12	7.64946e-11	17.8807	DYRK3
ENSG00000099326.8	-0.664545	5.37554	-7.28787	1.59308e-12	7.75544e-11	17.8043	MZF1
ENSG00000182165.17	-0.814194	2.23545	-7.28776	1.59421e-12	7.75544e-11	17.9403	TP53TG1
ENSG00000159496.14	1.20317	4.2668	7.28679	1.6044e-12	7.79265e-11	17.7806	RGL4
ENSG00000117505.12	0.437074	6.66718	7.28255	1.64974e-12	8.00018e-11	17.6576	DR1
ENSG00000140400.14	-0.503209	6.93454	-7.27108	1.77895e-12	8.61317e-11	17.607	MAN2C1
ENSG00000105707.13	1.59777	-3.4812	7.26981	1.79391e-12	8.6719e-11	17.8584	HPN
ENSG00000108591.9	-0.452186	5.09071	-7.26897	1.80384e-12	8.70613e-11	17.6901	DRG2
ENSG00000178464.6	-0.699507	0.156708	-7.26849	1.80944e-12	8.71945e-11	17.836	RPL10P16
ENSG00000277072.4	-0.895962	4.75567	-7.26749	1.82136e-12	8.7631e-11	17.7185	STAG3L2
ENSG00000170965.9	1.81342	-5.0469	7.26721	1.82482e-12	8.76598e-11	17.7921	PLAC1
ENSG00000196517.11	2.20904	1.07169	7.26385	1.86551e-12	8.94743e-11	17.7544	SLC6A9
ENSG00000127419.16	-0.59508	4.472	-7.26353	1.86933e-12	8.95174e-11	17.6963	TMEM175
ENSG00000129353.14	1.30628	5.46305	7.26041	1.90807e-12	9.12304e-11	17.543	SLC44A2
ENSG00000118160.13	1.45556	-4.65207	7.26001	1.91305e-12	9.13256e-11	17.7598	SLC8A2
ENSG00000204420.8	1.65961	2.72219	7.25909	1.9247e-12	9.17392e-11	17.6689	MPIG6B
ENSG00000143390.17	-0.464596	6.44622	-7.25725	1.94804e-12	9.26745e-11	17.5413	RFX5
ENSG00000258405.9	1.2814	0.116693	7.25707	1.95037e-12	9.26745e-11	17.7523	ZNF578
ENSG00000162542.13	-0.653552	3.91565	-7.25116	2.02741e-12	9.6186e-11	17.6484	TMCO4
ENSG00000123485.11	1.38929	3.48098	7.25062	2.03458e-12	9.63766e-11	17.5855	HJURP
ENSG00000277283.1	-0.714107	1.15915	-7.24999	2.04296e-12	9.66246e-11	17.7127	AC004812.2
ENSG00000061676.14	1.02572	1.32517	7.24971	2.04676e-12	9.66552e-11	17.6864	NCKAP1
ENSG00000130414.11	-0.3345	6.37223	-7.24887	2.05811e-12	9.69332e-11	17.4864	NDUFA10
ENSG00000275719.1	1.60476	-1.01717	7.2488	2.05898e-12	9.69332e-11	17.7081	AC008622.2
ENSG00000169750.8	1.27948	2.01471	7.24427	2.12111e-12	9.97053e-11	17.6223	RAC3
ENSG00000108448.20	-0.862807	1.73482	-7.24216	2.15055e-12	1.00934e-10	17.6582	TRIM16L
ENSG00000226696.5	-0.725451	2.65008	-7.2404	2.17552e-12	1.0195e-10	17.6278	LENG8-AS1
ENSG00000181513.14	-0.802669	3.13095	-7.23903	2.19507e-12	1.02709e-10	17.607	ACBD4
ENSG00000170801.9	2.24984	2.87238	7.23746	2.21778e-12	1.03614e-10	17.4996	HTRA3
ENSG00000183401.11	-0.694153	4.23118	-7.23551	2.24633e-12	1.04788e-10	17.5343	CCDC159
ENSG00000047578.12	-0.5358	5.0702	-7.23236	2.29311e-12	1.06807e-10	17.4605	KIAA0556
ENSG00000174353.17	-0.887937	6.09088	-7.23087	2.31562e-12	1.07692e-10	17.4092	STAG3L3
ENSG00000185324.21	-0.547906	5.42283	-7.23023	2.32528e-12	1.07814e-10	17.4278	CDK10
ENSG00000196503.2	1.0364	-0.787595	7.23036	2.32323e-12	1.07814e-10	17.5922	ARL9
ENSG00000100084.14	0.531912	5.46031	7.22899	2.34413e-12	1.08524e-10	17.3722	HIRA
ENSG00000111261.13	1.14647	2.30773	7.22844	2.35266e-12	1.08755e-10	17.5134	MANSC1
ENSG00000204196.5	-1.05537	-1.30093	-7.22738	2.36909e-12	1.09349e-10	17.5889	RPL12P16
ENSG00000149743.13	-0.652307	3.30223	-7.22541	2.39973e-12	1.10597e-10	17.5108	TRPT1
ENSG00000198755.10	-0.639445	9.87933	-7.21959	2.49276e-12	1.14712e-10	17.1386	RPL10A
ENSG00000125124.11	-0.706138	4.60162	-7.21884	2.50505e-12	1.15105e-10	17.4088	BBS2
ENSG00000114698.14	3.13997	-1.72958	7.21686	2.53768e-12	1.16429e-10	17.5028	PLSCR4
ENSG00000215475.4	1.24839	-2.8501	7.21618	2.54891e-12	1.1677e-10	17.5173	SIAH3
ENSG00000102230.13	1.98788	-0.519399	7.212	2.61957e-12	1.19816e-10	17.4668	PCYT1B
ENSG00000198300.12	2.88957	-3.67311	7.21178	2.62322e-12	1.19816e-10	17.4898	PEG3
ENSG00000237248.4	1.19745	-1.33272	7.20723	2.70232e-12	1.23245e-10	17.4483	LINC00987
ENSG00000119688.20	-0.463676	5.39834	-7.20429	2.75472e-12	1.25448e-10	17.2597	ABCD4
ENSG00000162086.14	0.620176	4.41475	7.20138	2.80746e-12	1.2766e-10	17.2496	ZNF75A
ENSG00000235098.8	2.25453	-2.22137	7.20003	2.8323e-12	1.28599e-10	17.4055	ANKRD65
ENSG00000169592.14	-0.610219	5.29277	-7.19518	2.92327e-12	1.32533e-10	17.2145	INO80E
ENSG00000138640.14	0.850933	4.18404	7.19453	2.93578e-12	1.32904e-10	17.2092	FAM13A
ENSG00000187838.16	-0.944164	4.36126	-7.19417	2.9427e-12	1.3302e-10	17.2741	PLSCR3
ENSG00000165219.21	0.500088	6.03253	7.19235	2.97768e-12	1.34099e-10	17.1094	GAPVD1
ENSG00000224177.6	1.56348	-1.30495	7.19225	2.97969e-12	1.34099e-10	17.3523	LINC00570
ENSG00000260629.1	2.36953	-4.59396	7.19231	2.97849e-12	1.34099e-10	17.3654	BGLT3
ENSG00000100316.15	-0.641804	11.4016	-7.18942	3.0351e-12	1.36392e-10	16.8768	RPL3
ENSG00000108465.14	-0.494211	7.18312	-7.18731	3.07709e-12	1.38077e-10	17.0583	CDK5RAP3
ENSG00000186654.20	1.01766	3.46368	7.18686	3.08623e-12	1.38285e-10	17.1936	PRR5
ENSG00000047849.21	-0.649614	6.85067	-7.18475	3.12882e-12	1.3963e-10	17.0646	MAP4
ENSG00000099194.5	1.53384	4.44821	7.18493	3.12517e-12	1.3963e-10	17.1062	SCD
ENSG00000100225.17	0.644942	7.64247	7.1847	3.12993e-12	1.3963e-10	16.9748	FBXO7
ENSG00000167526.13	-0.673601	10.472	-7.18244	3.17626e-12	1.41491e-10	16.8751	RPL13
ENSG00000187735.12	0.509234	6.96397	7.17261	3.38606e-12	1.50618e-10	16.9364	TCEA1
ENSG00000214941.7	-0.599208	3.90376	-7.17214	3.39651e-12	1.50864e-10	17.1444	ZSWIM7
ENSG00000100129.17	-0.546595	9.12788	-7.17048	3.43331e-12	1.52278e-10	16.8571	EIF3L
ENSG00000122507.20	-0.70043	3.13102	-7.16879	3.4713e-12	1.5374e-10	17.1591	BBS9
ENSG00000136950.13	0.719694	5.6861	7.16628	3.52826e-12	1.56038e-10	16.9534	ARPC5L
ENSG00000178752.15	2.58549	0.0177581	7.16476	3.56329e-12	1.5736e-10	17.1488	ERFE
ENSG00000015479.17	-0.435859	8.49115	-7.16351	3.5924e-12	1.58417e-10	16.8393	MATR3
ENSG00000103254.9	-1.01826	2.64071	-7.16326	3.59814e-12	1.58442e-10	17.1454	ANTKMT
ENSG00000108773.10	-0.62075	6.55932	-7.16242	3.61796e-12	1.59087e-10	16.9373	KAT2A
ENSG00000137274.12	-0.617451	2.44518	-7.16073	3.65787e-12	1.60611e-10	17.1267	BPHL
ENSG00000144134.18	-0.754408	4.144	-7.15964	3.68381e-12	1.61472e-10	17.0587	RABL2A
ENSG00000206963.1	1.55334	-5.18843	7.15947	3.68803e-12	1.61472e-10	17.0914	RNU6-675P
ENSG00000225643.1	1.21075	-3.68797	7.15844	3.71272e-12	1.62321e-10	17.1566	AL606491.1
ENSG00000143797.11	1.67049	4.43917	7.15802	3.72273e-12	1.62528e-10	16.9305	MBOAT2
ENSG00000225528.2	1.58845	-2.99295	7.15051	3.90888e-12	1.70412e-10	17.1038	Z82206.1
ENSG00000137699.16	1.7857	-4.12507	7.1483	3.9653e-12	1.72517e-10	17.0928	TRIM29
ENSG00000276569.1	-1.21564	-3.65345	-7.14818	3.96843e-12	1.72517e-10	16.9357	AL138709.1
ENSG00000249242.7	1.5053	-0.683757	7.14641	4.01406e-12	1.74254e-10	17.0596	TMEM150C
ENSG00000029534.19	2.38405	3.89491	7.14474	4.05781e-12	1.75903e-10	16.8492	ANK1
ENSG00000181007.8	0.811112	2.24507	7.14086	4.16119e-12	1.8013e-10	16.9726	ZFP82
ENSG00000256087.6	0.682868	4.06953	7.13579	4.30022e-12	1.85886e-10	16.8511	ZNF432
ENSG00000084636.17	1.61575	-1.82378	7.1343	4.34198e-12	1.86802e-10	16.9913	COL16A1
ENSG00000146409.10	1.55383	1.45921	7.13477	4.32865e-12	1.86802e-10	16.9422	SLC18B1
ENSG00000228049.7	-0.777557	2.0323	-7.13409	4.34777e-12	1.86802e-10	16.9704	POLR2J2
ENSG00000243696.4	-0.831184	3.01297	-7.13395	4.35188e-12	1.86802e-10	16.9468	AC006254.1
ENSG00000279838.1	1.11206	1.51486	7.13419	4.34512e-12	1.86802e-10	16.9484	AL356273.3
ENSG00000138867.16	0.586555	6.58665	7.13345	4.36576e-12	1.87136e-10	16.7039	GUCD1
ENSG00000252367.1	1.39227	-3.26076	7.13032	4.45519e-12	1.90702e-10	16.9816	Y_RNA
ENSG00000258778.2	-1.06813	-1.71236	-7.12899	4.49367e-12	1.92081e-10	16.9743	AL161670.2
ENSG00000124749.16	1.84507	-4.86702	7.12796	4.524e-12	1.92839e-10	16.9372	COL21A1
ENSG00000159082.17	0.67402	4.62138	7.12807	4.52063e-12	1.92839e-10	16.771	SYNJ1
ENSG00000053702.14	-0.546533	2.87463	-7.1211	4.72929e-12	2.0131e-10	16.8634	NRIP2
ENSG00000273796.1	1.68149	-5.57263	7.11946	4.77962e-12	2.0317e-10	16.8114	BX322562.1
ENSG00000279062.1	1.67993	-3.57157	7.11743	4.84275e-12	2.05569e-10	16.9019	CR382287.1
ENSG00000125966.9	-0.631258	0.849625	-7.11029	5.07162e-12	2.14986e-10	16.8341	MMP24
ENSG00000153721.17	0.890032	2.81301	7.10347	5.29985e-12	2.24351e-10	16.7078	CNKSR3
ENSG00000164932.12	1.77177	-1.94607	7.1031	5.31255e-12	2.24578e-10	16.7963	CTHRC1
ENSG00000164609.9	-0.537969	6.10757	-7.10275	5.32456e-12	2.24776e-10	16.5798	SLU7
ENSG00000133805.15	0.943532	4.9604	7.10211	5.34679e-12	2.25404e-10	16.5768	AMPD3
ENSG00000234546.3	-2.73744	-2.26659	-7.10166	5.36204e-12	2.25736e-10	16.6664	LNCTAM34A
ENSG00000144320.13	0.757734	4.81807	7.09784	5.49615e-12	2.31064e-10	16.5659	LNPK
ENSG00000149480.6	0.391689	6.95898	7.09702	5.52536e-12	2.31974e-10	16.4621	MTA2
ENSG00000024526.16	1.6577	1.99374	7.09193	5.70948e-12	2.38817e-10	16.6472	DEPDC1
ENSG00000103150.5	-0.689478	3.49404	-7.09207	5.70449e-12	2.38817e-10	16.662	MLYCD
ENSG00000112679.14	-0.73461	5.61912	-7.09187	5.71172e-12	2.38817e-10	16.5475	DUSP22
ENSG00000276728.1	-0.728024	0.247114	-7.08976	5.79006e-12	2.41763e-10	16.71	AC142472.1
ENSG00000272305.5	-0.92811	-0.885492	-7.08722	5.8858e-12	2.45426e-10	16.7054	AC096887.1
ENSG00000130821.15	1.70196	2.32832	7.08484	5.97671e-12	2.48878e-10	16.5835	SLC6A8
ENSG00000130741.10	-0.423318	7.83484	-7.08406	6.00679e-12	2.49453e-10	16.3677	EIF2S3
ENSG00000225361.3	-1.14899	-0.20574	-7.08419	6.00184e-12	2.49453e-10	16.6808	PPP1R26-AS1
ENSG00000183955.12	0.478111	5.6655	7.08272	6.05875e-12	2.5127e-10	16.4354	KMT5A
ENSG00000270689.1	1.43734	-4.67087	7.07972	6.17721e-12	2.55837e-10	16.6412	BUD13P1
ENSG00000251666.1	-0.808154	-0.780358	-7.0748	6.37603e-12	2.63715e-10	16.6254	ZNF346-IT1
ENSG00000223749.7	3.0982	-1.60214	7.07338	6.43456e-12	2.65777e-10	16.6005	MIR503HG
ENSG00000267348.2	-0.978601	0.57781	-7.06618	6.73937e-12	2.77992e-10	16.5622	GEMIN7-AS1
ENSG00000177469.12	2.02615	2.80616	7.06571	6.75969e-12	2.78456e-10	16.4242	CAVIN1
ENSG00000109475.16	-0.619924	9.11614	-7.06343	6.85976e-12	2.8182e-10	16.1826	RPL34
ENSG00000183421.11	2.0011	-4.96596	7.06348	6.85753e-12	2.8182e-10	16.5449	RIPK4
ENSG00000127920.5	2.81826	-0.205202	7.05862	7.07522e-12	2.89895e-10	16.484	GNG11
ENSG00000224982.3	1.8394	-3.36376	7.0566	7.16765e-12	2.9329e-10	16.5215	TMEM233
ENSG00000267040.6	-0.752491	1.66172	-7.05616	7.18779e-12	2.93722e-10	16.4889	AC027097.1
ENSG00000236423.5	-0.771232	-0.0629596	-7.05543	7.22147e-12	2.94705e-10	16.4984	LINC01134
ENSG00000136931.9	2.62879	-1.37424	7.04897	7.5274e-12	3.06781e-10	16.4495	NR5A1
ENSG00000167113.10	-0.544885	4.93797	-7.04774	7.58693e-12	3.08797e-10	16.3013	COQ4
ENSG00000178982.9	-0.54893	7.20693	-7.0455	7.6968e-12	3.12854e-10	16.1624	EIF3K
ENSG00000119318.12	0.557096	7.08251	7.04426	7.75828e-12	3.14935e-10	16.1177	RAD23B
ENSG00000206249.3	1.9048	-1.05432	7.04327	7.80792e-12	3.16531e-10	16.4163	AL359555.1
ENSG00000110367.11	0.574808	7.44421	7.0422	7.86166e-12	3.17868e-10	16.086	DDX6
ENSG00000113719.15	-0.753187	7.31756	-7.04227	7.85801e-12	3.17868e-10	16.1439	ERGIC1
ENSG00000170325.14	0.397929	4.04223	7.0407	7.93753e-12	3.20513e-10	16.2674	PRDM10
ENSG00000187017.14	2.4206	-0.901668	7.04041	7.95256e-12	3.20697e-10	16.3916	ESPN
ENSG00000197619.13	0.662111	3.13536	7.04	7.97343e-12	3.21117e-10	16.3027	ZNF615
ENSG00000227335.1	2.16097	-4.56707	7.03968	7.98958e-12	3.21345e-10	16.418	IGHJ1P
ENSG00000124406.16	1.08761	5.88203	7.03371	8.30141e-12	3.33013e-10	16.0922	ATP8A1
ENSG00000129473.9	-0.459218	5.17343	-7.03377	8.29834e-12	3.33013e-10	16.1963	BCL2L2
ENSG00000226221.1	-1.32494	-3.36076	-7.03225	8.3795e-12	3.35706e-10	16.2685	RPL26P19
ENSG00000262898.1	1.40449	-4.78752	7.02895	8.55873e-12	3.42439e-10	16.318	AC139099.2
ENSG00000237950.1	-1.25245	-0.49624	-7.02782	8.62082e-12	3.44473e-10	16.3352	AL357079.1
ENSG00000116016.13	1.64371	1.81805	7.02738	8.64519e-12	3.44997e-10	16.2525	EPAS1
ENSG00000166170.9	0.49715	6.04212	7.02551	8.7491e-12	3.4869e-10	16.0557	BAG5
ENSG00000233476.3	-0.705419	2.81619	-7.02313	8.8838e-12	3.53598e-10	16.2573	EEF1A1P6
ENSG00000155097.11	0.775924	5.19719	7.02183	8.95785e-12	3.56083e-10	16.0667	ATP6V1C1
ENSG00000265413.1	1.59852	-4.1553	7.02015	9.05482e-12	3.59471e-10	16.2984	AP001094.2
ENSG00000270177.1	-0.973551	-1.66873	-7.01585	9.30729e-12	3.69017e-10	16.2732	AC104109.2
ENSG00000176155.18	-0.822213	5.7436	-7.0098	9.67446e-12	3.83079e-10	16.0299	CCDC57
ENSG00000112699.10	-0.734121	4.44668	-7.00875	9.73958e-12	3.85159e-10	16.0951	GMDS
ENSG00000133624.13	-0.852915	3.87319	-7.00457	1.00029e-11	3.95064e-10	16.1043	ZNF767P
ENSG00000175390.12	-0.445619	7.61427	-7.00233	1.0147e-11	4.00239e-10	15.8672	EIF3F
ENSG00000169291.9	1.16245	0.123485	7.00199	1.01696e-11	4.00613e-10	16.1536	SHE
ENSG00000261150.2	1.98718	-2.06645	7.00126	1.02166e-11	4.01948e-10	16.1644	EPPK1
ENSG00000126261.12	0.361851	6.77556	7.00064	1.02575e-11	4.02524e-10	15.8677	UBA2
ENSG00000151292.17	-0.508793	4.55068	-7.00083	1.02452e-11	4.02524e-10	16.03	CSNK1G3
ENSG00000154767.14	-0.587958	5.21873	-7	1.02992e-11	4.03127e-10	15.9889	XPC
ENSG00000249693.2	1.59136	-5.36244	7.00001	1.02987e-11	4.03127e-10	16.1036	THEGL
ENSG00000185917.13	-0.479055	4.04237	-6.9972	1.04849e-11	4.09875e-10	16.035	SETD4
ENSG00000198924.7	0.790227	3.40247	6.99444	1.06715e-11	4.16637e-10	15.9985	DCLRE1A
ENSG00000129158.10	-0.615175	3.19548	-6.99414	1.0692e-11	4.16908e-10	16.0618	SERGEF
ENSG00000275074.1	-0.909973	3.02712	-6.98813	1.11101e-11	4.32658e-10	16.0387	NUDT18
ENSG00000070182.17	2.31391	3.34882	6.98734	1.11657e-11	4.34271e-10	15.8941	SPTB
ENSG00000189045.13	-0.919934	-0.680331	-6.98328	1.1459e-11	4.45116e-10	16.0592	ANKDD1B
ENSG00000157379.13	-0.51701	3.95891	-6.98094	1.16312e-11	4.51231e-10	15.94	DHRS1
ENSG00000180815.14	1.44731	-0.0119	6.98067	1.16509e-11	4.51423e-10	16.0204	MAP3K15
ENSG00000168993.14	1.60152	-4.4947	6.98019	1.1687e-11	4.52252e-10	16.0424	CPLX1
ENSG00000152433.14	0.799469	0.243356	6.97967	1.17259e-11	4.53183e-10	16.0181	ZNF547
ENSG00000067992.12	0.576138	3.34404	6.97919	1.17613e-11	4.53979e-10	15.9168	PDK3
ENSG00000146067.15	-0.479479	6.0468	-6.97892	1.17818e-11	4.54201e-10	15.8052	FAM193B
ENSG00000225177.5	-1.34699	0.0263725	-6.97041	1.24375e-11	4.78877e-10	15.9761	AL590617.2
ENSG00000108960.7	0.83415	3.25877	6.96826	1.2609e-11	4.84869e-10	15.8424	MMD
ENSG00000140932.9	2.01729	-0.413774	6.9674	1.26783e-11	4.86922e-10	15.9374	CMTM2
ENSG00000184903.9	-0.843892	2.45088	-6.96576	1.28111e-11	4.91406e-10	15.9152	IMMP2L
ENSG00000096070.19	0.548364	5.12316	6.96243	1.30855e-11	5.01305e-10	15.71	BRPF3
ENSG00000136929.12	2.23594	3.55958	6.96192	1.31284e-11	5.02323e-10	15.726	HEMGN
ENSG00000196531.10	-0.454998	9.49143	-6.95887	1.33856e-11	5.11523e-10	15.5041	NACA
ENSG00000166770.10	1.83475	1.77667	6.9581	1.3451e-11	5.13346e-10	15.8166	ZNF667-AS1
ENSG00000168454.11	1.52401	-4.16304	6.95791	1.34668e-11	5.13346e-10	15.9166	TXNDC2
ENSG00000273045.5	-0.786697	-0.463619	-6.95558	1.36684e-11	5.20383e-10	15.8852	C2orf15
ENSG00000175274.18	1.59048	4.31241	6.95515	1.37059e-11	5.21164e-10	15.6691	TP53I11
ENSG00000272954.1	-1.63012	-2.07922	-6.95416	1.37924e-11	5.23804e-10	15.8837	AP000553.2
ENSG00000156535.13	1.9847	3.39036	6.95105	1.40676e-11	5.33595e-10	15.6775	CD109
ENSG00000244716.3	-0.962513	-2.23721	-6.95045	1.41209e-11	5.34952e-10	15.8722	BX679664.3
ENSG00000109270.12	0.4988	4.96516	6.94914	1.42387e-11	5.38751e-10	15.639	LAMTOR3
ENSG00000136149.6	-1.38797	-1.27666	-6.94804	1.43387e-11	5.41864e-10	15.8565	RPL13AP25
ENSG00000171953.15	-0.451189	4.41197	-6.94592	1.45329e-11	5.48527e-10	15.6953	ATPAF2
ENSG00000118113.11	3.03429	3.6089	6.94436	1.46778e-11	5.53316e-10	15.5858	MMP8
ENSG00000198756.10	1.96455	-0.0192037	6.94261	1.48416e-11	5.58801e-10	15.7787	COLGALT2
ENSG00000047188.15	-0.520143	5.27952	-6.94221	1.4879e-11	5.59525e-10	15.6241	YTHDC2
ENSG00000168781.21	-0.561492	5.15686	-6.94096	1.49979e-11	5.63304e-10	15.6254	PPIP5K1
ENSG00000169515.5	1.29157	0.576609	6.9392	1.51659e-11	5.68308e-10	15.7564	CCDC8
ENSG00000273471.1	2.07431	-4.21177	6.93918	1.51682e-11	5.68308e-10	15.805	AC112229.4
ENSG00000272112.1	-1.04352	-1.19942	-6.93884	1.52009e-11	5.68838e-10	15.7954	AC011374.2
ENSG00000153165.18	1.09804	-0.902804	6.93276	1.57986e-11	5.89764e-10	15.7379	RGPD3
ENSG00000223745.7	-0.816841	5.52462	-6.93293	1.5781e-11	5.89764e-10	15.5652	CCDC18-AS1
ENSG00000180138.7	1.75951	-4.71297	6.93114	1.59618e-11	5.9513e-10	15.7433	CSNK1A1L
ENSG00000073464.11	2.24922	-0.383856	6.92904	1.61749e-11	6.02345e-10	15.6975	CLCN4
ENSG00000214113.10	-0.564924	4.39837	-6.92798	1.62846e-11	6.05694e-10	15.5901	LYRM4
ENSG00000140993.10	0.974644	1.36177	6.92675	1.64122e-11	6.08782e-10	15.6665	TIGD7
ENSG00000238363.1	-0.83265	-1.89445	-6.9266	1.64273e-11	6.08782e-10	15.7275	SNORA13
ENSG00000260643.1	-0.639054	-0.554986	-6.92686	1.64006e-11	6.08782e-10	15.7088	AC092718.3
ENSG00000100234.11	2.55636	0.847172	6.92462	1.66344e-11	6.15715e-10	15.6255	TIMP3
ENSG00000161664.6	-0.560507	0.859884	-6.92358	1.67443e-11	6.19034e-10	15.6779	ASB16
ENSG00000226328.6	-0.795443	2.37379	-6.92314	1.67912e-11	6.2002e-10	15.6541	NUP50-DT
ENSG00000162599.15	2.01001	1.09812	6.92266	1.6842e-11	6.21149e-10	15.6225	NFIA
ENSG00000146263.11	0.507342	4.73244	6.9224	1.68698e-11	6.21425e-10	15.4873	MMS22L
ENSG00000272734.1	-1.35107	2.16884	-6.92125	1.69932e-11	6.25219e-10	15.6547	ADIRF-AS1
ENSG00000134352.19	1.23997	5.54132	6.92009	1.71183e-11	6.28313e-10	15.3975	IL6ST
ENSG00000183668.17	1.51074	-5.25172	6.92016	1.71117e-11	6.28313e-10	15.6241	PSG9
ENSG00000273329.1	-0.700314	2.42599	-6.91859	1.72825e-11	6.33582e-10	15.623	AC078846.1
ENSG00000168754.14	2.26085	-0.667469	6.91794	1.73533e-11	6.35419e-10	15.6345	FAM178B
ENSG00000214954.8	-0.617997	0.50944	-6.91717	1.74385e-11	6.37775e-10	15.6415	LRRC69
ENSG00000145198.14	1.21852	-3.43318	6.91569	1.76018e-11	6.42213e-10	15.6611	VWA5B2
ENSG00000188672.16	2.29388	0.679911	6.91585	1.75846e-11	6.42213e-10	15.5868	RHCE
ENSG00000071082.10	-0.609233	9.80472	-6.91536	1.76391e-11	6.42812e-10	15.2248	RPL31
ENSG00000281571.1	-0.889965	2.50999	-6.91477	1.77047e-11	6.44434e-10	15.6012	AC241585.2
ENSG00000157856.10	1.58888	-3.332	6.91113	1.81168e-11	6.58652e-10	15.6296	DRC1
ENSG00000187699.10	1.49513	1.86968	6.91043	1.81976e-11	6.60024e-10	15.5311	C2orf88
ENSG00000189042.13	0.633734	2.66208	6.91059	1.81797e-11	6.60024e-10	15.527	ZNF567
ENSG00000141252.19	-0.464533	5.49708	-6.9085	1.84215e-11	6.67355e-10	15.4002	VPS53
ENSG00000137492.7	0.444959	6.51394	6.90786	1.84956e-11	6.69246e-10	15.3021	THAP12
ENSG00000087076.8	1.64224	-2.61884	6.90664	1.86396e-11	6.73663e-10	15.5912	HSD17B14
ENSG00000164707.15	-1.00122	1.32451	-6.90135	1.92733e-11	6.95746e-10	15.5403	SLC13A4
ENSG00000148346.11	2.81444	2.03616	6.90024	1.94081e-11	6.99789e-10	15.4065	LCN2
ENSG00000110721.11	0.520524	5.28173	6.89612	1.99203e-11	7.16568e-10	15.293	CHKA
ENSG00000182795.12	1.77723	-1.79132	6.89629	1.98985e-11	7.16568e-10	15.5186	C1orf116
ENSG00000234694.1	-0.805074	-1.11497	-6.89351	2.02514e-11	7.27627e-10	15.5145	AL139289.2
ENSG00000138376.10	0.694597	3.76792	6.89161	2.04949e-11	7.35512e-10	15.347	BARD1
ENSG00000100330.15	0.602019	6.78363	6.89141	2.05214e-11	7.35602e-10	15.18	MTMR3
ENSG00000198586.13	0.423045	6.09662	6.88839	2.09156e-11	7.48858e-10	15.2044	TLK1
ENSG00000010626.14	-0.640182	2.84751	-6.88777	2.09978e-11	7.50923e-10	15.4203	LRRC23
ENSG00000115604.10	1.48708	1.72758	6.87667	2.25197e-11	8.0441e-10	15.3318	IL18R1
ENSG00000222046.2	-0.773346	-1.16568	-6.86857	2.3699e-11	8.45549e-10	15.3632	DCDC2B
ENSG00000175787.16	-0.573218	2.93161	-6.86821	2.37523e-11	8.46466e-10	15.2954	ZNF169
ENSG00000224066.1	-0.731127	-1.07802	-6.8651	2.42221e-11	8.62206e-10	15.3401	AL049795.1
ENSG00000108961.13	-0.562523	4.04058	-6.86472	2.428e-11	8.63262e-10	15.2219	RANGRF
ENSG00000078795.16	-0.52791	-0.395288	-6.86297	2.45484e-11	8.71795e-10	15.3169	PKD2L2
ENSG00000155099.7	0.951342	4.13177	6.86175	2.47379e-11	8.77508e-10	15.1299	PIP4P2
ENSG00000117528.11	0.645617	4.5795	6.86052	2.49298e-11	8.83294e-10	15.1094	ABCD3
ENSG00000137154.12	-0.583091	11.1688	-6.85888	2.51889e-11	8.91444e-10	14.812	RPS6
ENSG00000226284.1	0.88415	-2.54069	6.85842	2.52606e-11	8.92949e-10	15.3037	ARPC3P1
ENSG00000123119.11	2.23524	-0.37932	6.85759	2.53942e-11	8.96639e-10	15.2606	NECAB1
ENSG00000256612.7	-1.49437	0.0279327	-6.85612	2.56291e-11	9.0389e-10	15.2792	CYP2B7P
ENSG00000262903.1	-0.887641	-1.39455	-6.85443	2.59021e-11	9.1247e-10	15.2834	AC027796.4
ENSG00000148187.17	-0.380013	5.25332	-6.8531	2.61211e-11	9.19128e-10	15.0701	MRRF
ENSG00000136444.9	-0.599785	5.11452	-6.85077	2.65051e-11	9.3157e-10	15.0743	RSAD1
ENSG00000196422.10	-2.04848	3.35752	-6.8504	2.65674e-11	9.32028e-10	15.2081	PPP1R26
ENSG00000198168.8	0.900134	4.63225	6.85033	2.6579e-11	9.32028e-10	15.0322	SVIP
ENSG00000266642.2	1.36631	1.40192	6.84913	2.67797e-11	9.37993e-10	15.18	AC024267.6
ENSG00000143753.12	0.583359	5.50293	6.84729	2.7092e-11	9.4785e-10	14.978	DEGS1
ENSG00000145358.6	3.56202	-1.8179	6.8457	2.73639e-11	9.56269e-10	15.1986	DDIT4L
ENSG00000116954.7	0.486192	5.05353	6.84374	2.77023e-11	9.66994e-10	14.9855	RRAGC
ENSG00000160200.17	1.65139	-1.89209	6.84303	2.78252e-11	9.70179e-10	15.1961	CBS
ENSG00000101079.20	-0.619016	4.91955	-6.84065	2.82445e-11	9.82562e-10	15.0251	NDRG3
ENSG00000166793.10	2.01753	1.33037	6.84079	2.82192e-11	9.82562e-10	15.1104	YPEL4
ENSG00000215041.9	-0.545948	4.89942	-6.83612	2.90582e-11	1.00943e-09	14.9954	NEURL4
ENSG00000236064.1	-0.697086	-0.17844	-6.83599	2.90827e-11	1.00943e-09	15.1524	AL109946.1
ENSG00000018408.14	1.22737	-1.22833	6.83318	2.95989e-11	1.02618e-09	15.1329	WWTR1
ENSG00000260592.1	2.1856	-1.75854	6.8327	2.96885e-11	1.02813e-09	15.1299	AC130456.3
ENSG00000166947.11	2.09679	2.91215	6.83057	3.00882e-11	1.04079e-09	14.9615	EPB42
ENSG00000131143.8	-0.544537	7.94924	-6.82967	3.02586e-11	1.04551e-09	14.7868	COX4I1
ENSG00000213013.4	1.06081	-4.45301	6.82928	3.03322e-11	1.04687e-09	15.1209	RPS15AP36
ENSG00000112874.9	-1.5585	1.1526	-6.82253	3.16416e-11	1.08961e-09	15.0656	NUDT12
ENSG00000174951.10	0.960542	1.28875	6.82136	3.18747e-11	1.0964e-09	15.0256	FUT1
ENSG00000188783.5	0.497927	0.0432458	6.82095	3.19579e-11	1.09803e-09	15.053	PRELP
ENSG00000128563.13	-0.460737	4.93676	-6.81994	3.21591e-11	1.10371e-09	14.8908	PRKRIP1
ENSG00000118242.15	1.80001	1.06683	6.81947	3.22538e-11	1.10572e-09	14.9993	MREG
ENSG00000115825.9	1.24574	4.97279	6.81844	3.24639e-11	1.11168e-09	14.8029	PRKD3
ENSG00000048649.13	0.473796	5.75847	6.81706	3.27449e-11	1.12005e-09	14.7831	RSF1
ENSG00000096063.14	0.635757	6.12566	6.81497	3.31767e-11	1.13356e-09	14.744	SRPK1
ENSG00000081985.10	2.01701	0.316074	6.8146	3.3253e-11	1.1349e-09	14.9873	IL12RB2
ENSG00000100802.14	-0.482849	3.3428	-6.81441	3.32921e-11	1.13497e-09	14.948	C14orf93
ENSG00000085063.14	1.47452	5.02125	6.81414	3.33477e-11	1.1356e-09	14.7653	CD59
ENSG00000120334.15	0.549746	3.02571	6.8118	3.38399e-11	1.15108e-09	14.9084	CENPL
ENSG00000036530.8	0.771435	1.92346	6.81161	3.38806e-11	1.15119e-09	14.9508	CYP46A1
ENSG00000112983.17	-0.724648	5.12728	-6.81034	3.41503e-11	1.15907e-09	14.8325	BRD8
ENSG00000123496.7	1.64003	-5.53976	6.8094	3.43522e-11	1.16463e-09	14.9444	IL13RA2
ENSG00000170180.19	2.62367	1.81883	6.80644	3.49948e-11	1.18511e-09	14.8541	GYPA
ENSG00000157570.11	1.52106	0.321939	6.80466	3.5386e-11	1.19703e-09	14.9375	TSPAN18
ENSG00000185955.4	0.885222	-0.814309	6.8043	3.54659e-11	1.19841e-09	14.9568	C7orf61
ENSG00000241057.1	-0.844043	-0.49648	-6.802	3.59797e-11	1.21443e-09	14.9514	AC004951.3
ENSG00000101425.12	2.81714	4.84476	6.79944	3.65592e-11	1.23128e-09	14.6356	BPI
ENSG00000271937.1	-0.997462	-2.95772	-6.79945	3.65576e-11	1.23128e-09	14.9377	AC104187.1
ENSG00000152078.9	2.34656	1.03388	6.79848	3.6779e-11	1.23597e-09	14.8551	TLCD4
ENSG00000186532.11	-0.63721	3.96454	-6.79853	3.67681e-11	1.23597e-09	14.8261	SMYD4
ENSG00000125458.6	-0.711878	4.47395	-6.79622	3.73023e-11	1.25218e-09	14.7852	NT5C
ENSG00000100003.17	1.37523	0.319871	6.79567	3.74305e-11	1.25511e-09	14.8856	SEC14L2
ENSG00000229808.1	0.80888	-0.517571	6.79463	3.76731e-11	1.26186e-09	14.8966	AL391825.1
ENSG00000137574.10	0.519011	4.56247	6.79255	3.81666e-11	1.277e-09	14.7005	TGS1
ENSG00000178917.14	-0.884284	3.09949	-6.79173	3.83617e-11	1.28213e-09	14.8328	ZNF852
ENSG00000225868.6	1.19154	-4.14143	6.78789	3.92931e-11	1.31182e-09	14.8882	AC016582.1
ENSG00000133026.12	1.21531	3.37227	6.78521	3.99537e-11	1.33243e-09	14.6973	MYH10
ENSG00000173898.11	1.72973	0.71287	6.78468	4.00879e-11	1.33545e-09	14.8014	SPTBN2
ENSG00000273448.1	-0.771623	1.22148	-6.78444	4.01458e-11	1.33593e-09	14.8302	AC006480.2
ENSG00000142453.11	0.516862	5.12352	6.7836	4.03586e-11	1.34027e-09	14.6129	CARM1
ENSG00000180999.10	1.32548	-3.75629	6.78358	4.03638e-11	1.34027e-09	14.8658	C1orf105
ENSG00000249505.1	1.50796	-5.84716	6.78273	4.05771e-11	1.3459e-09	14.7372	AC108673.1
ENSG00000104728.15	1.26075	1.88995	6.78177	4.08203e-11	1.3525e-09	14.7553	ARHGEF10
ENSG00000245205.3	-1.04383	-1.85241	-6.77997	4.12822e-11	1.36632e-09	14.8434	EEF1A1P4
ENSG00000146063.18	-0.374473	5.52458	-6.77779	4.18465e-11	1.38351e-09	14.5947	TRIM41
ENSG00000183607.9	1.58419	-5.84983	6.77695	4.20664e-11	1.38928e-09	14.7088	GKN2
ENSG00000112146.16	0.626843	6.13464	6.77309	4.30898e-11	1.42002e-09	14.4889	FBXO9
ENSG00000204852.15	-0.741059	3.79882	-6.77312	4.30816e-11	1.42002e-09	14.6855	TCTN1
ENSG00000145779.7	-0.85906	5.52425	-6.77044	4.38078e-11	1.44213e-09	14.5733	TNFAIP8
ENSG00000221817.9	-0.594235	3.54929	-6.76976	4.39919e-11	1.44664e-09	14.6715	PPP3CB-AS1
ENSG00000138271.5	1.42997	-4.91614	6.76673	4.48312e-11	1.47234e-09	14.7355	GPR87
ENSG00000280425.1	1.37378	-4.1716	6.76659	4.48698e-11	1.47234e-09	14.7634	AL357673.2
ENSG00000049540.16	1.66435	1.04586	6.76494	4.53328e-11	1.48595e-09	14.6732	ELN
ENSG00000159214.12	-1.1057	2.15952	-6.76443	4.54765e-11	1.48906e-09	14.6991	CCDC24
ENSG00000166455.13	-0.839665	0.283932	-6.75804	4.73198e-11	1.54777e-09	14.6796	C16orf46
ENSG00000101935.9	0.952593	3.75964	6.75752	4.74739e-11	1.55115e-09	14.5172	AMMECR1
ENSG00000160055.19	-0.507928	2.78296	-6.75595	4.79392e-11	1.56469e-09	14.6184	TMEM234
ENSG00000175305.16	0.844774	3.58355	6.75573	4.80038e-11	1.56513e-09	14.5222	CCNE2
ENSG00000170289.12	1.10002	-2.797	6.75222	4.90632e-11	1.59797e-09	14.666	CNGB3
ENSG00000244239.1	1.82823	-2.9251	6.75071	4.95266e-11	1.61135e-09	14.652	AC007009.1
ENSG00000106336.12	-0.539826	0.245778	-6.74928	4.99668e-11	1.62395e-09	14.6257	FBXO24
ENSG00000040199.18	0.764278	3.5564	6.74882	5.01099e-11	1.62595e-09	14.4859	PHLPP2
ENSG00000114544.15	-0.505373	4.9777	-6.74874	5.01344e-11	1.62595e-09	14.4578	SLC41A3
ENSG00000268535.1	1.80316	-2.0488	6.74764	5.04786e-11	1.63538e-09	14.6217	MTDHP4
ENSG00000100012.11	1.13816	-2.01649	6.74692	5.07043e-11	1.6375e-09	14.6212	SEC14L3
ENSG00000175895.3	0.674536	5.71201	6.74704	5.06694e-11	1.6375e-09	14.3516	PLEKHF2
ENSG00000279873.2	-0.873846	1.29083	-6.74708	5.06562e-11	1.6375e-09	14.6055	LINC01126
ENSG00000242294.6	-0.679893	4.31359	-6.74575	5.10764e-11	1.64778e-09	14.4884	STAG3L5P
ENSG00000106560.10	-1.11459	4.04082	-6.74463	5.14314e-11	1.65749e-09	14.515	GIMAP2
ENSG00000165650.11	0.983184	7.01558	6.74139	5.24769e-11	1.6894e-09	14.2359	PDZD8
ENSG00000174282.11	-0.645605	5.52987	-6.74026	5.28471e-11	1.69954e-09	14.3788	ZBTB4
ENSG00000184292.6	3.09248	-0.463209	6.73976	5.30108e-11	1.70301e-09	14.5326	TACSTD2
ENSG00000178467.17	-0.557348	4.92998	-6.73806	5.35719e-11	1.71924e-09	14.3987	P4HTM
ENSG00000251600.5	1.32537	-2.35582	6.73769	5.3694e-11	1.72135e-09	14.5689	AC107223.1
ENSG00000122741.15	0.413432	5.2012	6.73633	5.41493e-11	1.73414e-09	14.3262	DCAF10
ENSG00000225483.1	1.69701	-5.55286	6.73125	5.58828e-11	1.78778e-09	14.486	RPL22P4
ENSG00000203883.6	2.04593	-2.5949	6.73033	5.62033e-11	1.79616e-09	14.5235	SOX18
ENSG00000090615.12	0.361271	6.16972	6.72983	5.63757e-11	1.79909e-09	14.2352	GOLGA3
ENSG00000272602.5	2.01891	1.6329	6.72973	5.64125e-11	1.79909e-09	14.4248	ZNF595
ENSG00000247199.3	-0.768682	-1.35886	-6.72855	5.68249e-11	1.81036e-09	14.5239	AC011346.1
ENSG00000134504.12	-1.54394	1.35648	-6.7244	5.83069e-11	1.85565e-09	14.4733	KCTD1
ENSG00000173868.11	1.84711	1.51931	6.72187	5.9227e-11	1.88298e-09	14.388	PHOSPHO1
ENSG00000115761.15	0.360148	4.62246	6.71989	5.99561e-11	1.90418e-09	14.2645	NOL10
ENSG00000267750.5	0.585641	1.19068	6.71497	6.18101e-11	1.96103e-09	14.3951	RUNDC3A-AS1
ENSG00000256427.1	1.36597	-4.21135	6.71401	6.2178e-11	1.97066e-09	14.451	AC010175.1
ENSG00000168273.7	-0.706001	2.14221	-6.71283	6.26335e-11	1.98305e-09	14.3836	SMIM4
ENSG00000177042.14	-0.636247	3.80583	-6.71178	6.30426e-11	1.99394e-09	14.3107	TMEM80
ENSG00000115657.12	1.43982	2.27368	6.71143	6.31808e-11	1.99625e-09	14.304	ABCB6
ENSG00000265479.5	-0.537477	1.40751	-6.70962	6.38916e-11	2.01663e-09	14.3763	DTX2P1-UPK3BP1-PMS2P11
ENSG00000091831.21	1.26363	-0.227512	6.70795	6.45542e-11	2.03545e-09	14.3696	ESR1
ENSG00000251474.6	-0.679391	4.28426	-6.70556	6.5516e-11	2.06365e-09	14.2477	RPL32P3
ENSG00000124469.10	2.51225	2.58331	6.70455	6.59266e-11	2.07445e-09	14.1991	CEACAM8
ENSG00000205808.5	-0.898701	2.22059	-6.69864	6.83748e-11	2.14928e-09	14.3001	PLPP6
ENSG00000267080.5	-0.486619	3.28513	-6.69427	7.02449e-11	2.20581e-09	14.2264	ASB16-AS1
ENSG00000222881.1	1.40192	-4.03977	6.69298	7.08106e-11	2.22129e-09	14.3277	Y_RNA
ENSG00000229044.1	1.06849	-3.68872	6.69064	7.18388e-11	2.25124e-09	14.3138	AL451070.1
ENSG00000181418.7	1.3463	-0.246669	6.69044	7.19271e-11	2.25171e-09	14.2644	DDN
ENSG00000205758.11	-0.44789	4.56335	-6.68848	7.28039e-11	2.27683e-09	14.1178	CRYZL1
ENSG00000249353.2	-1.06663	-3.05481	-6.68736	7.33077e-11	2.29025e-09	14.2676	NPM1P27
ENSG00000042062.11	1.92995	2.56636	6.681	7.62397e-11	2.377e-09	14.0844	RIPOR3
ENSG00000054356.13	1.46257	-3.98788	6.67382	7.96869e-11	2.48195e-09	14.2145	PTPRN
ENSG00000115183.13	1.96266	2.17563	6.66926	8.19541e-11	2.54998e-09	14.0341	TANC1
ENSG00000185885.15	1.46187	4.59575	6.66852	8.23276e-11	2.55641e-09	13.9083	IFITM1
ENSG00000213149.3	-0.767895	-0.155268	-6.66857	8.23062e-11	2.55641e-09	14.1483	CNN2P9
ENSG00000205853.10	0.778651	0.0399652	6.66826	8.24636e-11	2.55804e-09	14.1346	RFPL3S
ENSG00000235776.2	-1.33358	-2.35085	-6.66344	8.49432e-11	2.6323e-09	14.1487	AC000089.1
ENSG00000182568.16	-0.731633	7.43063	-6.66214	8.56245e-11	2.65073e-09	13.8053	SATB1
ENSG00000136842.13	1.60179	2.77788	6.65847	8.75816e-11	2.70858e-09	13.9513	TMOD1
ENSG00000110011.13	-0.529371	5.31894	-6.658	8.78334e-11	2.71363e-09	13.892	DNAJC4
ENSG00000241954.1	0.812049	-1.72259	6.65655	8.86177e-11	2.7351e-09	14.0813	AL021937.4
ENSG00000254860.5	-0.665253	1.79133	-6.65616	8.88351e-11	2.73905e-09	14.0523	TMEM9B-AS1
ENSG00000282301.1	-1.42317	-2.48733	-6.65577	8.90483e-11	2.74287e-09	14.0986	CYP3A7-CYP3A51P
ENSG00000168255.19	-0.597725	5.88311	-6.65487	8.95379e-11	2.75518e-09	13.8426	POLR2J3
ENSG00000260136.5	-0.634635	0.536255	-6.65283	9.06682e-11	2.78716e-09	14.0486	AC008915.2
ENSG00000120156.20	1.97978	-1.4976	6.65187	9.12057e-11	2.80087e-09	14.0443	TEK
ENSG00000120820.12	0.535156	-1.32813	6.64822	9.32731e-11	2.8615e-09	14.0294	GLT8D2
ENSG00000139187.9	1.07004	1.46162	6.64784	9.34933e-11	2.86538e-09	13.9745	KLRG1
ENSG00000162366.7	2.18748	-0.297592	6.6425	9.66042e-11	2.95777e-09	13.9665	PDZK1IP1
ENSG00000247081.7	1.26701	-0.149339	6.6408	9.762e-11	2.98589e-09	13.9687	BAALC-AS1
ENSG00000170191.4	0.645534	2.99	6.63846	9.90327e-11	3.02608e-09	13.863	NANP
ENSG00000104177.17	1.83052	2.3246	6.63765	9.95231e-11	3.03803e-09	13.8444	MYEF2
ENSG00000162669.15	2.29882	-4.20003	6.63693	9.99626e-11	3.04841e-09	13.9944	HFM1
ENSG00000165282.13	-0.50389	4.58146	-6.63676	1.00069e-10	3.04864e-09	13.8097	PIGO
ENSG00000135722.8	-0.680747	1.77796	-6.63554	1.00821e-10	3.06847e-09	13.9307	FBXL8
ENSG00000261168.1	1.10664	-3.89252	6.63432	1.01579e-10	3.08848e-09	13.9825	AL592424.1
ENSG00000131351.14	0.57409	2.6094	6.63402	1.01765e-10	3.09108e-09	13.8606	HAUS8
ENSG00000092421.16	-0.763913	1.81517	-6.63374	1.01936e-10	3.09319e-09	13.9205	SEMA6A
ENSG00000079393.20	2.03002	-3.75904	6.63167	1.03238e-10	3.1296e-09	13.9587	DUSP13
ENSG00000227674.1	1.0773	-0.643511	6.62721	1.06103e-10	3.21328e-09	13.8959	LINC00355
ENSG00000159023.18	0.815498	6.97786	6.62624	1.06729e-10	3.22905e-09	13.551	EPB41
ENSG00000196693.14	-0.848358	4.92788	-6.62402	1.08195e-10	3.27017e-09	13.7279	ZNF33B
ENSG00000274705.1	1.80777	-5.00504	6.62237	1.09289e-10	3.29998e-09	13.9003	MIR486-1
ENSG00000173209.22	-0.57977	7.09043	-6.62191	1.09602e-10	3.30619e-09	13.5763	AHSA2P
ENSG00000170275.14	-0.618387	6.9331	-6.62038	1.10634e-10	3.33403e-09	13.5777	CRTAP
ENSG00000046647.13	-0.456109	3.62181	-6.61698	1.12955e-10	3.39731e-09	13.747	GEMIN8
ENSG00000221491.2	0.830268	-1.23332	6.61705	1.12912e-10	3.39731e-09	13.8422	SNORA2C
ENSG00000110046.12	0.558627	5.26006	6.61621	1.13488e-10	3.40998e-09	13.5955	ATG2A
ENSG00000214655.10	0.415206	6.51115	6.61566	1.13872e-10	3.41817e-09	13.5289	ZSWIM8
ENSG00000229494.1	1.63746	-6.00423	6.61405	1.14999e-10	3.44862e-09	13.7486	AC012494.2
ENSG00000050748.17	-0.361544	5.25819	-6.6138	1.15178e-10	3.4506e-09	13.6242	MAPK9
ENSG00000213088.9	2.4806	-1.47428	6.61245	1.16131e-10	3.47407e-09	13.8072	ACKR1
ENSG00000244071.1	1.38817	-2.72312	6.61237	1.16188e-10	3.47407e-09	13.8313	RPL9P33
ENSG00000087301.8	0.605673	3.3539	6.61201	1.16442e-10	3.47829e-09	13.6855	TXNDC16
ENSG00000235890.2	2.07494	-4.54321	6.60783	1.19456e-10	3.56482e-09	13.8275	TSPEAR-AS1
ENSG00000143815.14	0.626305	7.19364	6.60748	1.1971e-10	3.56894e-09	13.4359	LBR
ENSG00000154102.10	-1.5433	2.43881	-6.60306	1.22992e-10	3.66321e-09	13.7383	C16orf74
ENSG00000259191.2	1.24792	-4.57413	6.60173	1.23994e-10	3.68949e-09	13.7808	AC027237.1
ENSG00000236144.6	-0.700402	4.15829	-6.60154	1.24136e-10	3.69011e-09	13.6355	TMEM147-AS1
ENSG00000188916.8	1.75129	-4.52768	6.59956	1.25645e-10	3.73136e-09	13.7785	INSYN2A
ENSG00000271737.1	-1.30377	-2.66704	-6.59774	1.27055e-10	3.76957e-09	13.7556	AC008608.2
ENSG00000100298.15	-1.39449	0.488377	-6.59732	1.27376e-10	3.77545e-09	13.7256	APOBEC3H
ENSG00000215237.6	1.55076	-5.99838	6.59608	1.28347e-10	3.79834e-09	13.6422	AL592293.1
ENSG00000228541.1	1.34965	-4.08344	6.59601	1.28396e-10	3.79834e-09	13.7585	AC093159.1
ENSG00000108700.4	1.8194	-5.37114	6.5937	1.30222e-10	3.84555e-09	13.7101	CCL8
ENSG00000237593.1	1.60167	-3.6504	6.59367	1.30243e-10	3.84555e-09	13.7389	AL445220.1
ENSG00000122406.12	-0.505412	10.2837	-6.59169	1.31827e-10	3.88483e-09	13.2316	RPL5
ENSG00000241484.9	1.08217	-0.962707	6.59171	1.31812e-10	3.88483e-09	13.6892	ARHGAP8
ENSG00000163251.3	1.07087	2.55097	6.58854	1.34383e-10	3.95256e-09	13.5726	FZD5
ENSG00000260372.6	-1.982	-0.372857	-6.5821	1.39766e-10	4.103e-09	13.6587	AQP4-AS1
ENSG00000173281.4	0.948137	3.70951	6.58125	1.40495e-10	4.12046e-09	13.4648	PPP1R3B
ENSG00000116273.5	0.896867	3.2958	6.58055	1.41095e-10	4.13016e-09	13.4893	PHF13
ENSG00000249855.1	-0.627039	-0.34037	-6.58062	1.41034e-10	4.13016e-09	13.6295	EEF1A1P19
ENSG00000163714.17	0.358302	7.28837	6.57816	1.43164e-10	4.18317e-09	13.2673	U2SURP
ENSG00000256937.1	1.19343	-3.2211	6.57814	1.43179e-10	4.18317e-09	13.6428	KRT17P8
ENSG00000131437.15	-0.75318	2.4492	-6.57677	1.44382e-10	4.21431e-09	13.568	KIF3A
ENSG00000267470.5	1.31706	0.421214	6.57078	1.49744e-10	4.36665e-09	13.5438	ZNF571-AS1
ENSG00000118873.15	0.371348	5.52727	6.56854	1.51796e-10	4.42229e-09	13.3052	RAB3GAP2
ENSG00000248405.10	1.46535	-3.61013	6.56528	1.54837e-10	4.50659e-09	13.5725	PRR5-ARHGAP8
ENSG00000100968.13	1.71737	-1.66551	6.56504	1.5506e-10	4.50879e-09	13.5355	NFATC4
ENSG00000149564.11	1.86865	2.06804	6.56239	1.57582e-10	4.57779e-09	13.4094	ESAM
ENSG00000128052.8	2.49828	-3.05095	6.56199	1.57962e-10	4.58449e-09	13.5322	KDR
ENSG00000187109.13	-0.56741	9.25973	-6.55981	1.60072e-10	4.64134e-09	13.0944	NAP1L1
ENSG00000184661.13	1.42939	2.24974	6.55803	1.61809e-10	4.68726e-09	13.3951	CDCA2
ENSG00000234436.1	1.84437	-4.36438	6.55752	1.62312e-10	4.69738e-09	13.5344	AC245884.2
ENSG00000188263.10	1.34088	-4.85508	6.55706	1.62769e-10	4.70616e-09	13.5144	IL17REL
ENSG00000187997.11	1.52777	-1.04119	6.55634	1.63487e-10	4.72247e-09	13.4793	C17orf99
ENSG00000245275.7	-0.698696	0.16695	-6.55595	1.6387e-10	4.72909e-09	13.4806	SAP30L-AS1
ENSG00000173535.13	1.33436	2.03377	6.55517	1.64646e-10	4.74701e-09	13.3929	TNFRSF10C
ENSG00000196350.8	1.22355	-4.50033	6.55264	1.67198e-10	4.81607e-09	13.4994	ZNF729
ENSG00000170153.10	1.89603	-1.37532	6.5518	1.68057e-10	4.83626e-09	13.4537	RNF150
ENSG00000137106.17	-0.563337	6.09291	-6.54591	1.74167e-10	5.00738e-09	13.1803	GRHPR
ENSG00000204314.10	1.15412	-0.141199	6.54403	1.76167e-10	5.06014e-09	13.3997	PRRT1
ENSG00000112200.16	0.590504	6.44962	6.54348	1.76759e-10	5.0724e-09	13.0965	ZNF451
ENSG00000176410.7	-0.557539	2.6634	-6.54296	1.77318e-10	5.08366e-09	13.3576	DNAJC30
ENSG00000196549.10	1.92492	0.449051	6.54025	1.80256e-10	5.16307e-09	13.3504	MME
ENSG00000140057.8	0.972922	-1.12347	6.53892	1.8171e-10	5.19986e-09	13.3814	AK7
ENSG00000169962.4	0.884303	-0.474665	6.53613	1.84813e-10	5.28373e-09	13.36	TAS1R3
ENSG00000103089.8	1.4959	-4.22835	6.53292	1.88439e-10	5.38237e-09	13.3919	FA2H
ENSG00000263072.6	-0.66079	2.90277	-6.52855	1.93489e-10	5.52146e-09	13.2667	ZNF213-AS1
ENSG00000130876.11	1.83059	-4.01728	6.5262	1.96271e-10	5.59563e-09	13.3497	SLC7A10
ENSG00000142945.12	1.20654	3.68231	6.52569	1.96869e-10	5.60748e-09	13.1277	KIF2C
ENSG00000244363.3	-1.01752	-1.90745	-6.52196	2.01368e-10	5.7303e-09	13.3234	RPL7P23
ENSG00000237371.1	1.37164	-5.34595	6.5206	2.03037e-10	5.77243e-09	13.2678	AL355803.1
ENSG00000187010.18	1.3949	1.60966	6.51909	2.04894e-10	5.81983e-09	13.1982	RHD
ENSG00000139278.9	-1.10038	7.55609	-6.51792	2.06349e-10	5.85484e-09	12.9573	GLIPR1
ENSG00000164056.10	1.78118	3.83434	6.51779	2.06509e-10	5.85484e-09	13.044	SPRY1
ENSG00000242258.1	-1.30326	0.751093	-6.51556	2.09318e-10	5.92899e-09	13.2434	LINC00996
ENSG00000177565.15	0.424448	6.50068	6.51372	2.11657e-10	5.98973e-09	12.9249	TBL1XR1
ENSG00000233937.6	-0.780233	1.90694	-6.50944	2.17197e-10	6.14082e-09	13.1878	AC008443.1
ENSG00000232442.1	-0.705221	2.77776	-6.50642	2.21205e-10	6.24837e-09	13.1432	MHENCR
ENSG00000256338.2	-0.966977	-1.67246	-6.5028	2.26089e-10	6.38045e-09	13.2064	RPL41P2
ENSG00000280649.1	-0.776597	2.28445	-6.49969	2.3037e-10	6.4953e-09	13.1215	AC245100.7
ENSG00000085563.14	1.92854	1.87795	6.49953	2.30596e-10	6.4957e-09	13.0481	ABCB1
ENSG00000270111.2	-0.906305	-2.18783	-6.49869	2.31767e-10	6.52266e-09	13.1923	CELF2-DT
ENSG00000148814.17	-0.789042	2.91165	-6.49813	2.32556e-10	6.53889e-09	13.0923	LRRC27
ENSG00000139767.8	-0.73445	-1.19911	-6.49519	2.36707e-10	6.64949e-09	13.1464	SRRM4
ENSG00000248385.7	2.18669	-1.35932	6.49294	2.39947e-10	6.73433e-09	13.1078	TARM1
ENSG00000133742.13	2.51446	5.15921	6.4899	2.44388e-10	6.85269e-09	12.7763	CA1
ENSG00000229988.1	2.48842	-2.93697	6.48926	2.45328e-10	6.87278e-09	13.1063	HBBP1
ENSG00000074706.13	1.60153	2.59807	6.48842	2.46569e-10	6.90022e-09	12.9589	IPCEF1
ENSG00000182704.7	0.705336	1.15255	6.4883	2.46758e-10	6.90022e-09	13.0549	TSKU
ENSG00000234630.1	-1.70176	-2.07542	-6.48776	2.47562e-10	6.9164e-09	13.1294	AC245060.2
ENSG00000197417.7	-0.590703	3.2271	-6.48715	2.48468e-10	6.93537e-09	13.0086	SHPK
ENSG00000105610.4	2.02249	2.00707	6.48692	2.48807e-10	6.93852e-09	12.9623	KLF1
ENSG00000135838.13	1.47134	3.0818	6.4859	2.50345e-10	6.97484e-09	12.9192	NPL
ENSG00000137198.9	1.45369	3.00954	6.48576	2.50564e-10	6.97484e-09	12.9212	GMPR
ENSG00000240889.1	-0.507983	0.307734	-6.4811	2.57697e-10	7.16687e-09	13.0417	NDUFB2-AS1
ENSG00000261645.5	1.0268	-2.88078	6.47745	2.63414e-10	7.31923e-09	13.053	DISC1FP1
ENSG00000263011.1	-0.817557	-2.59345	-6.47706	2.64031e-10	7.32973e-09	13.0697	AC108134.4
ENSG00000270419.1	-0.815538	0.303823	-6.4768	2.64447e-10	7.33464e-09	13.0187	CAHM
ENSG00000241570.8	0.914187	-0.653719	6.4756	2.66365e-10	7.38115e-09	13.0088	PAQR9-AS1
ENSG00000282164.1	1.33923	-0.445621	6.474	2.68934e-10	7.44561e-09	12.9936	PEG13
ENSG00000123908.11	0.635937	6.3803	6.4701	2.75316e-10	7.61541e-09	12.666	AGO2
ENSG00000169871.12	-0.687643	6.09991	-6.46771	2.79307e-10	7.71884e-09	12.7258	TRIM56
ENSG00000277526.4	0.976758	-3.68162	6.45963	2.93199e-10	8.09547e-09	12.9684	AC245123.1
ENSG00000136206.3	-0.578658	0.429098	-6.4568	2.9823e-10	8.22695e-09	12.9003	SPDYE1
ENSG00000258727.1	-0.608545	4.67427	-6.45654	2.98692e-10	8.2323e-09	12.7473	AL135999.1
ENSG00000133706.17	-0.833118	6.88337	-6.45551	3.00537e-10	8.2757e-09	12.6159	LARS
ENSG00000012223.12	2.98031	4.80983	6.45521	3.01092e-10	8.28355e-09	12.5746	LTF
ENSG00000071575.11	1.48028	2.76086	6.45357	3.04058e-10	8.35765e-09	12.7473	TRIB2
ENSG00000229132.2	-1.08359	-2.69842	-6.4523	3.06398e-10	8.4144e-09	12.9237	EIF4A1P10
ENSG00000262481.5	-1.02612	-1.67287	-6.45132	3.08199e-10	8.45629e-09	12.9118	TMEM256-PLSCR3
ENSG00000263004.1	-0.643271	0.139327	-6.45115	3.08515e-10	8.45739e-09	12.8704	AC007114.1
ENSG00000164209.16	-0.529751	5.54859	-6.45007	3.1051e-10	8.50448e-09	12.6494	SLC25A46
ENSG00000198242.13	-0.546184	8.93356	-6.44968	3.11241e-10	8.51661e-09	12.461	RPL23A
ENSG00000271270.5	-0.787209	3.5354	-6.44954	3.11509e-10	8.51661e-09	12.7817	TMCC1-AS1
ENSG00000198633.10	1.40992	-4.12651	6.44784	3.14691e-10	8.59593e-09	12.9017	ZNF534
ENSG00000244270.1	-0.781462	1.79048	-6.44724	3.15839e-10	8.61962e-09	12.8287	RPL32P29
ENSG00000282304.1	1.59999	-5.74052	6.44564	3.18869e-10	8.69456e-09	12.8237	AC140479.5
ENSG00000100842.12	1.74652	-5.45367	6.44527	3.19584e-10	8.70632e-09	12.8521	EFS
ENSG00000256229.7	1.0523	2.28827	6.44495	3.2019e-10	8.71508e-09	12.7463	ZNF486
ENSG00000138326.18	-0.529937	10.5596	-6.44377	3.22469e-10	8.76932e-09	12.346	RPS24
ENSG00000172456.17	-0.520928	2.67098	-6.44109	3.27697e-10	8.90359e-09	12.762	FGGY
ENSG00000136986.9	0.428431	6.38298	6.44047	3.2892e-10	8.92892e-09	12.5015	DERL1
ENSG00000080845.17	-0.694489	5.10091	-6.43931	3.31202e-10	8.9829e-09	12.6228	DLGAP4
ENSG00000224578.4	-0.572248	2.38976	-6.43728	3.35249e-10	9.07661e-09	12.7512	HNRNPA1P48
ENSG00000197780.9	0.749987	4.05257	6.43396	3.41997e-10	9.24296e-09	12.5888	TAF13
ENSG00000261760.6	1.56772	-3.98414	6.43401	3.41897e-10	9.24296e-09	12.8195	AC140479.4
ENSG00000156206.13	1.86103	-1.88784	6.43363	3.42666e-10	9.2529e-09	12.7725	CFAP161
ENSG00000166762.16	-0.652505	3.00448	-6.43198	3.46078e-10	9.33679e-09	12.6997	CATSPER2
ENSG00000060566.13	1.70038	-3.29361	6.42882	3.52671e-10	9.49795e-09	12.7718	CREB3L3
ENSG00000259877.2	-0.80013	1.79141	-6.42827	3.53831e-10	9.52082e-09	12.7191	AC009113.1
ENSG00000083807.9	-0.446773	3.06792	-6.42729	3.55916e-10	9.56851e-09	12.6629	SLC27A5
ENSG00000116151.13	-0.627092	2.464	-6.42462	3.61639e-10	9.71385e-09	12.6767	MORN1
ENSG00000129038.15	2.10385	-0.708211	6.42325	3.64627e-10	9.77683e-09	12.6943	LOXL1
ENSG00000157259.6	-0.462072	5.41737	-6.4231	3.6494e-10	9.77683e-09	12.497	GATAD1
ENSG00000187266.13	1.36662	2.81005	6.42317	3.64795e-10	9.77683e-09	12.5748	EPOR
ENSG00000141504.11	-0.734836	4.37451	-6.42041	3.70873e-10	9.92708e-09	12.5622	SAT2
ENSG00000134574.11	-0.656932	5.19805	-6.41984	3.72131e-10	9.95208e-09	12.5024	DDB2
ENSG00000139131.12	-0.474327	3.93297	-6.41867	3.74736e-10	1.0013e-08	12.5666	YARS2
ENSG00000079435.9	0.733901	1.50352	6.41806	3.76109e-10	1.00212e-08	12.636	LIPE
ENSG00000133800.8	2.35945	-2.28317	6.41834	3.7548e-10	1.00212e-08	12.687	LYVE1
ENSG00000178053.17	1.72871	0.794826	6.41801	3.76216e-10	1.00212e-08	12.6328	MLF1
ENSG00000221838.9	-0.510524	3.72591	-6.41795	3.76353e-10	1.00212e-08	12.5765	AP4M1
ENSG00000104450.12	0.877499	3.21661	6.41627	3.80148e-10	1.01135e-08	12.5338	SPAG1
ENSG00000185040.13	-0.625068	2.48077	-6.4121	3.89736e-10	1.03596e-08	12.6039	SPDYE16
ENSG00000279613.1	-1.05155	-2.43688	-6.40968	3.95418e-10	1.05015e-08	12.6845	AC124283.5
ENSG00000167103.11	0.865919	-0.552006	6.40678	4.02313e-10	1.06754e-08	12.6106	PIP5KL1
ENSG00000130811.11	-0.408951	7.22	-6.40583	4.04595e-10	1.07267e-08	12.2894	EIF3G
ENSG00000253417.5	1.71525	-3.30663	6.40562	4.05107e-10	1.0731e-08	12.6389	LINC02159
ENSG00000197134.11	1.43509	1.14418	6.4046	4.07589e-10	1.07874e-08	12.5507	ZNF257
ENSG00000133106.14	1.65498	2.79574	6.40403	4.08966e-10	1.08145e-08	12.4509	EPSTI1
ENSG00000236047.1	1.33342	-4.4293	6.40332	4.1072e-10	1.08515e-08	12.6467	AC073410.1
ENSG00000055118.14	2.21904	2.12794	6.40195	4.14088e-10	1.09311e-08	12.4531	KCNH2
ENSG00000185834.10	-1.51778	-4.25679	-6.40108	4.16239e-10	1.09784e-08	12.4486	RPL12P4
ENSG00000235092.5	1.41264	-3.08121	6.40052	4.17624e-10	1.10054e-08	12.6084	ID2-AS1
ENSG00000146083.11	-0.409481	6.66444	-6.39846	4.22791e-10	1.1132e-08	12.2772	RNF44
ENSG00000166147.13	1.42947	2.94618	6.39818	4.23481e-10	1.11407e-08	12.4194	FBN1
ENSG00000256581.1	1.76237	-4.85208	6.39749	4.25236e-10	1.11772e-08	12.6113	NLRP9P1
ENSG00000136010.13	1.47227	0.371964	6.39656	4.2759e-10	1.12295e-08	12.5289	ALDH1L2
ENSG00000115233.11	0.459981	5.40799	6.3953	4.30824e-10	1.13047e-08	12.2932	PSMD14
ENSG00000181963.5	1.68373	-4.83966	6.39478	4.32167e-10	1.13302e-08	12.5952	OR52K2
ENSG00000270195.1	-0.735523	0.500848	-6.39446	4.32986e-10	1.1342e-08	12.5411	AC016773.1
ENSG00000233926.1	-0.743324	-0.973161	-6.39415	4.33792e-10	1.13534e-08	12.5583	AL591368.1
ENSG00000275807.1	-0.558875	0.650978	-6.39215	4.38993e-10	1.14797e-08	12.5253	AC145285.6
ENSG00000057757.9	0.447748	5.40013	6.39079	4.42545e-10	1.15628e-08	12.2677	PITHD1
ENSG00000198624.12	-0.822576	6.58245	-6.38972	4.45394e-10	1.16273e-08	12.2496	CCDC69
ENSG00000249476.1	-0.432076	1.03427	-6.38339	4.62499e-10	1.20636e-08	12.4694	AC008467.1
ENSG00000153317.14	0.998536	6.06702	6.38207	4.66138e-10	1.21481e-08	12.1562	ASAP1
ENSG00000111860.13	1.12856	3.88523	6.38182	4.66821e-10	1.21556e-08	12.2783	CEP85L
ENSG00000230590.7	-0.605635	2.58401	-6.38128	4.68319e-10	1.21842e-08	12.422	FTX
ENSG00000137807.13	1.11726	4.07306	6.38058	4.70298e-10	1.22254e-08	12.2608	KIF23
ENSG00000272655.1	-0.581477	2.62419	-6.37983	4.7238e-10	1.22691e-08	12.4119	POLR2J4
ENSG00000116030.16	0.396961	6.33724	6.37944	4.73472e-10	1.2287e-08	12.1508	SUMO1
ENSG00000169495.4	0.916998	0.435983	6.37852	4.76075e-10	1.23441e-08	12.4337	HTRA4
ENSG00000171241.8	1.07544	3.75188	6.37832	4.76658e-10	1.23488e-08	12.2715	SHCBP1
ENSG00000151131.9	-0.542416	2.7698	-6.37803	4.77478e-10	1.23596e-08	12.3951	C12orf45
ENSG00000197937.12	0.655151	3.11136	6.3744	4.87886e-10	1.26183e-08	12.3076	ZNF347
ENSG00000276832.1	1.53401	-3.96387	6.37139	4.96684e-10	1.28351e-08	12.4625	AL354718.3
ENSG00000263809.1	-0.868332	0.162771	-6.37088	4.98198e-10	1.28633e-08	12.4098	AC135178.3
ENSG00000102109.8	1.45655	-3.7218	6.36986	5.01233e-10	1.29308e-08	12.4489	PCSK1N
ENSG00000086506.2	2.14983	-0.943211	6.36804	5.06664e-10	1.30599e-08	12.3804	HBQ1
ENSG00000263990.1	-0.628382	-0.747487	-6.36786	5.07222e-10	1.30633e-08	12.4017	AC004253.1
ENSG00000170310.14	-0.584453	4.12612	-6.36689	5.10148e-10	1.31276e-08	12.2614	STX8
ENSG00000176087.14	-0.710803	5.57267	-6.36392	5.19225e-10	1.335e-08	12.1567	SLC35A4
ENSG00000272669.1	0.657075	0.96767	6.36374	5.19772e-10	1.33529e-08	12.3412	AL021707.6
ENSG00000136436.14	-0.737332	7.21961	-6.36141	5.27017e-10	1.35163e-08	12.0453	CALCOCO2
ENSG00000143341.11	1.79867	-2.74166	6.35837	5.366e-10	1.37506e-08	12.3542	HMCN1
ENSG00000129292.20	0.413675	6.26239	6.35739	5.39755e-10	1.38199e-08	12.0265	PHF20L1
ENSG00000144895.11	-0.374142	6.90839	-6.35722	5.40283e-10	1.38219e-08	12.0235	EIF2A
ENSG00000176732.6	-0.802533	-2.01925	-6.35681	5.41588e-10	1.38437e-08	12.3747	PFN4
ENSG00000179256.2	1.01474	-3.19461	6.35467	5.48504e-10	1.40012e-08	12.3571	SMCO3
ENSG00000250073.2	1.27838	-2.13119	6.3546	5.48759e-10	1.40012e-08	12.3262	AP000866.2
ENSG00000274020.1	-0.802987	2.8722	-6.35449	5.49119e-10	1.40012e-08	12.263	LINC01138
ENSG00000172775.16	-0.268626	6.45758	-6.35397	5.50809e-10	1.40326e-08	12.0256	FAM192A
ENSG00000111266.8	0.68139	3.01026	6.34949	5.65634e-10	1.43983e-08	12.1695	DUSP16
ENSG00000120500.17	-0.808778	-0.448283	-6.34559	5.78843e-10	1.47223e-08	12.2721	ARR3
ENSG00000184564.8	1.93512	-5.7301	6.34501	5.80835e-10	1.47607e-08	12.2849	SLITRK6
ENSG00000236525.1	2.06262	-1.72859	6.34349	5.86073e-10	1.48815e-08	12.2523	AC007278.2
ENSG00000180537.12	2.31068	-1.7675	6.33961	5.99718e-10	1.52154e-08	12.2291	RNF182
ENSG00000243709.1	1.3542	-4.35979	6.3394	6.00453e-10	1.52214e-08	12.2863	LEFTY1
ENSG00000077454.15	-0.509828	6.98181	-6.33916	6.01297e-10	1.52302e-08	11.9212	LRCH4
ENSG00000107796.12	-1.17303	3.51559	-6.33631	6.11543e-10	1.54769e-08	12.1445	ACTA2
ENSG00000256269.6	1.2677	4.88067	6.33412	6.19489e-10	1.56651e-08	11.9354	HMBS
ENSG00000064270.12	2.10134	-1.43195	6.33269	6.24767e-10	1.57725e-08	12.1867	ATP2C2
ENSG00000267696.6	-0.789568	1.01778	-6.32864	6.399e-10	1.61413e-08	12.1598	ERVK-28
ENSG00000136732.14	1.42006	6.12228	6.3285	6.40438e-10	1.61416e-08	11.8255	GYPC
ENSG00000147649.9	0.462627	7.67222	6.32794	6.42572e-10	1.6182e-08	11.7794	MTDH
ENSG00000183729.3	1.92532	-4.40344	6.32622	6.49111e-10	1.63333e-08	12.2098	NPBWR1
ENSG00000177103.13	1.45993	-4.06747	6.32533	6.52555e-10	1.64065e-08	12.2043	DSCAML1
ENSG00000105219.8	1.03193	-2.74796	6.32354	6.5947e-10	1.65667e-08	12.1668	CNTD2
ENSG00000146858.7	-1.03284	2.05827	-6.32043	6.71707e-10	1.68603e-08	12.0983	ZC3HAV1L
ENSG00000070018.8	2.24937	1.20177	6.31927	6.76309e-10	1.6962e-08	12.0272	LRP6
ENSG00000111727.11	0.466534	3.45208	6.31857	6.79131e-10	1.70188e-08	11.9748	HCFC2
ENSG00000235194.8	-0.667671	3.94324	-6.31834	6.80049e-10	1.70279e-08	11.9979	PPP1R3E
ENSG00000238273.3	0.812796	-1.77166	6.31533	6.92251e-10	1.73193e-08	12.1013	AC108058.1
ENSG00000148773.12	1.44059	6.11642	6.31341	7.00104e-10	1.75015e-08	11.7402	MKI67
ENSG00000087085.13	2.33704	-0.273774	6.31281	7.02604e-10	1.75496e-08	12.0466	ACHE
ENSG00000238025.1	1.41909	-5.07184	6.31198	7.06049e-10	1.76213e-08	12.116	ZDHHC4P1
ENSG00000179299.16	1.84494	-1.23161	6.31121	7.09271e-10	1.76873e-08	12.064	NSUN7
ENSG00000149100.12	-0.390805	7.54945	-6.31047	7.12374e-10	1.77358e-08	11.72	EIF3M
ENSG00000163584.17	-0.64348	5.54381	-6.31057	7.11948e-10	1.77358e-08	11.8489	RPL22L1
ENSG00000170482.16	-0.961136	1.416	-6.30881	7.19388e-10	1.78959e-08	12.0433	SLC23A1
ENSG00000169877.9	2.37742	3.21145	6.3073	7.25809e-10	1.8041e-08	11.836	AHSP
ENSG00000236861.6	-0.974049	-1.45859	-6.30716	7.264e-10	1.80411e-08	12.081	AC006378.1
ENSG00000256061.7	-0.969621	1.13636	-6.30659	7.28858e-10	1.80875e-08	12.0345	DNAAF4
ENSG00000172046.18	-0.37387	6.15273	-6.30586	7.32006e-10	1.81409e-08	11.7709	USP19
ENSG00000224346.1	1.12306	-4.58977	6.30581	7.32194e-10	1.81409e-08	12.0918	BICD1P1
ENSG00000273983.1	1.81812	-2.45336	6.30478	7.36674e-10	1.82371e-08	12.0441	HIST1H3G
ENSG00000101306.10	1.44624	-1.68046	6.3043	7.38756e-10	1.82739e-08	12.0325	MYLK2
ENSG00000235128.1	1.56409	-1.01176	6.30338	7.42794e-10	1.8359e-08	12.019	AC013474.1
ENSG00000134516.15	-0.576697	8.25518	-6.30312	7.43904e-10	1.83716e-08	11.6481	DOCK2
ENSG00000249790.2	1.33201	3.12055	6.29956	7.59688e-10	1.87463e-08	11.8435	AC092490.1
ENSG00000260448.5	-0.682554	-0.30613	-6.29666	7.72739e-10	1.9053e-08	11.9907	LCMT1-AS1
ENSG00000243144.6	1.41634	-4.79228	6.29301	7.8952e-10	1.94511e-08	12.0193	AC079760.2
ENSG00000167925.15	-0.640239	5.0094	-6.29072	8.00231e-10	1.96992e-08	11.7704	GHDC
ENSG00000204685.6	-0.391528	2.40686	-6.28945	8.06263e-10	1.98317e-08	11.898	STARD7-AS1
ENSG00000175984.14	1.03361	0.369358	6.28888	8.08971e-10	1.98824e-08	11.9218	DENND2C
ENSG00000139890.9	1.07371	0.198703	6.28615	8.22039e-10	2.01874e-08	11.9088	REM2
ENSG00000133063.15	1.74465	0.611382	6.285	8.27626e-10	2.03083e-08	11.8759	CHIT1
ENSG00000196476.11	-0.718498	3.67697	-6.28422	8.31439e-10	2.03856e-08	11.8208	C20orf96
ENSG00000249741.2	1.8602	-2.53888	6.28379	8.33552e-10	2.0421e-08	11.9261	AC093890.1
ENSG00000163827.12	0.99787	-0.140925	6.2834	8.35453e-10	2.04512e-08	11.9001	LRRC2
ENSG00000256069.7	1.32216	-2.48843	6.28187	8.43013e-10	2.06198e-08	11.9192	A2MP1
ENSG00000250959.2	-0.493554	2.04045	-6.27927	8.55978e-10	2.09203e-08	11.8546	GLUD1P3
ENSG00000115339.13	1.18158	3.80454	6.27901	8.57304e-10	2.0936e-08	11.6923	GALNT3
ENSG00000205930.8	-0.748632	0.511489	-6.27722	8.66329e-10	2.11395e-08	11.8728	C21orf62-AS1
ENSG00000243678.11	-0.55024	7.6989	-6.27639	8.70566e-10	2.1226e-08	11.5235	NME2
ENSG00000005436.13	0.561601	3.90276	6.27576	8.73825e-10	2.12885e-08	11.6962	GCFC2
ENSG00000113391.16	-0.4163	4.53069	-6.27512	8.77113e-10	2.13517e-08	11.7005	FAM172A
ENSG00000264066.4	1.4758	-2.27272	6.27086	8.99285e-10	2.1874e-08	11.8516	AC024267.1
ENSG00000154839.9	0.969682	2.64236	6.26989	9.0445e-10	2.19822e-08	11.7246	SKA1
ENSG00000188994.12	0.610093	6.43914	6.26961	9.05906e-10	2.20002e-08	11.5047	ZNF292
ENSG00000179869.14	1.96509	2.67136	6.26885	9.09988e-10	2.20643e-08	11.6697	ABCA13
ENSG00000182253.14	1.56318	-0.520468	6.26895	9.0946e-10	2.20643e-08	11.817	SYNM
ENSG00000230596.2	1.70859	-1.575	6.26528	9.29206e-10	2.25125e-08	11.8088	GPAA1P2
ENSG00000108578.14	-0.505284	5.53665	-6.26047	9.55805e-10	2.31386e-08	11.556	BLMH
ENSG00000171401.14	1.97076	-4.73543	6.25975	9.5985e-10	2.32182e-08	11.8397	KRT13
ENSG00000224687.1	-0.66428	-0.746263	-6.25815	9.68884e-10	2.34183e-08	11.7795	RASAL2-AS1
ENSG00000101353.14	-0.619672	0.704179	-6.25729	9.73781e-10	2.35181e-08	11.7574	MROH8
ENSG00000111203.11	-0.343229	5.05856	-6.25713	9.74694e-10	2.35216e-08	11.5594	ITFG2
ENSG00000158747.13	2.02818	1.72781	6.25649	9.78375e-10	2.35919e-08	11.6522	NBL1
ENSG00000206417.8	-0.491277	1.27675	-6.25541	9.84556e-10	2.37222e-08	11.7377	H1FX-AS1
ENSG00000163739.4	2.06976	1.67455	6.25254	1.00122e-09	2.41048e-08	11.6328	CXCL1
ENSG00000259351.1	1.37184	-4.59926	6.25228	1.00277e-09	2.41232e-08	11.7967	AC015914.1
ENSG00000234851.4	-0.560114	8.51016	-6.24914	1.02135e-09	2.45508e-08	11.3251	RPL23AP42
ENSG00000277147.4	-0.781641	4.96446	-6.2482	1.02698e-09	2.46669e-08	11.538	LINC00869
ENSG00000164244.20	-0.446101	5.63224	-6.24665	1.03639e-09	2.48733e-08	11.469	PRRC1
ENSG00000151090.17	1.44885	-1.1885	6.24512	1.04566e-09	2.50566e-08	11.6926	THRB
ENSG00000267260.1	0.720127	-0.60934	6.24517	1.04536e-09	2.50566e-08	11.6921	AC020928.1
ENSG00000114786.15	-1.03409	-0.995604	-6.2433	1.05687e-09	2.52714e-08	11.7095	ABHD14A-ACY1
ENSG00000135913.10	0.44828	4.68359	6.24331	1.05681e-09	2.52714e-08	11.4662	USP37
ENSG00000272277.1	-0.641612	0.212473	-6.24326	1.0571e-09	2.52714e-08	11.6832	AL031963.3
ENSG00000182903.15	1.13118	3.58649	6.2421	1.06432e-09	2.54243e-08	11.497	ZNF721
ENSG00000181788.3	0.685853	5.64158	6.24189	1.06562e-09	2.54308e-08	11.3882	SIAH2
ENSG00000234072.1	-0.506242	3.91943	-6.24179	1.06625e-09	2.54308e-08	11.5558	AC074117.1
ENSG00000165995.18	0.834744	0.929031	6.24122	1.06983e-09	2.54786e-08	11.6418	CACNB2
ENSG00000180769.8	1.30622	-2.79532	6.2412	1.06992e-09	2.54786e-08	11.6989	WDFY3-AS2
ENSG00000159873.9	0.52343	5.0051	6.24051	1.07424e-09	2.55617e-08	11.4259	CCDC117
ENSG00000255197.5	-1.13861	4.21454	-6.236	1.10296e-09	2.62247e-08	11.5354	AC090559.1
ENSG00000100325.14	0.415631	6.13407	6.23368	1.11801e-09	2.65617e-08	11.325	ASCC2
ENSG00000198125.12	1.76464	-5.04923	6.23344	1.11958e-09	2.65785e-08	11.688	MB
ENSG00000172005.10	1.55527	0.000535957	6.2315	1.13232e-09	2.68601e-08	11.5954	MAL
ENSG00000258568.1	0.549758	-0.40921	6.23077	1.1372e-09	2.6955e-08	11.6103	RHOQP1
ENSG00000177084.16	0.670112	6.64296	6.23042	1.13951e-09	2.69891e-08	11.2679	POLE
ENSG00000091009.7	-0.45915	5.75061	-6.22949	1.14571e-09	2.71149e-08	11.364	RBM27
ENSG00000008086.10	0.78423	2.61154	6.2292	1.14764e-09	2.71395e-08	11.5047	CDKL5
ENSG00000170185.9	0.461614	5.6595	6.22674	1.16422e-09	2.75105e-08	11.3112	USP38
ENSG00000197721.16	2.05541	-1.12653	6.22643	1.16636e-09	2.75397e-08	11.5813	CR1L
ENSG00000127325.18	0.773274	-1.0327	6.22543	1.1732e-09	2.76799e-08	11.5846	BEST3
ENSG00000225051.5	-0.957126	-2.21196	-6.22461	1.17882e-09	2.77912e-08	11.6389	HMGB3P22
ENSG00000035928.14	0.40662	5.60316	6.22402	1.18284e-09	2.78646e-08	11.3016	RFC1
ENSG00000234981.1	-0.980928	-2.32118	-6.22378	1.18449e-09	2.78818e-08	11.6367	AC244034.1
ENSG00000100226.15	0.515541	6.4776	6.22143	1.20089e-09	2.82462e-08	11.2319	GTPBP1
ENSG00000125991.18	-0.441635	7.23417	-6.22019	1.20957e-09	2.84285e-08	11.2242	ERGIC3
ENSG00000112419.14	0.682317	4.71174	6.21288	1.26226e-09	2.96443e-08	11.2807	PHACTR2
ENSG00000116675.15	1.73323	1.99466	6.2124	1.26575e-09	2.9658e-08	11.4013	DNAJC6
ENSG00000124486.12	0.566641	6.69479	6.21245	1.26542e-09	2.9658e-08	11.1671	USP9X
ENSG00000132382.14	-0.610818	5.61005	-6.2126	1.26431e-09	2.9658e-08	11.2851	MYBBP1A
ENSG00000256720.1	1.10173	-2.74983	6.21155	1.27201e-09	2.9782e-08	11.5341	BTG1P1
ENSG00000121864.9	0.476457	5.66465	6.21036	1.28087e-09	2.99666e-08	11.2173	ZNF639
ENSG00000197928.10	0.990219	2.867	6.20992	1.28421e-09	3.00018e-08	11.368	ZNF677
ENSG00000261884.2	-0.626422	3.7121	-6.2099	1.28434e-09	3.00018e-08	11.3946	AC040162.1
ENSG00000224652.1	1.49979	-4.87315	6.20854	1.29455e-09	3.02174e-08	11.5523	LINC00885
ENSG00000115271.10	1.05883	5.98207	6.20575	1.31574e-09	3.06887e-08	11.1484	GCA
ENSG00000166889.13	0.432095	6.08872	6.20504	1.32116e-09	3.07916e-08	11.1645	PATL1
ENSG00000113569.15	0.406751	5.19472	6.20475	1.3234e-09	3.08203e-08	11.2177	NUP155
ENSG00000240710.1	-1.04113	-0.635882	-6.20432	1.32678e-09	3.08755e-08	11.4813	AL512306.3
ENSG00000274139.1	1.48074	-5.71004	6.20404	1.32891e-09	3.09017e-08	11.4821	AC090164.2
ENSG00000133028.10	-0.409282	5.40403	-6.20306	1.33654e-09	3.10555e-08	11.2337	SCO1
ENSG00000068400.13	-0.291166	6.37653	-6.20291	1.33764e-09	3.10576e-08	11.1682	GRIPAP1
ENSG00000248787.1	-0.768407	-2.23883	-6.20139	1.34954e-09	3.13102e-08	11.5071	AC092903.2
ENSG00000147403.16	-0.509644	10.9117	-6.20098	1.35276e-09	3.13611e-08	10.93	RPL10
ENSG00000149582.15	1.14952	2.05796	6.2007	1.35501e-09	3.13895e-08	11.3578	TMEM25
ENSG00000083844.10	0.497691	4.82904	6.20004	1.3602e-09	3.14622e-08	11.2088	ZNF264
ENSG00000279789.1	-0.430591	1.00039	-6.20009	1.3598e-09	3.14622e-08	11.4304	AC120114.3
ENSG00000162997.15	-0.785212	2.05484	-6.1989	1.36927e-09	3.16482e-08	11.4071	PRORSD1P
ENSG00000167210.16	2.67709	0.449541	6.19842	1.3731e-09	3.17127e-08	11.3628	LOXHD1
ENSG00000130558.18	1.91034	-3.7805	6.19706	1.38396e-09	3.19395e-08	11.4717	OLFM1
ENSG00000198900.5	0.569477	6.60261	6.19544	1.39705e-09	3.22173e-08	11.0759	TOP1
ENSG00000233589.1	1.37212	-4.30358	6.195	1.40063e-09	3.22756e-08	11.4799	AL138789.1
ENSG00000089472.16	1.58367	-2.71965	6.19453	1.40444e-09	3.23248e-08	11.4312	HEPH
ENSG00000162729.13	-0.704825	4.1796	-6.19448	1.40488e-09	3.23248e-08	11.2814	IGSF8
ENSG00000173818.16	-0.524228	3.36359	-6.19298	1.41715e-09	3.2546e-08	11.3139	ENDOV
ENSG00000175061.17	-0.672874	9.39155	-6.19295	1.4174e-09	3.2546e-08	10.9649	SNHG29
ENSG00000260160.1	0.875541	-1.82527	6.19292	1.41768e-09	3.2546e-08	11.4119	AC011468.1
ENSG00000124490.13	2.11053	-4.47802	6.19203	1.42505e-09	3.26909e-08	11.4584	CRISP2
ENSG00000186086.16	1.89502	-5.47593	6.19113	1.43248e-09	3.28367e-08	11.4461	NBPF6
ENSG00000214331.8	-0.447057	3.71455	-6.19069	1.43613e-09	3.28957e-08	11.2775	AC009053.1
ENSG00000229759.1	-0.864768	-0.551561	-6.18911	1.44938e-09	3.31744e-08	11.3917	MRPS18AP1
ENSG00000039560.13	1.76075	-1.05917	6.18723	1.4653e-09	3.34638e-08	11.3636	RAI14
ENSG00000102554.13	1.45985	2.2356	6.18727	1.46497e-09	3.34638e-08	11.2591	KLF5
ENSG00000212694.8	-0.671798	4.31844	-6.18697	1.46757e-09	3.34909e-08	11.2286	LINC01089
ENSG00000198087.7	0.737683	5.22507	6.18598	1.47602e-09	3.36585e-08	11.0938	CD2AP
ENSG00000256043.2	-0.696206	4.31529	-6.18381	1.49471e-09	3.40594e-08	11.2132	CTSO
ENSG00000157890.17	0.869212	-1.91287	6.18359	1.49664e-09	3.40779e-08	11.3615	MEGF11
ENSG00000259073.1	1.28147	-3.81568	6.18263	1.50497e-09	3.42423e-08	11.4047	FOXN3-AS2
ENSG00000033122.18	0.682842	1.30023	6.17996	1.52846e-09	3.47508e-08	11.2899	LRRC7
ENSG00000127824.13	1.44907	4.79062	6.17768	1.54886e-09	3.51886e-08	11.0428	TUBA4A
ENSG00000120709.10	-0.696803	7.07416	-6.17523	1.571e-09	3.56405e-08	10.99	FAM53C
ENSG00000174444.14	-0.469359	11.0388	-6.17522	1.57108e-09	3.56405e-08	10.7769	RPL4
ENSG00000152359.14	-0.541863	3.44975	-6.17416	1.5808e-09	3.58347e-08	11.2047	POC5
ENSG00000182545.6	-0.606344	-0.453196	-6.17188	1.60179e-09	3.62836e-08	11.2902	RNASE10
ENSG00000167815.11	1.48031	5.33383	6.17143	1.60594e-09	3.63285e-08	10.9741	PRDX2
ENSG00000234996.4	0.727836	-0.839916	6.17141	1.60614e-09	3.63285e-08	11.2808	AC098934.2
ENSG00000266733.5	-1.16761	-0.229306	-6.1696	1.62305e-09	3.66838e-08	11.2815	TBC1D29P
ENSG00000132274.15	-0.712746	7.22958	-6.16793	1.63892e-09	3.70151e-08	10.9408	TRIM22
ENSG00000212664.5	-1.63055	-1.8467	-6.16495	1.66743e-09	3.76313e-08	11.3117	AC064799.1
ENSG00000080345.17	0.439339	6.39407	6.16408	1.67583e-09	3.77931e-08	10.916	RIF1
ENSG00000163092.19	2.21174	-3.11476	6.16334	1.68305e-09	3.79279e-08	11.2594	XIRP2
ENSG00000134297.6	-0.846619	2.13973	-6.1571	1.74492e-09	3.92646e-08	11.1724	PLEKHA8P1
ENSG00000160838.13	1.34995	-4.60795	6.15714	1.74452e-09	3.92646e-08	11.2712	LRRC71
ENSG00000116852.14	0.771138	5.47814	6.15383	1.77826e-09	3.99854e-08	10.8967	KIF21B
ENSG00000249590.7	1.83541	-4.07675	6.1528	1.78881e-09	4.01931e-08	11.2348	AC004832.3
ENSG00000282024.1	0.947854	0.00342375	6.15105	1.80708e-09	4.0574e-08	11.1551	AL009031.1
ENSG00000145386.9	1.23555	4.09223	6.15026	1.81526e-09	4.07277e-08	10.9425	CCNA2
ENSG00000260810.1	0.909786	-4.33648	6.14769	1.8425e-09	4.13087e-08	11.2194	AL135818.2
ENSG00000163001.11	-0.666088	4.25669	-6.14582	1.86243e-09	4.1725e-08	11.0017	CFAP36
ENSG00000153975.9	0.484609	4.04893	6.14534	1.86767e-09	4.18117e-08	10.9539	ZUP1
ENSG00000160678.11	-1.22245	0.789406	-6.14519	1.86927e-09	4.18172e-08	11.133	S100A1
ENSG00000274570.4	-0.787148	0.718712	-6.14499	1.87142e-09	4.18346e-08	11.1295	SPDYE10P
ENSG00000171530.13	-0.563825	5.65924	-6.14449	1.87681e-09	4.19246e-08	10.8964	TBCA
ENSG00000169629.11	1.00319	3.77895	6.14371	1.88537e-09	4.2085e-08	10.9367	RGPD8
ENSG00000268006.1	0.512712	3.67076	6.1425	1.89854e-09	4.23482e-08	10.9622	PTOV1-AS1
ENSG00000140988.15	-0.591185	10.6351	-6.14237	1.89994e-09	4.23486e-08	10.6151	RPS2
ENSG00000154122.12	0.965302	3.91104	6.14199	1.90412e-09	4.2411e-08	10.9189	ANKH
ENSG00000224468.3	1.83644	-4.36617	6.14165	1.90782e-09	4.24625e-08	11.1826	LAMC1-AS1
ENSG00000114021.11	-0.522387	5.4507	-6.14045	1.92116e-09	4.27283e-08	10.8847	NIT2
ENSG00000280161.1	-0.673358	-0.399254	-6.14001	1.92605e-09	4.2806e-08	11.113	AC022413.1
ENSG00000214135.8	-0.509766	3.46552	-6.13904	1.93688e-09	4.30156e-08	11.0055	AC132008.2
ENSG00000227060.6	1.58312	-4.90532	6.13626	1.96815e-09	4.36785e-08	11.1549	LINC00629
ENSG00000155744.9	0.407951	5.35278	6.13586	1.97274e-09	4.37485e-08	10.8199	FAM126B
ENSG00000254198.1	0.69749	0.435898	6.1289	2.05349e-09	4.55064e-08	11.028	AC113191.1
ENSG00000260083.1	-0.483234	0.707199	-6.12811	2.06291e-09	4.56821e-08	11.0335	MIR762HG
ENSG00000250318.1	-0.872756	0.919836	-6.12781	2.06647e-09	4.5728e-08	11.0325	AC003072.1
ENSG00000259315.1	-0.594591	-0.204637	-6.12543	2.09491e-09	4.63237e-08	11.0288	ACTG1P17
ENSG00000134987.11	-0.466885	5.29472	-6.12511	2.09886e-09	4.63776e-08	10.8067	WDR36
ENSG00000135390.17	-0.485728	7.81845	-6.12416	2.11035e-09	4.6598e-08	10.6527	ATP5MC2
ENSG00000128596.16	-1.79871	1.79337	-6.12213	2.13516e-09	4.71118e-08	10.9978	CCDC136
ENSG00000165949.12	1.76082	1.3672	6.12187	2.13836e-09	4.71485e-08	10.9266	IFI27
ENSG00000005022.5	-0.453576	7.89004	-6.11628	2.20826e-09	4.86548e-08	10.6035	SLC25A5
ENSG00000131469.12	-0.483001	9.20202	-6.11526	2.22127e-09	4.89062e-08	10.53	RPL27
ENSG00000134827.7	2.37666	2.2942	6.10856	2.30858e-09	5.07556e-08	10.7715	TCN1
ENSG00000244932.2	-0.760038	-0.590606	-6.10858	2.30834e-09	5.07556e-08	10.9432	AL449212.1
ENSG00000189068.9	2.43401	2.62323	6.10353	2.37623e-09	5.22056e-08	10.7189	VSTM1
ENSG00000163239.12	1.75169	-3.7276	6.10291	2.38475e-09	5.23553e-08	10.9513	TDRD10
ENSG00000265100.1	-0.752874	0.227889	-6.10255	2.38971e-09	5.24266e-08	10.8989	AC005332.1
ENSG00000103490.13	-1.06054	5.38596	-6.09833	2.44834e-09	5.36743e-08	10.6833	PYCARD
ENSG00000125247.15	-0.55839	4.41736	-6.09616	2.47902e-09	5.43082e-08	10.708	TMTC4
ENSG00000143164.15	0.549	5.42546	6.0953	2.49122e-09	5.45364e-08	10.5818	DCAF6
ENSG00000134056.11	-0.472069	4.02099	-6.09336	2.51921e-09	5.51098e-08	10.7155	MRPS36
ENSG00000226252.1	2.27414	-0.738736	6.09289	2.52592e-09	5.52171e-08	10.8257	AL135960.1
ENSG00000114346.13	0.8028	3.9438	6.09136	2.54825e-09	5.55862e-08	10.644	ECT2
ENSG00000151503.12	0.618523	5.64193	6.09152	2.54585e-09	5.55862e-08	10.5455	NCAPD3
ENSG00000250144.1	-1.1435	-3.83339	-6.09146	2.54675e-09	5.55862e-08	10.8627	AC104619.3
ENSG00000171425.9	-0.522639	4.19737	-6.09052	2.56057e-09	5.58153e-08	10.6895	ZNF581
ENSG00000150967.17	0.526443	1.96255	6.08703	2.61225e-09	5.6887e-08	10.7522	ABCB9
ENSG00000152556.15	0.96566	2.71872	6.08695	2.61344e-09	5.6887e-08	10.6925	PFKM
ENSG00000104549.11	0.808907	4.85472	6.08635	2.62256e-09	5.70448e-08	10.5552	SQLE
ENSG00000170954.11	1.3468	0.177091	6.08554	2.63463e-09	5.72667e-08	10.7817	ZNF415
ENSG00000272023.1	-1.24035	-4.0725	-6.08331	2.66865e-09	5.7965e-08	10.784	AC010240.3
ENSG00000196449.3	0.508847	5.20266	6.08246	2.68168e-09	5.82069e-08	10.5263	YRDC
ENSG00000116679.15	0.802201	7.39725	6.07956	2.72657e-09	5.91393e-08	10.3733	IVNS1ABP
ENSG00000102780.16	1.10767	2.56321	6.0793	2.73052e-09	5.91832e-08	10.6538	DGKH
ENSG00000163611.11	-0.56421	4.24701	-6.07889	2.73701e-09	5.92818e-08	10.6245	SPICE1
ENSG00000110693.15	1.29496	1.71393	6.07652	2.77434e-09	6.00479e-08	10.6772	SOX6
ENSG00000277957.1	-0.675628	2.03605	-6.07585	2.78512e-09	6.02388e-08	10.7214	SENP3-EIF4A1
ENSG00000213977.7	-0.63434	4.21795	-6.07533	2.79329e-09	6.03729e-08	10.6109	TAX1BP3
ENSG00000186704.9	-0.575941	0.555515	-6.07413	2.81263e-09	6.07479e-08	10.7376	DTX2P1
ENSG00000254706.2	1.55682	-5.22435	6.07338	2.82473e-09	6.09664e-08	10.8044	AL512785.2
ENSG00000130703.15	0.39965	5.29496	6.07254	2.83834e-09	6.11812e-08	10.4704	OSBPL2
ENSG00000137563.11	1.02415	4.20792	6.07252	2.83867e-09	6.11812e-08	10.5111	GGH
ENSG00000134200.3	1.31956	-4.4936	6.07214	2.84485e-09	6.12713e-08	10.8075	TSHB
ENSG00000234389.1	1.97332	-0.632553	6.07047	2.87216e-09	6.1816e-08	10.7054	AC007278.1
ENSG00000182732.16	1.43989	-1.70859	6.06994	2.88087e-09	6.19165e-08	10.7235	RGS6
ENSG00000232891.1	1.30386	-4.59259	6.07002	2.87951e-09	6.19165e-08	10.796	AL450344.3
ENSG00000133059.16	0.509096	5.40095	6.06905	2.89554e-09	6.21882e-08	10.4393	DSTYK
ENSG00000243156.7	0.913504	4.4633	6.06831	2.90792e-09	6.24103e-08	10.474	MICAL3
ENSG00000120055.7	-0.801945	-0.727415	-6.06774	2.91735e-09	6.25689e-08	10.7216	C10orf95
ENSG00000260498.5	1.10433	-4.58374	6.06665	2.93565e-09	6.28735e-08	10.7762	AC126696.3
ENSG00000261474.1	-0.915718	1.2174	-6.06673	2.93429e-09	6.28735e-08	10.6917	AC026471.4
ENSG00000250361.6	2.3896	0.28704	6.06639	2.94e-09	6.29226e-08	10.645	GYPB
ENSG00000180660.7	1.71314	-5.65853	6.06308	2.9961e-09	6.40784e-08	10.7345	MAB21L1
ENSG00000135069.13	1.85173	0.351347	6.06111	3.03007e-09	6.47598e-08	10.6301	PSAT1
ENSG00000239486.1	-0.906114	-2.77551	-6.06094	3.03293e-09	6.47758e-08	10.7469	AC091390.3
ENSG00000103510.19	-0.281912	5.86644	-6.06033	3.04361e-09	6.49586e-08	10.3998	KAT8
ENSG00000134690.10	1.15435	3.43199	6.05956	3.05692e-09	6.51973e-08	10.4852	CDCA8
ENSG00000168792.4	-0.810027	4.45203	-6.05884	3.06965e-09	6.54232e-08	10.5139	ABHD15
ENSG00000069869.15	0.467394	5.59642	6.05651	3.11064e-09	6.62508e-08	10.3598	NEDD4
ENSG00000168779.19	1.83995	-3.35931	6.05501	3.13747e-09	6.67295e-08	10.6748	SHOX2
ENSG00000170889.13	-0.467669	9.86313	-6.05513	3.13537e-09	6.67295e-08	10.1605	RPS9
ENSG00000173214.5	-0.551413	3.23818	-6.05243	3.18403e-09	6.76729e-08	10.5397	MFSD4B
ENSG00000253358.1	1.22655	-4.84139	6.05031	3.22273e-09	6.84479e-08	10.6851	AC087439.1
ENSG00000142731.10	0.742743	4.42338	6.04728	3.279e-09	6.95947e-08	10.3709	PLK4
ENSG00000268279.4	-0.57623	0.983654	-6.04703	3.28355e-09	6.96431e-08	10.5835	AC090004.1
ENSG00000131018.22	0.725474	5.50611	6.04663	3.29108e-09	6.97545e-08	10.2985	SYNE1
ENSG00000053501.12	-0.458129	4.2894	-6.04506	3.32064e-09	7.02411e-08	10.4291	USE1
ENSG00000101444.12	-0.674892	6.73397	-6.04519	3.31819e-09	7.02411e-08	10.2822	AHCY
ENSG00000131023.12	0.352845	5.44081	6.04501	3.32171e-09	7.02411e-08	10.311	LATS1
ENSG00000180190.11	1.07705	-3.48128	6.04493	3.3232e-09	7.02411e-08	10.6398	TDRP
ENSG00000136758.18	0.331367	7.19372	6.04318	3.35643e-09	7.08457e-08	10.2013	YME1L1
ENSG00000253250.2	2.29395	-0.85316	6.04324	3.35536e-09	7.08457e-08	10.5548	C8orf88
ENSG00000132819.16	1.09115	6.10103	6.04295	3.36081e-09	7.08892e-08	10.2281	RBM38
ENSG00000113328.18	-0.617967	6.6163	-6.04273	3.36516e-09	7.09323e-08	10.2723	CCNG1
ENSG00000114331.13	0.401139	6.80864	6.04217	3.37578e-09	7.11071e-08	10.2139	ACAP2
ENSG00000019549.8	1.73743	-3.99426	6.04007	3.41655e-09	7.18672e-08	10.6176	SNAI2
ENSG00000155380.11	1.14055	3.78947	6.04011	3.41572e-09	7.18672e-08	10.3527	SLC16A1
ENSG00000158856.17	1.70586	4.1052	6.03822	3.45265e-09	7.25768e-08	10.2943	DMTN
ENSG00000100918.12	0.867635	4.2407	6.03759	3.46502e-09	7.27868e-08	10.3225	REC8
ENSG00000248791.1	1.67267	-4.03202	6.03712	3.47435e-09	7.29328e-08	10.605	AC010627.1
ENSG00000256525.6	-0.434275	4.81398	-6.03688	3.4791e-09	7.29826e-08	10.3468	POLG2
ENSG00000046604.12	2.38896	0.0305959	6.03452	3.52618e-09	7.39196e-08	10.4808	DSG2
ENSG00000072182.12	0.930292	-1.02977	6.032	3.57713e-09	7.49364e-08	10.5111	ASIC4
ENSG00000248703.2	1.76621	-5.38028	6.03057	3.60641e-09	7.54981e-08	10.5754	LINC02415
ENSG00000147324.10	0.852338	4.77929	6.02929	3.63278e-09	7.59545e-08	10.242	MFHAS1
ENSG00000165490.12	0.833832	2.22264	6.02927	3.63317e-09	7.59545e-08	10.4102	DDIAS
ENSG00000169618.6	1.13614	-3.9295	6.02821	3.65518e-09	7.63626e-08	10.5615	PROKR1
ENSG00000143107.8	1.07685	-3.58854	6.02582	3.70524e-09	7.73558e-08	10.5406	FNDC7
ENSG00000196670.13	-0.730052	4.01554	-6.02445	3.73416e-09	7.79064e-08	10.3473	ZFP62
ENSG00000133422.12	0.371566	5.06668	6.02382	3.74764e-09	7.80814e-08	10.2162	MORC2
ENSG00000260267.1	-0.729898	4.43549	-6.02392	3.74537e-09	7.80814e-08	10.3173	AC026471.1
ENSG00000268565.1	1.7077	-3.41383	6.02365	3.75118e-09	7.8102e-08	10.5086	AC005339.1
ENSG00000205238.9	-0.790645	1.73743	-6.02327	3.75923e-09	7.82164e-08	10.4423	SPDYE2
ENSG00000126088.12	0.794992	5.98901	6.02257	3.77435e-09	7.84778e-08	10.1347	UROD
ENSG00000182512.4	0.733324	5.29155	6.02187	3.7894e-09	7.87374e-08	10.1746	GLRX5
ENSG00000085840.12	0.915601	4.0116	6.02134	3.80087e-09	7.89221e-08	10.2465	ORC1
ENSG00000033030.13	0.473445	5.49367	6.02014	3.82684e-09	7.94075e-08	10.1654	ZCCHC8
ENSG00000272084.1	0.6429	-0.787155	6.01989	3.83217e-09	7.94645e-08	10.4444	AL137127.1
ENSG00000213373.7	1.46246	-0.261246	6.01602	3.91734e-09	8.11756e-08	10.4077	LINC00671
ENSG00000137337.14	0.371719	6.00643	6.01333	3.97776e-09	8.23718e-08	10.1012	MDC1
ENSG00000165417.11	0.563241	4.4594	6.01184	4.01145e-09	8.30135e-08	10.1814	GTF2A1
ENSG00000090060.17	0.264767	7.84304	6.01151	4.01897e-09	8.3113e-08	9.99393	PAPOLA
ENSG00000270265.1	0.632349	-2.20349	6.01135	4.02272e-09	8.31344e-08	10.4226	AC104819.3
ENSG00000159459.11	0.390975	5.38114	6.01091	4.03273e-09	8.32852e-08	10.1246	UBR1
ENSG00000162191.13	-0.385663	6.30789	-6.00996	4.05451e-09	8.36786e-08	10.0992	UBXN1
ENSG00000224934.2	-0.978264	-0.657224	-6.00557	4.15673e-09	8.57304e-08	10.3834	AL391684.1
ENSG00000130300.8	1.95209	-0.29994	6.00433	4.18622e-09	8.62806e-08	10.336	PLVAP
ENSG00000082146.12	0.810648	5.09682	6.00391	4.19604e-09	8.63669e-08	10.0836	STRADB
ENSG00000089009.15	-0.443653	10.1657	-6.00395	4.19523e-09	8.63669e-08	9.86146	RPL6
ENSG00000170222.11	-0.68642	3.67248	-6.00352	4.20549e-09	8.65032e-08	10.2514	ADPRM
ENSG00000079308.16	1.32026	4.8442	6.00315	4.21419e-09	8.66242e-08	10.0732	TNS1
ENSG00000130313.6	-0.551047	5.66884	-6.00233	4.2338e-09	8.69689e-08	10.1061	PGLS
ENSG00000109805.9	1.08187	3.95758	6.00134	4.25762e-09	8.73411e-08	10.1322	NCAPG
ENSG00000132746.14	1.05638	-4.61037	6.00143	4.25563e-09	8.73411e-08	10.4247	ALDH3B2
ENSG00000235893.5	-1.68722	-1.99652	-5.99943	4.30404e-09	8.82343e-08	10.4124	BX284632.1
ENSG00000142168.14	0.561967	6.36207	5.99889	4.31721e-09	8.84451e-08	9.99312	SOD1
ENSG00000065457.10	-0.360583	4.19117	-5.99834	4.33068e-09	8.86026e-08	10.1741	ADAT1
ENSG00000129244.8	1.72985	-0.473925	5.99844	4.3282e-09	8.86026e-08	10.3116	ATP1B2
ENSG00000006704.10	-1.11046	0.539873	-5.99663	4.37283e-09	8.94053e-08	10.3175	GTF2IRD1
ENSG00000185482.7	-1.13831	4.36067	-5.99596	4.38966e-09	8.96895e-08	10.1921	STAC3
ENSG00000021776.10	0.285958	5.89246	5.99439	4.4287e-09	9.04269e-08	10.0077	AQR
ENSG00000112077.15	2.44075	2.21242	5.99413	4.43526e-09	9.05006e-08	10.1404	RHAG
ENSG00000112212.11	1.69169	-0.119012	5.99278	4.46922e-09	9.10878e-08	10.2732	TSPO2
ENSG00000198131.13	0.907479	3.9502	5.99275	4.46998e-09	9.10878e-08	10.0922	ZNF544
ENSG00000126070.19	0.34939	5.62703	5.98975	4.54672e-09	9.259e-08	9.99526	AGO3
ENSG00000163633.10	-0.47202	2.53913	-5.98862	4.57577e-09	9.31197e-08	10.2196	C4orf36
ENSG00000144535.19	-0.297432	4.70718	-5.98817	4.5874e-09	9.32943e-08	10.0787	DIS3L2
ENSG00000143569.18	0.275373	7.17142	5.98693	4.61969e-09	9.38888e-08	9.89431	UBAP2L
ENSG00000198160.14	0.581494	6.63676	5.98615	4.64011e-09	9.42413e-08	9.90702	MIER1
ENSG00000178229.7	0.70624	2.29074	5.98442	4.6858e-09	9.51062e-08	10.1652	ZNF543
ENSG00000146830.9	-0.396521	6.7937	-5.98388	4.70007e-09	9.53328e-08	9.92783	GIGYF1
ENSG00000198237.8	-0.951128	1.82774	-5.98322	4.71787e-09	9.56304e-08	10.224	AC131392.1
ENSG00000182264.8	0.655838	-1.43517	5.97989	4.80732e-09	9.73792e-08	10.2343	IZUMO1
ENSG00000055955.15	-0.919409	3.20808	-5.97758	4.87073e-09	9.85984e-08	10.1456	ITIH4
ENSG00000164010.13	0.712507	4.84273	5.97721	4.88078e-09	9.87367e-08	9.95808	ERMAP
ENSG00000258900.1	0.608305	-0.966653	5.97704	4.88537e-09	9.87644e-08	10.2132	HNRNPCP1
ENSG00000108055.9	0.420764	6.4711	5.97688	4.88997e-09	9.87922e-08	9.87196	SMC3
ENSG00000168890.13	-0.711884	3.09284	-5.97673	4.894e-09	9.88085e-08	10.1382	TMEM150A
ENSG00000119326.14	1.0081	3.6706	5.97603	4.91337e-09	9.91342e-08	10.0158	CTNNAL1
ENSG00000128590.4	0.673796	4.47782	5.97563	4.92444e-09	9.92923e-08	9.97711	DNAJB9
ENSG00000180902.16	-0.545939	5.1676	-5.97524	4.93544e-09	9.94486e-08	9.98993	D2HGDH
ENSG00000153574.8	0.449005	5.37468	5.97389	4.97312e-09	1.00142e-07	9.91939	RPIA
ENSG00000166073.8	1.39143	-2.28015	5.97322	4.99212e-09	1.00459e-07	10.2056	GPR176
ENSG00000180458.2	0.868278	-1.15452	5.9718	5.03227e-09	1.012e-07	10.1848	AC022148.1
ENSG00000093000.18	0.505214	6.52495	5.97045	5.07076e-09	1.01907e-07	9.83042	NUP50
ENSG00000263603.1	-0.871995	-1.3261	-5.96705	5.169e-09	1.03813e-07	10.1923	AC127024.2
ENSG00000010256.10	-0.648821	6.45692	-5.96685	5.17496e-09	1.03865e-07	9.86655	UQCRC1
ENSG00000143344.15	1.63157	0.339369	5.96534	5.21914e-09	1.04615e-07	10.1131	RGL1
ENSG00000267710.5	-0.685341	0.0442066	-5.96542	5.21675e-09	1.04615e-07	10.1499	EDDM13
ENSG00000119682.16	0.446356	5.73853	5.96469	5.23817e-09	1.04928e-07	9.84649	AREL1
ENSG00000065621.14	0.471686	1.92639	5.96394	5.26053e-09	1.05307e-07	10.0806	GSTO2
ENSG00000159346.12	0.63033	6.87631	5.96349	5.2738e-09	1.05503e-07	9.76693	ADIPOR1
ENSG00000241907.1	-0.719099	-2.27977	-5.96329	5.2798e-09	1.05555e-07	10.2038	RPS20P4
ENSG00000153790.11	-0.55877	2.55946	-5.96297	5.28938e-09	1.05677e-07	10.0822	C7orf31
ENSG00000085733.15	1.89961	0.573767	5.96221	5.31218e-09	1.06064e-07	10.0789	CTTN
ENSG00000114745.13	-0.394594	5.55483	-5.96167	5.32841e-09	1.06318e-07	9.88223	GORASP1
ENSG00000206531.10	1.42358	-5.27391	5.96131	5.33921e-09	1.06465e-07	10.2026	CD200R1L
ENSG00000188761.11	1.07172	1.04269	5.96052	5.36286e-09	1.06867e-07	10.0784	BCL2L15
ENSG00000235374.2	1.09105	-1.13064	5.95602	5.50085e-09	1.09474e-07	10.0975	SSR4P1
ENSG00000241112.1	-0.889645	-0.564469	-5.95604	5.50008e-09	1.09474e-07	10.111	RPL29P14
ENSG00000200959.1	-1.44415	-4.63881	-5.9555	5.51697e-09	1.09724e-07	10.0111	SNORA74A
ENSG00000143222.11	-0.376982	6.70798	-5.95395	5.56533e-09	1.10614e-07	9.76823	UFC1
ENSG00000149554.12	0.712792	4.46249	5.95164	5.6383e-09	1.11991e-07	9.84426	CHEK1
ENSG00000114395.10	-0.635279	4.08558	-5.95133	5.64809e-09	1.12113e-07	9.93936	CYB561D2
ENSG00000159685.10	-0.652518	1.9532	-5.95079	5.66531e-09	1.12382e-07	10.0393	CHCHD6
ENSG00000165092.12	2.33354	1.42708	5.94999	5.69095e-09	1.12818e-07	9.95296	ALDH1A1
ENSG00000226287.7	-0.710183	0.576568	-5.94972	5.69951e-09	1.12914e-07	10.0594	TMEM191A
ENSG00000229809.8	-0.448784	3.11246	-5.94885	5.72751e-09	1.13396e-07	9.97591	ZNF688
ENSG00000171747.8	0.560362	0.4181	5.94803	5.75398e-09	1.13846e-07	10.0389	LGALS4
ENSG00000120158.11	0.653469	4.41914	5.94709	5.78438e-09	1.14341e-07	9.82404	RCL1
ENSG00000142541.16	-0.526071	11.0638	-5.94703	5.78643e-09	1.14341e-07	9.50832	RPL13A
ENSG00000143416.20	2.04134	2.8645	5.94653	5.80273e-09	1.14589e-07	9.85659	SELENBP1
ENSG00000157613.10	1.10211	-1.45995	5.94602	5.81942e-09	1.14845e-07	10.0472	CREB3L1
ENSG00000144451.18	1.07964	1.18288	5.94062	5.99895e-09	1.18235e-07	9.96482	SPAG16
ENSG00000243449.6	-1.15237	0.650871	-5.94068	5.99695e-09	1.18235e-07	10.0131	C4orf48
ENSG00000198336.9	2.20976	0.926061	5.93843	6.07335e-09	1.19625e-07	9.9232	MYL4
ENSG00000062282.14	1.51212	2.01991	5.93552	6.17349e-09	1.21519e-07	9.8799	DGAT2
ENSG00000264772.6	-0.642026	4.73434	-5.93526	6.18236e-09	1.21615e-07	9.80767	AC016876.2
ENSG00000184058.12	-1.31677	-0.536378	-5.93506	6.18946e-09	1.21677e-07	10.0061	TBX1
ENSG00000175324.9	0.437219	4.56402	5.93433	6.21478e-09	1.22097e-07	9.75683	LSM1
ENSG00000001084.10	0.647328	5.51393	5.93414	6.22136e-09	1.22147e-07	9.68427	GCLC
ENSG00000213551.4	0.615212	5.72294	5.93322	6.25361e-09	1.22702e-07	9.6682	DNAJC9
ENSG00000066279.16	1.28596	4.22759	5.93304	6.25988e-09	1.22747e-07	9.73111	ASPM
ENSG00000112078.13	0.341805	7.02795	5.93123	6.32383e-09	1.23921e-07	9.59435	KCTD20
ENSG00000172421.7	-1.1904	-4.21371	-5.92969	6.37895e-09	1.24842e-07	9.96346	EFCAB3
ENSG00000186912.6	-0.990571	-2.42205	-5.92974	6.37722e-09	1.24842e-07	10.0358	P2RY4
ENSG00000131477.10	1.62277	-4.48903	5.92903	6.40266e-09	1.25226e-07	10.0364	RAMP2
ENSG00000258410.1	-1.02746	-0.521465	-5.92785	6.4453e-09	1.25979e-07	9.9602	AC087386.1
ENSG00000221883.2	-0.416067	1.63953	-5.9271	6.47244e-09	1.26429e-07	9.91505	ARIH2OS
ENSG00000165300.7	1.50459	1.2093	5.92584	6.5183e-09	1.27244e-07	9.8697	SLITRK5
ENSG00000264538.6	-0.501445	4.25041	-5.92525	6.53972e-09	1.27581e-07	9.77914	SUZ12P1
ENSG00000148090.11	-0.414538	3.32341	-5.92352	6.60374e-09	1.28748e-07	9.8246	AUH
ENSG00000250155.1	-0.883202	1.53177	-5.92294	6.62522e-09	1.29084e-07	9.90296	AC008957.1
ENSG00000175711.8	-0.534242	5.25453	-5.92272	6.6332e-09	1.29158e-07	9.69694	B3GNTL1
ENSG00000011198.7	0.866073	4.26978	5.92072	6.70814e-09	1.30534e-07	9.68049	ABHD5
ENSG00000068028.17	-0.448812	6.80805	-5.91924	6.76399e-09	1.31537e-07	9.57596	RASSF1
ENSG00000234709.2	-0.848398	-2.26766	-5.91873	6.78348e-09	1.31833e-07	9.9684	UPF3AP3
ENSG00000134371.9	0.357188	5.54048	5.91778	6.81969e-09	1.32452e-07	9.60695	CDC73
ENSG00000262766.1	-0.569586	2.19626	-5.91679	6.85765e-09	1.33105e-07	9.84582	AC135050.5
ENSG00000271857.1	-1.24695	1.22561	-5.91666	6.86252e-09	1.33115e-07	9.87774	AL096865.1
ENSG00000004939.13	2.21713	5.6897	5.91625	6.8784e-09	1.33339e-07	9.51103	SLC4A1
ENSG00000107020.9	-0.565394	3.29892	-5.91362	6.98048e-09	1.35232e-07	9.77918	PLGRKT
ENSG00000152767.15	0.796082	2.20591	5.91279	7.01301e-09	1.35777e-07	9.77703	FARP1
ENSG00000213073.4	1.45279	0.388811	5.91252	7.02379e-09	1.359e-07	9.83012	AL353625.1
ENSG00000184500.14	1.39766	0.658968	5.91216	7.03779e-09	1.36085e-07	9.82062	PROS1
ENSG00000169760.17	1.74355	-5.10878	5.91042	7.10696e-09	1.37336e-07	9.9398	NLGN1
ENSG00000104964.14	-0.521458	7.7519	-5.90871	7.17534e-09	1.38569e-07	9.46839	TLE5
ENSG00000236017.8	-0.600522	1.92467	-5.90803	7.20272e-09	1.39011e-07	9.80804	ASMTL-AS1
ENSG00000187051.8	0.448044	5.05166	5.90782	7.21111e-09	1.39085e-07	9.57957	RPS19BP1
ENSG00000137710.14	0.522384	4.90634	5.90636	7.27012e-09	1.40135e-07	9.57723	RDX
ENSG00000168961.16	-0.691217	7.23863	-5.90539	7.30995e-09	1.40814e-07	9.48666	LGALS9
ENSG00000249662.5	1.58313	-5.64698	5.90508	7.32265e-09	1.4097e-07	9.88993	LINC02218
ENSG00000172954.13	0.346164	3.93101	5.90479	7.33453e-09	1.4111e-07	9.64444	LCLAT1
ENSG00000272690.5	-0.445386	0.552198	-5.90448	7.34717e-09	1.41265e-07	9.81351	LINC02018
ENSG00000143401.14	0.580911	6.70227	5.90412	7.36185e-09	1.41458e-07	9.45561	ANP32E
ENSG00000164081.12	-0.600667	4.94799	-5.90114	7.48559e-09	1.43746e-07	9.60553	TEX264
ENSG00000271304.1	1.28021	-3.61686	5.90049	7.51316e-09	1.44185e-07	9.86202	DPRXP2
ENSG00000280968.1	0.58819	-0.89315	5.90037	7.51826e-09	1.44192e-07	9.7985	AC002059.2
ENSG00000137070.17	-0.630773	4.44601	-5.89982	7.5411e-09	1.4445e-07	9.63385	IL11RA
ENSG00000230138.1	-0.677948	0.207272	-5.89989	7.53825e-09	1.4445e-07	9.79441	LINC02812
ENSG00000123992.18	-0.372493	5.44838	-5.89843	7.60009e-09	1.45489e-07	9.54371	DNPEP
ENSG00000111666.10	0.637381	5.46362	5.89766	7.63285e-09	1.46025e-07	9.48921	CHPT1
ENSG00000162438.11	0.699043	-0.881411	5.89469	7.76082e-09	1.4838e-07	9.76707	CTRC
ENSG00000134419.15	-0.489738	9.70187	-5.8945	7.76904e-09	1.48445e-07	9.28706	RPS15A
ENSG00000115129.13	-0.883268	4.02894	-5.89339	7.81714e-09	1.49271e-07	9.64016	TP53I3
ENSG00000165501.16	0.481424	3.42297	5.89216	7.87128e-09	1.50211e-07	9.60494	LRR1
ENSG00000230736.2	0.664249	-0.0843924	5.88634	8.13111e-09	1.55073e-07	9.71342	AL021937.1
ENSG00000151422.12	-0.680494	3.95826	-5.88537	8.17516e-09	1.55816e-07	9.5919	FER
ENSG00000165244.6	0.888418	4.06322	5.88493	8.19549e-09	1.56107e-07	9.50096	ZNF367
ENSG00000269421.1	0.998719	-3.26976	5.88424	8.22705e-09	1.5661e-07	9.76767	AC011503.3
ENSG00000279863.1	0.877017	0.386556	5.88375	8.2495e-09	1.5694e-07	9.68752	AC069547.1
ENSG00000133641.17	0.569279	3.87559	5.88351	8.2605e-09	1.57052e-07	9.52202	C12orf29
ENSG00000135750.14	2.03959	-4.62059	5.88316	8.27677e-09	1.57264e-07	9.7854	KCNK1
ENSG00000234500.1	-0.739523	-1.40347	-5.8812	8.36759e-09	1.58891e-07	9.72901	AC008267.3
ENSG00000197579.7	0.576321	5.44888	5.88006	8.42115e-09	1.59809e-07	9.39744	TOPORS
ENSG00000178662.15	1.32443	-4.78165	5.87987	8.42989e-09	1.59876e-07	9.77857	CSRNP3
ENSG00000047621.11	0.474239	3.78084	5.87885	8.47824e-09	1.60693e-07	9.50843	C12orf4
ENSG00000147548.16	0.349293	7.2165	5.87509	8.65757e-09	1.63991e-07	9.2791	NSD3
ENSG00000130508.10	2.7989	1.49418	5.87459	8.68173e-09	1.64347e-07	9.51908	PXDN
ENSG00000198453.12	0.647055	2.50232	5.87236	8.79036e-09	1.66301e-07	9.54877	ZNF568
ENSG00000155096.13	0.489949	7.46164	5.86958	8.92782e-09	1.68797e-07	9.23012	AZIN1
ENSG00000013306.15	0.879104	6.6414	5.86932	8.94068e-09	1.68832e-07	9.25688	SLC25A39
ENSG00000104497.13	0.458247	3.53286	5.86939	8.93725e-09	1.68832e-07	9.47449	SNX16
ENSG00000103148.15	0.62941	5.07972	5.86919	8.94736e-09	1.68854e-07	9.35888	NPRL3
ENSG00000165131.6	1.38254	-3.36239	5.86706	9.05369e-09	1.70755e-07	9.67008	LLCFC1
ENSG00000132207.17	-0.800329	4.31967	-5.86394	9.21255e-09	1.73645e-07	9.4594	SLX1A
ENSG00000197162.9	-0.618562	3.58295	-5.86359	9.2305e-09	1.73876e-07	9.49528	ZNF785
ENSG00000177000.10	0.51724	5.69226	5.86103	9.3627e-09	1.76258e-07	9.28292	MTHFR
ENSG00000256007.1	2.46198	-3.13479	5.86067	9.38147e-09	1.76503e-07	9.61087	ARAP1-AS1
ENSG00000224116.6	0.938391	-0.876676	5.86	9.41661e-09	1.77055e-07	9.57948	INHBA-AS1
ENSG00000231999.6	-0.588523	1.99707	-5.85658	9.59732e-09	1.80343e-07	9.52954	LRRC8C-DT
ENSG00000118058.20	0.516326	7.1033	5.85574	9.6427e-09	1.81084e-07	9.17314	KMT2A
ENSG00000259612.1	-1.56777	-3.09276	-5.8554	9.66066e-09	1.8131e-07	9.63951	EEF1A1P22
ENSG00000271795.1	-0.480599	0.796121	-5.85521	9.67067e-09	1.81387e-07	9.54679	AC011337.1
ENSG00000159256.12	0.445706	6.06518	5.85504	9.68007e-09	1.81452e-07	9.23162	MORC3
ENSG00000261775.1	-0.762727	-2.71734	-5.8541	9.73094e-09	1.82295e-07	9.63727	AC012435.3
ENSG00000178217.13	1.40525	-3.99651	5.8539	9.74172e-09	1.82385e-07	9.6254	SH2D4B
ENSG00000184575.11	0.41099	6.91518	5.85294	9.79388e-09	1.8325e-07	9.17358	XPOT
ENSG00000235314.1	-0.803531	1.47543	-5.85098	9.90084e-09	1.85138e-07	9.51668	LINC00957
ENSG00000232439.1	-0.646197	-0.778955	-5.84734	1.0103e-08	1.88803e-07	9.52802	RPL18AP7
ENSG00000141294.9	-0.596166	0.627138	-5.8472	1.0111e-08	1.88837e-07	9.50724	LRRC46
ENSG00000196275.13	-0.48964	3.77024	-5.84294	1.0353e-08	1.9324e-07	9.36665	GTF2IRD2
ENSG00000204710.2	1.29237	-4.18315	5.84189	1.04134e-08	1.94248e-07	9.56946	SPDYC
ENSG00000170322.14	0.444643	5.60333	5.84056	1.04905e-08	1.95567e-07	9.18172	NFRKB
ENSG00000229862.5	-0.760568	-2.88645	-5.84006	1.05199e-08	1.95995e-07	9.56707	AL121972.1
ENSG00000148835.10	0.571427	2.40041	5.83831	1.06224e-08	1.97665e-07	9.37597	TAF5
ENSG00000174628.16	-0.817602	1.08286	-5.83842	1.06159e-08	1.97665e-07	9.45656	IQCK
ENSG00000132912.12	-0.587972	6.52335	-5.83762	1.06629e-08	1.98299e-07	9.15808	DCTN4
ENSG00000214439.3	-0.583054	-0.554484	-5.83678	1.07129e-08	1.99107e-07	9.46622	FAM185BP
ENSG00000257335.8	1.8851	3.67529	5.83555	1.07864e-08	2.00352e-07	9.21178	MGAM
ENSG00000268734.1	1.83968	2.17313	5.83493	1.08231e-08	2.00912e-07	9.31133	AC245128.3
ENSG00000114942.13	-0.544394	9.49757	-5.83468	1.08384e-08	2.00967e-07	8.97624	EEF1B2
ENSG00000263155.5	2.39444	-2.1653	5.83467	1.08392e-08	2.00967e-07	9.45127	MYZAP
ENSG00000230006.7	0.785221	1.87521	5.8342	1.08673e-08	2.01368e-07	9.37274	ANKRD36BP2
ENSG00000237513.1	-1.21135	2.59901	-5.83237	1.09779e-08	2.03293e-07	9.39552	AC007384.1
ENSG00000161395.12	-0.463068	3.98748	-5.82961	1.1147e-08	2.06301e-07	9.27952	PGAP3
ENSG00000161813.20	0.409697	4.89469	5.82897	1.1187e-08	2.06791e-07	9.16619	LARP4
ENSG00000178343.4	1.34421	-5.05508	5.82906	1.11811e-08	2.06791e-07	9.50793	SHISA3
ENSG00000162733.16	1.09946	-0.307574	5.82609	1.13664e-08	2.0998e-07	9.38993	DDR2
ENSG00000186766.7	1.3596	-5.25975	5.82564	1.13951e-08	2.10383e-07	9.48793	FOXI2
ENSG00000199753.1	-0.732753	1.74423	-5.82547	1.14056e-08	2.10452e-07	9.37342	SNORD104
ENSG00000264943.1	-0.814387	-1.73298	-5.82519	1.14234e-08	2.10653e-07	9.44734	SH3GL1P2
ENSG00000214617.9	1.4384	-4.16923	5.82372	1.15164e-08	2.1224e-07	9.47216	SLC6A10P
ENSG00000274897.2	-0.418838	0.0467595	-5.82217	1.16161e-08	2.13948e-07	9.37892	PANO1
ENSG00000139842.14	0.281934	6.58557	5.82194	1.16307e-08	2.13971e-07	9.03036	CUL4A
ENSG00000147679.11	0.449743	4.5295	5.82182	1.16383e-08	2.13971e-07	9.15073	UTP23
ENSG00000162105.16	1.05844	-2.01449	5.82188	1.16347e-08	2.13971e-07	9.39212	SHANK2
ENSG00000254154.8	-2.30112	1.1636	-5.82136	1.16679e-08	2.14387e-07	9.37788	CRYZL2P-SEC16B
ENSG00000163380.15	-0.456665	-0.841011	-5.81977	1.17714e-08	2.1616e-07	9.37924	LMOD3
ENSG00000177058.11	-0.369712	3.74521	-5.81883	1.18324e-08	2.17149e-07	9.23365	SLC38A9
ENSG00000085760.14	-0.389792	4.83053	-5.8187	1.18411e-08	2.17179e-07	9.15818	MTIF2
ENSG00000234456.7	1.42824	-0.149349	5.81799	1.18878e-08	2.17906e-07	9.33833	MAGI2-AS3
ENSG00000169189.16	-0.537092	5.03435	-5.81766	1.19096e-08	2.18174e-07	9.14646	NSMCE1
ENSG00000197808.11	0.588635	2.60113	5.8171	1.19467e-08	2.18722e-07	9.2498	ZNF461
ENSG00000167434.9	2.32873	-2.06059	5.81654	1.19832e-08	2.19261e-07	9.35391	CA4
ENSG00000196860.7	-0.612614	-1.97882	-5.81623	1.20037e-08	2.19504e-07	9.40344	TOMM20L
ENSG00000130208.9	2.19012	-0.540451	5.8149	1.20926e-08	2.20998e-07	9.31644	APOC1
ENSG00000204291.10	0.977749	-1.16747	5.8115	1.23217e-08	2.25051e-07	9.32445	COL15A1
ENSG00000164946.19	1.94943	-3.1816	5.81101	1.23551e-08	2.25527e-07	9.35489	FREM1
ENSG00000135045.6	0.943822	2.0808	5.81035	1.24004e-08	2.26219e-07	9.22836	C9orf40
ENSG00000135070.13	0.602896	5.16712	5.80989	1.2432e-08	2.26661e-07	9.03692	ISCA1
ENSG00000155846.16	-0.804281	4.41289	-5.80771	1.2583e-08	2.29277e-07	9.15198	PPARGC1B
ENSG00000110328.5	1.86252	-3.79764	5.80697	1.26345e-08	2.30078e-07	9.35824	GALNT18
ENSG00000157985.18	1.259	0.98451	5.80671	1.26521e-08	2.30126e-07	9.24809	AGAP1
ENSG00000184209.14	-0.293981	3.94052	-5.80672	1.26517e-08	2.30126e-07	9.1511	SNRNP35
ENSG00000165066.12	1.31635	-5.47811	5.80636	1.2677e-08	2.30285e-07	9.37777	NKX6-3
ENSG00000235316.1	-0.540213	2.24283	-5.80645	1.26706e-08	2.30285e-07	9.25242	DUSP8P5
ENSG00000278636.1	-0.492472	-0.487075	-5.80627	1.26834e-08	2.30285e-07	9.30185	Metazoa_SRP
ENSG00000130766.4	0.948482	4.48164	5.80559	1.27311e-08	2.31015e-07	9.04293	SESN2
ENSG00000196743.8	-0.8256	5.95608	-5.80483	1.27844e-08	2.31843e-07	9.03161	GM2A
ENSG00000146530.11	2.57375	-1.70768	5.80358	1.28733e-08	2.33318e-07	9.27638	VWDE
ENSG00000153827.13	0.30683	7.68199	5.79719	1.33349e-08	2.41399e-07	8.83614	TRIP12
ENSG00000183853.17	2.93873	-0.965325	5.79723	1.33319e-08	2.41399e-07	9.21831	KIRREL1
ENSG00000260001.6	1.19675	-3.39065	5.79622	1.34065e-08	2.42552e-07	9.30189	TGFBR3L
ENSG00000121210.15	0.452165	5.67406	5.79566	1.34482e-08	2.43163e-07	8.93629	TMEM131L
ENSG00000271751.1	0.67423	-2.40831	5.79407	1.35665e-08	2.45013e-07	9.26328	AP003392.4
ENSG00000249258.2	1.54924	-3.45956	5.79316	1.36345e-08	2.46096e-07	9.27767	AC079193.2
ENSG00000179262.9	0.504668	6.40712	5.79199	1.3723e-08	2.47547e-07	8.87084	RAD23A
ENSG00000145569.5	1.60466	4.16644	5.79148	1.37614e-08	2.48094e-07	8.95845	OTULINL
ENSG00000232119.7	-0.507942	4.40933	-5.79059	1.38288e-08	2.49162e-07	9.04457	MCTS1
ENSG00000249992.1	1.53992	-0.558364	5.78838	1.3998e-08	2.52063e-07	9.18817	TMEM158
ENSG00000272320.1	1.4208	-4.87326	5.78794	1.4032e-08	2.52527e-07	9.29783	AL445309.1
ENSG00000162413.16	0.57772	5.48003	5.78689	1.41134e-08	2.53842e-07	8.89584	KLHL21
ENSG00000277744.1	-0.920042	-1.38759	-5.78676	1.4124e-08	2.53885e-07	9.23449	AC011462.4
ENSG00000188486.3	0.829575	5.0106	5.78525	1.42418e-08	2.55852e-07	8.9052	H2AFX
ENSG00000196689.11	-0.514101	2.41474	-5.78502	1.42601e-08	2.5603e-07	9.13129	TRPV1
ENSG00000242193.9	-1.10223	3.54587	-5.78323	1.44007e-08	2.58403e-07	9.09026	CRYZL2P
ENSG00000213261.3	-0.922196	-3.16991	-5.78093	1.45847e-08	2.61552e-07	9.26131	EEF1B2P6
ENSG00000133943.20	-0.554063	6.09209	-5.77979	1.46762e-08	2.63039e-07	8.87409	DGLUCY
ENSG00000170092.14	-0.531666	0.528341	-5.77856	1.4776e-08	2.64673e-07	9.14367	SPDYE5
ENSG00000205583.13	-0.762919	3.79323	-5.77738	1.48719e-08	2.66235e-07	9.02891	STAG3L1
ENSG00000215208.3	1.1809	-4.32353	5.77657	1.49385e-08	2.67271e-07	9.23382	KRT18P60
ENSG00000214652.5	2.43528	-3.11779	5.77633	1.49579e-08	2.67462e-07	9.16214	ZNF727
ENSG00000139344.7	-0.742266	0.430816	-5.77597	1.49879e-08	2.67841e-07	9.13284	AMDHD1
ENSG00000279778.1	1.62971	-5.44318	5.7758	1.5002e-08	2.67938e-07	9.22858	AL445437.1
ENSG00000226824.6	-0.429136	-0.198327	-5.77458	1.51024e-08	2.69418e-07	9.12991	AC006001.2
ENSG00000259972.2	-0.380687	3.24348	-5.77466	1.50965e-08	2.69418e-07	9.03091	AC009120.2
ENSG00000211460.11	0.309967	6.3675	5.77185	1.53316e-08	2.73347e-07	8.77459	TSN
ENSG00000170340.10	0.570866	6.43497	5.77077	1.54228e-08	2.74813e-07	8.75347	B3GNT2
ENSG00000257949.6	-0.396008	3.81077	-5.7701	1.54794e-08	2.7566e-07	8.97105	TEN1
ENSG00000133226.16	0.32045	6.98421	5.76968	1.55147e-08	2.7613e-07	8.72746	SRRM1
ENSG00000086598.10	0.358466	7.30374	5.76921	1.55553e-08	2.76691e-07	8.70577	TMED2
ENSG00000197472.14	1.03375	0.460829	5.76882	1.55882e-08	2.77115e-07	9.0711	ZNF695
ENSG00000096433.10	1.0477	3.35664	5.76587	1.58428e-08	2.81478e-07	8.90274	ITPR3
ENSG00000103657.13	0.438431	6.91555	5.76534	1.58898e-08	2.81986e-07	8.7026	HERC1
ENSG00000182308.6	0.72784	-0.620335	5.76535	1.58885e-08	2.81986e-07	9.07626	DCAF4L1
ENSG00000121417.13	0.469057	4.1833	5.76505	1.59144e-08	2.8226e-07	8.87048	ZNF211
ENSG00000138449.10	1.55752	5.22424	5.76491	1.5927e-08	2.8232e-07	8.74964	SLC40A1
ENSG00000277007.1	-0.770902	-0.820652	-5.76292	1.61021e-08	2.85258e-07	9.08471	AC096642.1
ENSG00000255284.1	-0.633712	0.663104	-5.76245	1.61436e-08	2.85828e-07	9.058	AP006621.3
ENSG00000271714.1	1.39724	-5.47517	5.76118	1.62562e-08	2.87657e-07	9.1473	AC010501.2
ENSG00000067064.10	0.500874	6.26703	5.76085	1.62861e-08	2.88017e-07	8.71341	IDI1
ENSG00000169075.7	1.14802	-4.73024	5.76074	1.62954e-08	2.88017e-07	9.15667	Z99496.1
ENSG00000267077.1	1.44224	-3.39029	5.76025	1.63392e-08	2.88626e-07	9.10715	AC020663.2
ENSG00000088543.14	-0.793289	1.49766	-5.75983	1.63769e-08	2.89124e-07	9.03265	C3orf18
ENSG00000256628.3	-0.428404	1.91527	-5.7591	1.64432e-08	2.90127e-07	9.01036	ZBTB11-AS1
ENSG00000224259.6	1.23829	-0.510151	5.75822	1.65225e-08	2.91358e-07	9.0321	LINC01133
ENSG00000142675.17	0.871875	0.294701	5.75616	1.67105e-08	2.94335e-07	9.01153	CNKSR1
ENSG00000267322.2	-1.2243	-0.784841	-5.75422	1.68888e-08	2.97304e-07	9.0488	SNHG22
ENSG00000133069.14	1.58594	3.84136	5.75381	1.69274e-08	2.97642e-07	8.77737	TMCC2
ENSG00000135776.4	0.719615	5.67733	5.75389	1.69195e-08	2.97642e-07	8.70188	ABCB10
ENSG00000137216.18	0.860017	3.39448	5.75185	1.71102e-08	3.00511e-07	8.83554	TMEM63B
ENSG00000250635.1	-1.38414	-2.63663	-5.75187	1.71079e-08	3.00511e-07	9.11015	CXXC5-AS1
ENSG00000176055.9	-0.782271	3.19242	-5.75144	1.71483e-08	3.01008e-07	8.9273	MBLAC2
ENSG00000256424.1	1.37649	-5.76122	5.75093	1.71963e-08	3.01678e-07	9.08136	LINC02414
ENSG00000133835.14	-0.808747	6.52341	-5.75057	1.72303e-08	3.01929e-07	8.70471	HSD17B4
ENSG00000251023.1	-0.618155	-0.591122	-5.75062	1.72254e-08	3.01929e-07	9.01191	AC114980.1
ENSG00000229914.1	1.61041	-5.73747	5.74881	1.73973e-08	3.04682e-07	9.07673	AL138899.2
ENSG00000246889.2	0.511185	-0.796098	5.74795	1.74793e-08	3.05943e-07	8.98837	AP000487.1
ENSG00000135862.5	2.14597	2.40961	5.74769	1.75046e-08	3.06211e-07	8.81718	LAMC1
ENSG00000135048.13	0.782588	4.59579	5.74549	1.77166e-08	3.09565e-07	8.72247	CEMIP2
ENSG00000205037.2	-1.11615	1.66653	-5.74556	1.771e-08	3.09565e-07	8.95856	AC134312.1
ENSG00000272764.1	-0.508217	-0.461703	-5.74502	1.77617e-08	3.10177e-07	8.97881	AL596094.1
ENSG00000204065.2	1.74318	-4.86458	5.74409	1.78527e-08	3.11588e-07	9.06793	TCEAL5
ENSG00000138669.9	1.76573	-1.29824	5.74323	1.79374e-08	3.12888e-07	8.95936	PRKG2
ENSG00000178386.12	0.62537	1.79599	5.74199	1.80591e-08	3.14832e-07	8.89321	ZNF223
ENSG00000243568.2	-0.542257	-2.00943	-5.74087	1.81705e-08	3.16593e-07	9.00697	AC020779.1
ENSG00000108785.7	-0.839621	0.0397757	-5.74058	1.8199e-08	3.16911e-07	8.952	HSD17B1P1
ENSG00000166068.12	1.85785	0.356455	5.74022	1.82346e-08	3.1735e-07	8.90112	SPRED1
ENSG00000137726.16	1.80859	1.99779	5.73911	1.83462e-08	3.19111e-07	8.81574	FXYD6
ENSG00000197157.10	-0.540407	7.56505	-5.73828	1.8429e-08	3.20189e-07	8.5655	SND1
ENSG00000204136.10	2.06021	1.04901	5.73835	1.84225e-08	3.20189e-07	8.85383	GGTA1P
ENSG00000185219.16	-0.559679	5.95165	-5.73618	1.86427e-08	3.23351e-07	8.65121	ZNF445
ENSG00000258659.6	-0.852916	3.19146	-5.73624	1.86368e-08	3.23351e-07	8.85083	TRIM34
ENSG00000278090.1	1.31653	-1.40102	5.73623	1.8637e-08	3.23351e-07	8.92766	LUNAR1
ENSG00000206625.1	0.490119	-1.75276	5.7321	1.90624e-08	3.29327e-07	8.92149	RNU6-1
ENSG00000206932.1	0.490119	-1.75276	5.7321	1.90624e-08	3.29327e-07	8.92149	RNU6-4P
ENSG00000206965.1	0.490119	-1.75276	5.7321	1.90624e-08	3.29327e-07	8.92149	RNU6-5P
ENSG00000207041.1	0.490119	-1.75276	5.7321	1.90624e-08	3.29327e-07	8.92149	RNU6-3P
ENSG00000207357.1	0.490119	-1.75276	5.7321	1.90624e-08	3.29327e-07	8.92149	RNU6-2
ENSG00000207507.1	0.490119	-1.75276	5.7321	1.90624e-08	3.29327e-07	8.92149	RNU6-9
ENSG00000272055.1	0.490119	-1.75276	5.7321	1.90624e-08	3.29327e-07	8.92149	RNU6-6P
ENSG00000247950.6	-0.551386	0.782319	-5.73184	1.90898e-08	3.29614e-07	8.89481	SEC24B-AS1
ENSG00000023171.14	1.17211	3.77482	5.73129	1.91476e-08	3.3038e-07	8.68627	GRAMD1B
ENSG00000169814.12	-0.532334	3.32756	-5.73121	1.91557e-08	3.3038e-07	8.803	BTD
ENSG00000075413.17	0.323809	6.49805	5.731	1.91774e-08	3.30568e-07	8.54928	MARK3
ENSG00000280927.1	-0.537883	1.9295	-5.72907	1.9381e-08	3.33889e-07	8.85464	CTBP1-AS
ENSG00000264954.1	-0.606321	0.61283	-5.7285	1.94414e-08	3.34741e-07	8.88005	PRR29-AS1
ENSG00000256193.5	-0.951195	-0.692739	-5.72719	1.9581e-08	3.36956e-07	8.89783	LINC00507
ENSG00000271161.1	-0.586297	-1.37817	-5.72611	1.96966e-08	3.38754e-07	8.90468	BOLA2P2
ENSG00000232573.1	-1.13374	-1.34079	-5.72564	1.97482e-08	3.39452e-07	8.91753	RPL3P4
ENSG00000269288.1	1.11905	-4.5606	5.72541	1.97723e-08	3.39676e-07	8.97303	AC092070.3
ENSG00000197070.13	-0.523698	6.00362	-5.72421	1.99025e-08	3.4172e-07	8.5832	ARRDC1
ENSG00000241837.6	-0.431095	6.81315	-5.72408	1.9917e-08	3.41779e-07	8.52862	ATP5PO
ENSG00000229582.3	-0.580696	-1.21509	-5.7239	1.99362e-08	3.41917e-07	8.88734	AL358074.1
ENSG00000102145.13	1.87159	2.03261	5.7233	2.00014e-08	3.42842e-07	8.72396	GATA1
ENSG00000084674.13	1.22089	-3.82091	5.7217	2.01769e-08	3.45464e-07	8.9324	APOB
ENSG00000108848.15	-0.561534	7.89557	-5.72145	2.0204e-08	3.45736e-07	8.45804	LUC7L3
ENSG00000187848.12	1.0772	-4.77601	5.72106	2.02474e-08	3.46092e-07	8.95145	P2RX2
ENSG00000280334.1	-0.447213	0.417239	-5.72106	2.02472e-08	3.46092e-07	8.84201	AC009084.2
ENSG00000151715.7	0.621587	-0.378049	5.7209	2.02654e-08	3.46206e-07	8.84098	TMEM45B
ENSG00000142186.16	0.388093	5.65399	5.72003	2.03614e-08	3.47653e-07	8.53867	SCYL1
ENSG00000275527.1	2.41802	-2.08904	5.71919	2.04552e-08	3.49059e-07	8.84113	AC100835.2
ENSG00000205403.12	1.62946	-1.3481	5.71877	2.05024e-08	3.49671e-07	8.83315	CFI
ENSG00000161010.14	-0.572885	5.31174	-5.717	2.07006e-08	3.52855e-07	8.59435	MRNIP
ENSG00000160602.13	-0.631097	3.02994	-5.71597	2.08179e-08	3.54656e-07	8.74348	NEK8
ENSG00000100600.14	1.31434	1.40217	5.71509	2.09176e-08	3.56157e-07	8.74584	LGMN
ENSG00000140623.13	1.12412	-3.61539	5.71475	2.09566e-08	3.56623e-07	8.88898	SEPTIN12
ENSG00000136026.13	1.56758	4.39027	5.71317	2.11381e-08	3.59511e-07	8.52985	CKAP4
ENSG00000236871.7	-0.643358	0.687613	-5.71292	2.11666e-08	3.59797e-07	8.79791	LINC00106
ENSG00000212452.1	-0.8033	-2.15482	-5.71247	2.12182e-08	3.60474e-07	8.8767	SNORD69
ENSG00000255776.1	1.06149	-4.56492	5.71228	2.12411e-08	3.60663e-07	8.90591	VDAC2P2
ENSG00000186652.9	2.27662	4.33988	5.71148	2.13341e-08	3.62041e-07	8.49116	PRG2
ENSG00000180530.9	1.13016	6.50556	5.71082	2.14106e-08	3.6314e-07	8.40684	NRIP1
ENSG00000213235.3	-1.45732	-3.29322	-5.7097	2.15416e-08	3.65131e-07	8.88439	EEF1A1P16
ENSG00000236438.7	1.34169	3.89836	5.70961	2.15519e-08	3.65131e-07	8.55314	FAM157A
ENSG00000169609.13	-0.270842	4.25281	-5.70894	2.16308e-08	3.66265e-07	8.60963	C15orf40
ENSG00000143367.15	1.36111	1.0101	5.70872	2.16562e-08	3.66493e-07	8.72689	TUFT1
ENSG00000173456.4	0.532438	5.06344	5.70828	2.17084e-08	3.67173e-07	8.50778	RNF26
ENSG00000186431.18	1.81254	3.72235	5.70771	2.17758e-08	3.6811e-07	8.53276	FCAR
ENSG00000156802.12	0.664696	5.93143	5.70699	2.18617e-08	3.69359e-07	8.44103	ATAD2
ENSG00000228526.4	-1.24743	1.0452	-5.70689	2.18743e-08	3.69368e-07	8.76711	MIR34AHG
ENSG00000065135.8	0.393812	6.86379	5.70598	2.19825e-08	3.70859e-07	8.39313	GNAI3
ENSG00000270277.1	1.28113	0.628036	5.70594	2.19868e-08	3.70859e-07	8.72955	AC009948.2
ENSG00000166510.13	1.25519	-2.17016	5.70481	2.21231e-08	3.72954e-07	8.7776	CCDC68
ENSG00000117115.12	1.78068	3.10185	5.70417	2.21999e-08	3.74042e-07	8.55956	PADI2
ENSG00000244560.6	-0.777262	3.19181	-5.70373	2.22539e-08	3.74745e-07	8.67655	AC004890.2
ENSG00000166979.12	0.933637	0.590785	5.70299	2.2343e-08	3.76039e-07	8.72381	EVA1C
ENSG00000090061.17	0.451639	6.06934	5.70255	2.23965e-08	3.76734e-07	8.4186	CCNK
ENSG00000168291.12	-0.456936	5.43459	-5.70203	2.24597e-08	3.77589e-07	8.50089	PDHB
ENSG00000116729.13	2.34979	-1.50946	5.70112	2.25718e-08	3.79265e-07	8.73686	WLS
ENSG00000156515.21	0.775485	6.71359	5.70095	2.25932e-08	3.79362e-07	8.35857	HK1
ENSG00000263709.1	-1.44955	-4.08783	-5.70087	2.26023e-08	3.79362e-07	8.78826	AC024619.3
ENSG00000059377.15	-1.02318	6.24162	-5.69974	2.27414e-08	3.81488e-07	8.46453	TBXAS1
ENSG00000163221.8	2.25368	3.91456	5.69807	2.29496e-08	3.84769e-07	8.44979	S100A12
ENSG00000221545.1	0.573353	-1.73681	5.69641	2.31571e-08	3.88036e-07	8.73332	MIR1255B2
ENSG00000154114.12	0.639391	3.998	5.69582	2.32323e-08	3.89083e-07	8.50865	TBCEL
ENSG00000149932.16	-0.395448	5.85994	-5.69515	2.33162e-08	3.90276e-07	8.43313	TMEM219
ENSG00000171848.13	1.12234	5.37447	5.69415	2.34437e-08	3.92195e-07	8.38676	RRM2
ENSG00000173320.9	2.21042	-0.201941	5.69398	2.34659e-08	3.92353e-07	8.6686	STOX2
ENSG00000236305.1	-1.13765	-2.48664	-5.69359	2.35158e-08	3.92972e-07	8.80234	SLC12A9-AS1
ENSG00000075826.16	-0.528594	5.86886	-5.6912	2.3823e-08	3.9789e-07	8.41788	SEC31B
ENSG00000134597.13	-0.342554	3.93049	-5.69084	2.38695e-08	3.98448e-07	8.54245	RBMX2
ENSG00000253203.6	-0.547333	1.54499	-5.6905	2.39139e-08	3.98972e-07	8.66395	GUSBP3
ENSG00000169857.7	-0.657511	3.2588	-5.68933	2.40663e-08	4.01297e-07	8.59289	AVEN
ENSG00000174943.9	-0.340608	3.77382	-5.68844	2.41832e-08	4.03026e-07	8.54039	KCTD13
ENSG00000260517.2	-0.731582	-0.366525	-5.6882	2.42141e-08	4.03322e-07	8.68316	AC009093.2
ENSG00000224698.1	1.1332	-3.35155	5.68715	2.43526e-08	4.05189e-07	8.73045	AL390038.1
ENSG00000238122.1	1.1332	-3.35155	5.68715	2.43526e-08	4.05189e-07	8.73045	AL359258.1
ENSG00000130203.9	1.53012	1.52472	5.68635	2.44582e-08	4.06726e-07	8.57978	APOE
ENSG00000280062.1	1.28146	-3.10812	5.68608	2.44941e-08	4.07102e-07	8.70984	AL031719.1
ENSG00000172366.19	-0.592578	3.95027	-5.68579	2.4533e-08	4.07527e-07	8.52852	MCRIP2
ENSG00000229162.1	1.58115	-2.55176	5.68547	2.45758e-08	4.08017e-07	8.68198	AL445471.1
ENSG00000135502.16	1.42362	-5.01896	5.68512	2.46224e-08	4.08128e-07	8.76756	SLC26A10
ENSG00000197312.11	0.629494	5.4282	5.68521	2.46107e-08	4.08128e-07	8.3579	DDI2
ENSG00000198691.11	1.30212	-5.12055	5.68531	2.45969e-08	4.08128e-07	8.76764	ABCA4
ENSG00000153147.5	0.321802	6.97373	5.68269	2.4949e-08	4.13317e-07	8.26753	SMARCA5
ENSG00000154721.14	0.688077	-0.439309	5.68243	2.49846e-08	4.13684e-07	8.64032	JAM2
ENSG00000020633.18	1.08248	5.671	5.68225	2.5009e-08	4.13864e-07	8.30769	RUNX3
ENSG00000148396.18	0.345082	6.8157	5.68191	2.50561e-08	4.14419e-07	8.27121	SEC16A
ENSG00000263142.5	-0.789926	3.13547	-5.6817	2.50835e-08	4.1465e-07	8.56407	LRRC37A17P
ENSG00000092148.12	0.36329	7.22437	5.68097	2.5183e-08	4.15978e-07	8.24254	HECTD1
ENSG00000135454.13	1.31449	-4.61755	5.68092	2.5191e-08	4.15978e-07	8.74429	B4GALNT1
ENSG00000135919.12	1.30642	1.65449	5.67917	2.54303e-08	4.19702e-07	8.54287	SERPINE2
ENSG00000275052.4	0.297195	6.65231	5.67863	2.55059e-08	4.20723e-07	8.26538	PPP4R3B
ENSG00000055147.17	-0.64375	3.86405	-5.67781	2.56196e-08	4.22372e-07	8.49449	FAM114A2
ENSG00000167699.13	-0.426191	5.2922	-5.67714	2.57123e-08	4.23673e-07	8.37823	GLOD4
ENSG00000117650.12	1.14817	2.44044	5.6769	2.57458e-08	4.23996e-07	8.49416	NEK2
ENSG00000211905.1	1.80861	-2.30842	5.67646	2.58079e-08	4.24791e-07	8.62635	IGHJ1
ENSG00000132600.16	-0.499281	5.1056	-5.67479	2.60424e-08	4.2842e-07	8.38336	PRMT7
ENSG00000164484.11	1.53837	-2.40321	5.67397	2.61586e-08	4.29635e-07	8.61819	TMEM200A
ENSG00000185900.9	0.610255	2.46612	5.67387	2.61723e-08	4.29635e-07	8.50172	POMK
ENSG00000187595.14	-1.35733	1.86588	-5.67394	2.61621e-08	4.29635e-07	8.58385	ZNF385C
ENSG00000236320.3	1.45999	0.332691	5.67393	2.61639e-08	4.29635e-07	8.56676	SLFN14
ENSG00000207355.1	0.972438	-3.98194	5.6731	2.62819e-08	4.31203e-07	8.69379	RNU6-1257P
ENSG00000100109.16	0.423712	5.46282	5.67178	2.64706e-08	4.34067e-07	8.2954	TFIP11
ENSG00000213973.8	0.622213	-0.700401	5.67053	2.665e-08	4.36775e-07	8.58203	ZNF99
ENSG00000270016.1	-0.853532	-2.54005	-5.67031	2.66823e-08	4.37071e-07	8.67686	AC026150.3
ENSG00000109572.13	0.764455	4.80193	5.66964	2.67798e-08	4.38433e-07	8.30993	CLCN3
ENSG00000213934.6	3.23495	-0.512665	5.66799	2.70198e-08	4.4204e-07	8.51164	HBG1
ENSG00000267191.1	1.08483	-3.63151	5.66793	2.70289e-08	4.4204e-07	8.64698	AC006213.3
ENSG00000230262.6	-0.845025	0.777422	-5.66766	2.70673e-08	4.42432e-07	8.56271	LINC02603
ENSG00000271631.1	-1.10506	-2.02025	-5.66538	2.74042e-08	4.47699e-07	8.6394	AL139041.1
ENSG00000240219.1	-0.876923	1.29466	-5.66517	2.74351e-08	4.47966e-07	8.54261	AL512306.2
ENSG00000104517.12	0.381463	7.30518	5.66507	2.74507e-08	4.47981e-07	8.1535	UBR5
ENSG00000260316.2	-0.544009	-0.567441	-5.66437	2.75544e-08	4.49434e-07	8.56022	AL008727.1
ENSG00000087586.17	1.23456	2.38806	5.66392	2.76221e-08	4.50298e-07	8.42437	AURKA
ENSG00000132522.15	-0.435812	5.22385	-5.66341	2.76984e-08	4.51302e-07	8.31076	GPS2
ENSG00000117143.13	0.612346	4.61566	5.66223	2.78761e-08	4.53715e-07	8.29221	UAP1
ENSG00000164114.18	1.47891	0.222209	5.66224	2.78744e-08	4.53715e-07	8.5096	MAP9
ENSG00000149541.9	-0.398855	5.12329	-5.66057	2.81271e-08	4.57558e-07	8.30155	B3GAT3
ENSG00000136003.15	0.402245	5.97757	5.65935	2.83135e-08	4.60347e-07	8.19935	ISCU
ENSG00000176293.19	1.56368	1.26177	5.65751	2.85964e-08	4.647e-07	8.43944	ZNF135
ENSG00000132639.12	1.57709	-5.52842	5.65712	2.86571e-08	4.65192e-07	8.61847	SNAP25
ENSG00000149418.10	1.80194	2.74294	5.65717	2.86494e-08	4.65192e-07	8.33624	ST14
ENSG00000182362.13	-0.568428	2.47097	-5.65656	2.87436e-08	4.6635e-07	8.45655	YBEY
ENSG00000231087.2	-1.05385	-3.52478	-5.65624	2.87934e-08	4.66901e-07	8.61398	FDPSP7
ENSG00000271335.5	-0.418036	0.967434	-5.65615	2.88081e-08	4.66901e-07	8.49567	AL117336.2
ENSG00000135801.9	0.357637	5.28315	5.65561	2.88917e-08	4.68009e-07	8.22557	TAF5L
ENSG00000229638.1	-1.00466	-1.16405	-5.65486	2.90093e-08	4.69665e-07	8.53884	RPL4P4
ENSG00000102245.7	1.15256	-0.803835	5.65331	2.92535e-08	4.73369e-07	8.48926	CD40LG
ENSG00000172893.15	0.885885	4.19527	5.65293	2.93142e-08	4.741e-07	8.25851	DHCR7
ENSG00000230303.5	-1.37318	-3.137	-5.65252	2.9378e-08	4.74882e-07	8.59846	AL353743.2
ENSG00000183463.5	-1.36547	-1.29292	-5.65138	2.95605e-08	4.77581e-07	8.53969	URAD
ENSG00000142627.12	1.76439	-2.48497	5.64996	2.97882e-08	4.81006e-07	8.49423	EPHA2
ENSG00000172167.7	0.504085	3.05542	5.64864	3.00008e-08	4.84183e-07	8.33741	MTBP
ENSG00000138778.11	1.0773	3.45782	5.64828	3.00592e-08	4.8487e-07	8.27776	CENPE
ENSG00000197992.6	2.30591	-1.68309	5.64799	3.01058e-08	4.85367e-07	8.46393	CLEC9A
ENSG00000184007.17	0.410884	8.16638	5.6475	3.01858e-08	4.86401e-07	8.01369	PTP4A2
ENSG00000187902.11	1.58785	-1.55486	5.6448	3.06298e-08	4.93295e-07	8.45179	SHISA7
ENSG00000136828.18	-0.652842	1.99498	-5.64414	3.07392e-08	4.94798e-07	8.41248	RALGPS1
ENSG00000163462.17	-1.17833	3.00155	-5.6439	3.07786e-08	4.94911e-07	8.38805	TRIM46
ENSG00000172967.7	1.59934	-2.70953	5.64392	3.07748e-08	4.94911e-07	8.4698	XKR3
ENSG00000100796.17	0.390328	7.08712	5.64218	3.10653e-08	4.9926e-07	8.04588	PPP4R3A
ENSG00000154727.10	0.339127	5.53347	5.64206	3.10852e-08	4.99319e-07	8.13927	GABPA
ENSG00000228278.3	1.35684	-1.73227	5.64113	3.12425e-08	5.01582e-07	8.43716	ORM2
ENSG00000158423.16	-0.625338	-0.582169	-5.63976	3.14746e-08	5.05043e-07	8.43435	RIBC1
ENSG00000106610.14	-0.45211	3.75176	-5.63873	3.16497e-08	5.07587e-07	8.28909	STAG3L4
ENSG00000175376.8	0.392144	4.24104	5.6385	3.16889e-08	5.07951e-07	8.20599	EIF1AD
ENSG00000023287.12	0.654288	6.29858	5.63794	3.17838e-08	5.09206e-07	8.05678	RB1CC1
ENSG00000175893.11	-0.543434	4.93957	-5.63675	3.19899e-08	5.1224e-07	8.19757	ZDHHC21
ENSG00000232388.4	-0.422483	4.49375	-5.63468	3.23476e-08	5.17697e-07	8.213	SMIM26
ENSG00000222389.1	0.942649	-3.6445	5.63445	3.2388e-08	5.18073e-07	8.48036	RNU2-28P
ENSG00000105281.12	0.883468	6.14793	5.63429	3.24169e-08	5.18264e-07	8.03681	SLC1A5
ENSG00000113312.10	-0.618847	4.69433	-5.63395	3.24757e-08	5.18934e-07	8.20543	TTC1
ENSG00000258325.2	-0.596373	-1.66121	-5.63378	3.25057e-08	5.19142e-07	8.43771	ITFG2-AS1
ENSG00000245213.6	-0.701645	2.08228	-5.63363	3.25315e-08	5.19283e-07	8.35612	AC105285.1
ENSG00000087338.4	0.438039	4.9438	5.63351	3.25537e-08	5.19367e-07	8.12834	GMCL1
ENSG00000168672.3	1.28435	2.48132	5.63238	3.27516e-08	5.22253e-07	8.24894	LRATD2
ENSG00000170545.16	0.853072	1.39205	5.63193	3.28308e-08	5.23244e-07	8.32806	SMAGP
ENSG00000101104.12	-0.804363	5.05329	-5.63138	3.29279e-08	5.24519e-07	8.17742	PABPC1L
ENSG00000232709.1	0.896552	-3.42069	5.63047	3.30911e-08	5.26845e-07	8.45088	MARK2P9
ENSG00000186019.10	1.3673	0.109751	5.62959	3.32485e-08	5.29075e-07	8.34589	AC021092.1
ENSG00000100519.11	0.257138	6.18357	5.62898	3.3357e-08	5.30527e-07	8.03509	PSMC6
ENSG00000198496.10	-0.555968	2.38769	-5.62846	3.34504e-08	5.31736e-07	8.31402	NBR2
ENSG00000180667.10	0.801263	6.33283	5.62817	3.35038e-08	5.32308e-07	7.99752	YOD1
ENSG00000147162.13	-0.528239	9.28327	-5.62742	3.36383e-08	5.3417e-07	7.88765	OGT
ENSG00000265690.7	-0.677378	-0.165416	-5.62686	3.37406e-08	5.35516e-07	8.36161	AC074143.1
ENSG00000165152.8	1.94341	-4.11665	5.62584	3.39269e-08	5.38194e-07	8.43195	TMEM246
ENSG00000172530.19	-0.357923	3.70134	-5.62476	3.41243e-08	5.41045e-07	8.21403	BANP
ENSG00000267221.1	-0.796104	-0.27048	-5.62418	3.42298e-08	5.42437e-07	8.35087	C17orf113
ENSG00000139437.17	-0.425419	4.65357	-5.62407	3.42515e-08	5.42501e-07	8.14663	TCHP
ENSG00000004897.11	0.539105	5.65812	5.62366	3.43269e-08	5.42853e-07	8.0262	CDC27
ENSG00000099821.13	-0.540555	5.18192	-5.62374	3.43121e-08	5.42853e-07	8.11313	POLRMT
ENSG00000154957.13	-0.44577	3.81233	-5.62369	3.43216e-08	5.42853e-07	8.20629	ZNF18
ENSG00000044115.20	-0.804085	6.74292	-5.62289	3.44682e-08	5.44807e-07	8.01926	CTNNA1
ENSG00000138615.5	1.03635	-1.3908	5.6218	3.46713e-08	5.47734e-07	8.33496	CILP
ENSG00000227533.5	0.654088	-0.833629	5.62075	3.48686e-08	5.50569e-07	8.32569	SLC2A1-AS1
ENSG00000160588.9	0.821591	2.95546	5.61936	3.51307e-08	5.54421e-07	8.1758	MPZL3
ENSG00000133488.14	1.46639	-0.361389	5.61896	3.5206e-08	5.55323e-07	8.3003	SEC14L4
ENSG00000228592.1	0.659787	-0.0696096	5.61775	3.54346e-08	5.58642e-07	8.30061	AP000459.2
ENSG00000065427.14	-0.345257	7.06008	-5.61746	3.54912e-08	5.58891e-07	7.95099	KARS
ENSG00000100030.14	0.428229	6.97684	5.61729	3.55234e-08	5.58891e-07	7.92048	MAPK1
ENSG00000230207.1	-0.991135	-1.61298	-5.61737	3.55079e-08	5.58891e-07	8.3659	RPL4P5
ENSG00000244242.1	1.36201	1.25786	5.61739	3.55048e-08	5.58891e-07	8.24113	IFITM10
ENSG00000279519.1	0.575364	0.973785	5.61615	3.57422e-08	5.62045e-07	8.27008	AC007382.1
ENSG00000260778.3	-0.633095	-0.466686	-5.61551	3.58649e-08	5.63686e-07	8.30727	AC009065.4
ENSG00000231154.1	-0.700338	0.028169	-5.61392	3.61733e-08	5.68241e-07	8.29247	MORF4L2-AS1
ENSG00000143228.12	1.04977	3.08953	5.61324	3.63054e-08	5.70024e-07	8.12348	NUF2
ENSG00000182541.17	0.543601	5.24422	5.61264	3.64218e-08	5.7156e-07	7.99418	LIMK2
ENSG00000162063.12	0.965563	3.04419	5.61196	3.65553e-08	5.73068e-07	8.12329	CCNF
ENSG00000182195.7	1.8	-1.85168	5.61203	3.65411e-08	5.73068e-07	8.28544	LDOC1
ENSG00000274272.1	-0.646323	4.55299	-5.61137	3.66711e-08	5.74589e-07	8.10053	AC069281.2
ENSG00000049759.16	1.34125	2.07996	5.61107	3.67311e-08	5.75235e-07	8.16378	NEDD4L
ENSG00000203666.12	-0.647258	4.13749	-5.61066	3.68128e-08	5.7622e-07	8.12642	EFCAB2
ENSG00000166211.7	1.41228	-5.84395	5.60768	3.74066e-08	5.85215e-07	8.35197	SPIC
ENSG00000126838.9	1.10526	-2.01357	5.60622	3.76997e-08	5.89501e-07	8.26504	PZP
ENSG00000134817.10	2.01603	-4.01951	5.60543	3.78602e-08	5.91707e-07	8.32045	APLNR
ENSG00000088340.15	1.05275	-0.494871	5.60137	3.86946e-08	6.04133e-07	8.21822	FER1L4
ENSG00000163554.11	1.72057	4.51345	5.60089	3.87937e-08	6.05371e-07	7.9256	SPTA1
ENSG00000111271.14	-0.431816	4.9948	-5.60056	3.88639e-08	6.06159e-07	8.00032	ACAD10
ENSG00000161956.12	-0.451931	5.33743	-5.59993	3.89947e-08	6.07889e-07	7.97365	SENP3
ENSG00000228737.2	-0.814905	-3.09006	-5.59967	3.90491e-08	6.08428e-07	8.33175	AC008781.1
ENSG00000175928.5	1.76816	-0.774348	5.59682	3.96494e-08	6.17468e-07	8.19003	LRRN1
ENSG00000258355.1	1.51424	-3.81777	5.59654	3.97106e-08	6.18106e-07	8.27861	AC079174.1
ENSG00000120533.12	0.384935	6.18038	5.59581	3.98655e-08	6.20201e-07	7.85701	ENY2
ENSG00000100151.15	-0.461472	4.45019	-5.59508	4.00221e-08	6.22323e-07	8.01294	PICK1
ENSG00000159723.4	-1.69942	-2.45918	-5.59465	4.01143e-08	6.2344e-07	8.30835	AGRP
ENSG00000204323.5	0.985888	1.80582	5.59081	4.09484e-08	6.36081e-07	8.09091	SMIM5
ENSG00000182272.11	1.57704	-3.2948	5.58968	4.11968e-08	6.39291e-07	8.21481	B4GALNT4
ENSG00000265206.3	-0.715936	5.32037	-5.5897	4.11928e-08	6.39291e-07	7.93698	AC004687.1
ENSG00000230454.1	-0.721231	0.0715544	-5.58778	4.16173e-08	6.4549e-07	8.15789	U73166.1
ENSG00000188786.9	0.584649	5.52009	5.58719	4.17509e-08	6.47233e-07	7.84377	MTF1
ENSG00000143375.14	0.848699	-2.35364	5.58657	4.18893e-08	6.49052e-07	8.17898	CGN
ENSG00000122692.8	0.267957	5.99437	5.5863	4.1949e-08	6.49648e-07	7.82417	SMU1
ENSG00000188549.12	-0.952262	3.0634	-5.58469	4.23123e-08	6.54943e-07	8.07182	CCDC9B
ENSG00000100368.13	1.17871	6.14261	5.58415	4.24351e-08	6.56512e-07	7.76415	CSF2RB
ENSG00000170876.7	-0.525933	6.70353	-5.58361	4.25573e-08	6.58071e-07	7.80426	TMEM43
ENSG00000128268.11	1.51941	1.67301	5.58319	4.2653e-08	6.58841e-07	8.0358	MGAT3
ENSG00000170949.17	0.498133	4.66153	5.58311	4.26716e-08	6.58841e-07	7.88259	ZNF160
ENSG00000196565.12	2.55791	5.32856	5.58318	4.26548e-08	6.58841e-07	7.74836	HBG2
ENSG00000145022.4	-0.479495	5.10223	-5.58279	4.2745e-08	6.59642e-07	7.90252	TCTA
ENSG00000264764.1	1.38727	-5.05959	5.58242	4.28303e-08	6.60626e-07	8.24709	MIR4772
ENSG00000163904.12	0.317984	5.09026	5.58221	4.28785e-08	6.61037e-07	7.8586	SENP2
ENSG00000117477.12	0.716379	-1.30664	5.5821	4.29025e-08	6.61073e-07	8.13274	CCDC181
ENSG00000105374.9	0.999307	5.78149	5.58188	4.29535e-08	6.61528e-07	7.78227	NKG7
ENSG00000231970.1	-0.937107	-2.43406	-5.58178	4.29777e-08	6.61567e-07	8.22317	AL355490.2
ENSG00000050820.16	1.7444	-3.75538	5.58131	4.30849e-08	6.62885e-07	8.19068	BCAR1
ENSG00000226791.6	1.21498	-2.54035	5.58084	4.31923e-08	6.64204e-07	8.14822	LINC02611
ENSG00000183826.16	-0.426968	4.11451	-5.57974	4.34474e-08	6.67792e-07	7.95593	BTBD9
ENSG00000066926.10	0.931426	5.56084	5.57901	4.36192e-08	6.70096e-07	7.7824	FECH
ENSG00000103316.10	1.5299	-3.44079	5.57783	4.38934e-08	6.73655e-07	8.1623	CRYM
ENSG00000261604.1	0.662032	-0.875788	5.57778	4.39059e-08	6.73655e-07	8.1054	AC114947.2
ENSG00000269054.1	-0.94723	-1.27642	-5.57773	4.39168e-08	6.73655e-07	8.14573	AC012313.6
ENSG00000237489.2	-0.498312	0.636333	-5.57745	4.39832e-08	6.74335e-07	8.09614	C10orf143
ENSG00000223797.5	-0.463889	0.685467	-5.57697	4.40968e-08	6.7574e-07	8.09262	ENTPD3-AS1
ENSG00000234572.1	-1.7084	-1.71439	-5.5755	4.44438e-08	6.80717e-07	8.18923	LINC01800
ENSG00000204659.4	-1.50031	-3.54963	-5.57408	4.47833e-08	6.85574e-07	8.18929	CBY3
ENSG00000118193.11	0.972529	3.16998	5.57282	4.5086e-08	6.89863e-07	7.9129	KIF14
ENSG00000250041.2	-0.832087	-3.28855	-5.57232	4.52066e-08	6.91363e-07	8.19618	AC069360.1
ENSG00000236499.2	-1.37665	-2.37029	-5.57077	4.5581e-08	6.96741e-07	8.17999	LINC00896
ENSG00000239884.3	-0.561718	-0.662669	-5.57039	4.56739e-08	6.97813e-07	8.07868	RN7SL608P
ENSG00000096654.15	0.626908	3.86381	5.57016	4.57297e-08	6.98317e-07	7.8665	ZNF184
ENSG00000112312.9	0.718921	4.02565	5.56967	4.58516e-08	6.99831e-07	7.84827	GMNN
ENSG00000152558.14	0.443502	8.4496	5.56923	4.59593e-08	7.01125e-07	7.59011	TMEM123
ENSG00000163703.17	-0.582792	4.33686	-5.56834	4.61765e-08	7.04088e-07	7.89072	CRELD1
ENSG00000131558.14	-0.482103	5.73647	-5.56662	4.66029e-08	7.09431e-07	7.77652	EXOC4
ENSG00000151012.13	1.24774	1.45073	5.56656	4.66195e-08	7.09431e-07	7.97397	SLC7A11
ENSG00000156931.15	0.378257	5.80601	5.56664	4.65992e-08	7.09431e-07	7.72893	VPS8
ENSG00000281649.1	-0.403383	6.38644	-5.56679	4.65604e-08	7.09431e-07	7.73075	EBLN3P
ENSG00000116690.12	1.05943	-1.10726	5.56558	4.68617e-08	7.12763e-07	8.04258	PRG4
ENSG00000197170.9	0.495741	5.52023	5.56531	4.69295e-08	7.13441e-07	7.73482	PSMD12
ENSG00000140986.7	0.760746	-0.769574	5.56519	4.69605e-08	7.13557e-07	8.03893	RPL3L
[truncated: 27,744 more rows]
