# Supplementary material for: DELE1 haploinsufficiency causes resistance to mitochondrial stress-induced apoptosis in monosomy 5/del(5q) AML
Source: Leukemia. 2023 Dec 15;38(3):530–7. doi: 10.1038/s41375-023-02107-4 (PMC10912023; doi:10.1038/s41375-023-02107-4)
Supplement: Supplementary file 3 — TableS3 [file 41375_2023_2107_MOESM3_ESM.xlsx]

## Sheet: Sheet1
ID	logFC	AveExpr	t	P.Value	adj.P.Val	B	Gene
ENSG00000081791.8	-1.13467	5.8487	-11.3537	4.41075e-18	1.18032e-13	30.2451	DELE1
ENSG00000120314.18	-0.946685	4.85959	-9.6733	6.44164e-15	5.74594e-11	23.2506	WDR55
ENSG00000120733.13	-0.69804	6.43194	-9.74927	4.613e-15	5.74594e-11	23.7136	KDM3B
ENSG00000112855.14	-1.04002	4.00748	-9.20632	5.04795e-14	3.37708e-10	21.1971	HARS2
ENSG00000177556.11	-0.930408	4.07687	-8.61877	6.79949e-13	3.63909e-09	18.7718	ATOX1
ENSG00000237190.3	-0.959434	3.15178	-8.51031	1.09942e-12	4.90341e-09	18.1868	CDKN2AIPNL
ENSG00000113068.9	-0.978235	4.77711	-8.32223	2.52946e-12	9.66978e-09	17.6103	PFDN1
ENSG00000164296.6	-1.2068	1.13887	-8.27382	3.13429e-12	1.04842e-08	16.9471	TIGD6
ENSG00000170469.10	-1.47131	0.233179	-8.18681	4.60759e-12	1.36999e-08	16.5339	SPATA24
ENSG00000131508.15	-0.831313	5.81508	-8.01451	9.87605e-12	2.64283e-08	16.3769	UBE2D2
ENSG00000270021.1	-1.71224	-1.09847	-7.91199	1.55382e-11	3.78001e-08	15.3544	AC026691.1
ENSG00000170445.12	-0.965052	5.15323	-7.88296	1.76648e-11	3.93924e-08	15.7948	HARS
ENSG00000113108.17	-1.23813	3.96781	-7.79782	2.57259e-11	5.29558e-08	15.3582	APBB3
ENSG00000254996.5	-1.13387	4.39413	-7.64112	5.13413e-11	9.81353e-08	14.7409	ANKHD1-EIF4EBP3
ENSG00000271918.1	-1.52583	-0.98927	-7.53113	8.33162e-11	1.48636e-07	13.856	AC034236.2
ENSG00000047188.15	-0.868766	5.10721	-7.44925	1.19408e-10	1.99709e-07	13.9782	YTHDC2
ENSG00000247828.7	-1.31768	2.02491	-7.43354	1.27935e-10	2.01384e-07	13.6622	TMEM161B-AS1
ENSG00000249637.1	-1.12163	-0.61134	-7.40748	1.43443e-10	2.13252e-07	13.3869	AC008438.1
ENSG00000213585.10	-1.00841	6.18867	-7.39328	1.5267e-10	2.15023e-07	13.7757	VDAC1
ENSG00000235703.5	-1.23353	1.68634	-7.33262	1.99195e-10	2.66523e-07	13.2197	LINC00894
ENSG00000113141.15	-0.756024	6.2799	-7.31737	2.12965e-10	2.71378e-07	13.4582	IK
ENSG00000070814.17	-0.97044	5.43174	-7.25479	2.80098e-10	3.40702e-07	13.1797	TCOF1
ENSG00000113558.18	-0.722981	7.17244	-7.10321	5.43152e-10	6.31945e-07	12.5707	SKP1
ENSG00000127184.10	-1.00224	6.40075	-6.98942	8.91565e-10	9.54331e-07	12.0915	COX7C
ENSG00000167280.16	-0.92662	5.53343	-6.98967	8.90607e-10	9.54331e-07	12.0809	ENGASE
ENSG00000145781.8	-0.946205	3.57878	-6.90226	1.30195e-09	1.20139e-06	11.6425	COMMD10
ENSG00000155868.7	-1.08145	2.71258	-6.90978	1.26012e-09	1.20139e-06	11.6084	MED7
ENSG00000164405.10	-1.00792	4.68649	-6.90729	1.27384e-09	1.20139e-06	11.7196	UQCRQ
ENSG00000177733.6	-0.629871	7.37922	-6.90284	1.29865e-09	1.20139e-06	11.735	HNRNPA0
ENSG00000131504.15	-0.830223	7.77695	-6.87101	1.4909e-09	1.32988e-06	11.6022	DIAPH1
ENSG00000120727.12	-0.68556	6.37234	-6.80029	2.02502e-09	1.74805e-06	11.3066	PAIP2
ENSG00000120725.12	-0.856883	4.26933	-6.72572	2.7948e-09	2.16298e-06	10.9607	SIL1
ENSG00000145782.12	-0.723777	4.93582	-6.72452	2.80932e-09	2.16298e-06	10.976	ATG12
ENSG00000164219.9	-0.840518	4.61938	-6.7229	2.82902e-09	2.16298e-06	10.9615	PGGT1B
ENSG00000164346.9	-1.0069	6.13977	-6.72344	2.8225e-09	2.16298e-06	10.9885	NSA2
ENSG00000113583.7	-1.00211	4.8427	-6.68145	3.38275e-09	2.44824e-06	10.7992	C5orf15
ENSG00000145868.16	-0.854002	5.11198	-6.68129	3.38509e-09	2.44824e-06	10.8035	FBXO38
ENSG00000197536.10	-1.34188	3.27298	-6.66672	3.6044e-09	2.53826e-06	10.6767	C5orf56
ENSG00000109065.11	-0.66407	4.54793	-6.63087	4.20565e-09	2.88572e-06	10.5833	NAT9
ENSG00000151304.5	-0.760035	3.41811	-6.62229	4.3639e-09	2.91945e-06	10.4978	SRFBP1
ENSG00000248445.5	-1.21824	-0.026443	-6.59577	4.89066e-09	3.19205e-06	10.2077	SEMA6A-AS1
ENSG00000205302.6	-0.76418	6.14253	-6.55611	5.79852e-09	3.69449e-06	10.301	SNX2
ENSG00000132570.14	-0.747584	2.88551	-6.52972	6.49343e-09	4.04103e-06	10.0931	PCBD2
ENSG00000131503.20	-0.662817	6.62537	-6.51153	7.01971e-09	4.26926e-06	10.1187	ANKHD1
ENSG00000113272.13	-1.10163	3.13746	-6.47086	8.35435e-09	4.96805e-06	9.88053	THG1L
ENSG00000169567.11	-0.90356	7.16397	-6.44357	9.38785e-09	5.46128e-06	9.83856	HINT1
ENSG00000145743.15	-0.821588	3.69202	-6.39804	1.14015e-08	6.49158e-06	9.61451	FBXL17
ENSG00000247121.6	-1.08784	0.634915	-6.37709	1.24665e-08	6.8099e-06	9.37427	AC009126.1
ENSG00000275765.5	-1.23508	-0.905581	-6.37703	1.24695e-08	6.8099e-06	9.33535	AC091982.3
ENSG00000181904.8	-0.929294	4.82707	-6.34186	1.44833e-08	7.75148e-06	9.42123	C5orf24
ENSG00000031003.10	-0.678309	5.68695	-6.26805	1.98165e-08	1.03979e-05	9.12908	FAM13B
ENSG00000164587.11	-1.16999	8.89567	-6.25063	2.13351e-08	1.09794e-05	9.0338	RPS14
ENSG00000146007.10	-0.900166	5.49571	-6.17854	2.89434e-08	1.46137e-05	8.76876	ZMAT2
ENSG00000152700.13	-0.67615	4.90093	-6.16131	3.11272e-08	1.54253e-05	8.6972	SAR1B
ENSG00000170606.13	-0.901849	5.79892	-6.07763	4.42776e-08	2.11584e-05	8.36386	HSPA4
ENSG00000172869.14	-0.72607	5.62148	-6.08058	4.37335e-08	2.11584e-05	8.37635	DMXL1
ENSG00000089289.15	-0.724551	5.69536	-6.04472	5.08414e-08	2.34572e-05	8.23296	IGBP1
ENSG00000113580.14	-0.724072	6.2534	-6.04737	5.02789e-08	2.34572e-05	8.24044	NR3C1
ENSG00000113119.12	-0.920517	2.67542	-6.01997	5.64018e-08	2.55816e-05	8.07922	TMCO6
ENSG00000086589.11	-0.692092	5.98177	-5.97631	6.77095e-08	3.01985e-05	7.95888	RBM22
ENSG00000186687.15	-0.938378	3.99873	-5.96067	7.22839e-08	3.11987e-05	7.89195	LYRM7
ENSG00000204628.11	-1.08179	9.90721	-5.96346	7.14485e-08	3.11987e-05	7.85607	RACK1
ENSG00000153037.13	-0.685608	4.51101	-5.89035	9.69165e-08	4.11664e-05	7.62139	SRP19
ENSG00000164404.8	-1.12464	-1.16082	-5.87867	1.01739e-07	4.25396e-05	7.42526	GDF9
ENSG00000131495.8	-0.868006	4.24096	-5.86567	1.07391e-07	4.4212e-05	7.52281	NDUFA2
ENSG00000178982.9	-0.688351	6.94508	-5.83162	1.23697e-07	5.01537e-05	7.37462	EIF3K
ENSG00000178149.16	-0.814533	3.6422	-5.82598	1.26625e-07	5.05742e-05	7.35874	DALRD3
ENSG00000113522.13	-0.961871	4.85955	-5.79726	1.42626e-07	5.4524e-05	7.2574	RAD50
ENSG00000167615.16	-0.763945	8.17754	-5.79884	1.41698e-07	5.4524e-05	7.2268	LENG8
ENSG00000281398.2	-1.39021	2.74931	-5.80136	1.40229e-07	5.4524e-05	7.2432	SNHG4
ENSG00000094880.10	-0.828533	4.26668	-5.74844	1.74523e-07	6.3976e-05	7.06614	CDC23
ENSG00000113712.16	-0.727182	6.86538	-5.75144	1.72376e-07	6.3976e-05	7.05884	CSNK1A1
ENSG00000148143.12	2.57443	0.903577	5.75136	1.72428e-07	6.3976e-05	6.97354	ZNF462
ENSG00000114779.19	-0.957079	5.13666	-5.72636	1.91162e-07	6.91283e-05	6.97906	ABHD14B
ENSG00000084092.6	-0.690502	4.65435	-5.72118	1.95287e-07	6.96784e-05	6.96107	NOA1
ENSG00000253921.1	-1.23752	-3.55069	-5.7115	2.03232e-07	7.1559e-05	6.4852	AC091982.1
ENSG00000164307.12	-0.879382	6.32856	-5.70749	2.06618e-07	7.18063e-05	6.89282	ERAP1
ENSG00000082515.16	-0.817411	3.65204	-5.68991	2.22117e-07	7.62032e-05	6.83331	MRPL22
ENSG00000279691.1	-1.11641	-2.11415	-5.67099	2.40082e-07	8.13241e-05	6.59257	AC113410.3
ENSG00000145901.14	-0.870691	6.44505	-5.64939	2.6235e-07	8.77561e-05	6.66393	TNIP1
ENSG00000279799.1	-0.997719	0.399475	-5.63028	2.8373e-07	9.37361e-05	6.52078	AC006077.2
ENSG00000155508.13	-0.759791	6.31222	-5.61781	2.98601e-07	9.7446e-05	6.54297	CNOT8
ENSG00000186468.12	-1.08419	9.61505	-5.60754	3.11417e-07	0.000100404	6.44514	RPS23
ENSG00000122965.10	-0.510554	5.3376	-5.58605	3.40016e-07	0.000108319	6.43301	RBM19
ENSG00000171720.9	-0.750942	5.27833	-5.57305	3.58568e-07	0.000112886	6.38278	HDAC3
ENSG00000188825.13	-0.650181	2.72556	-5.56868	3.65016e-07	0.000113579	6.34915	LINC00910
ENSG00000113648.16	-0.718702	9.20227	-5.53064	4.26241e-07	0.000131106	6.15339	H2AFY
ENSG00000100836.10	-0.437829	7.35674	-5.51103	4.61645e-07	0.000140382	6.11236	PABPN1
ENSG00000254258.1	-0.72371	0.191091	-5.49499	4.92733e-07	0.000148152	6.0142	AC087354.1
ENSG00000164258.11	-0.790335	4.32342	-5.48773	5.07473e-07	0.000150888	6.06256	NDUFS4
ENSG00000113658.16	-0.928619	4.31549	-5.4715	5.41996e-07	0.000159383	6.00062	SMAD5
ENSG00000151292.17	-0.604241	4.29648	-5.45722	5.74285e-07	0.000167042	5.9466	CSNK1G3
ENSG00000228782.7	-0.784952	2.04579	-5.45413	5.81515e-07	0.000167326	5.9021	MRPL45P2
ENSG00000164180.13	-0.694512	4.06849	-5.42496	6.54365e-07	0.000184324	5.8246	TMEM161B
ENSG00000184224.3	-0.584922	2.03049	-5.42741	6.47918e-07	0.000184324	5.80081	C11orf72
ENSG00000137098.13	-1.09102	0.174297	-5.39993	7.23956e-07	0.000199722	5.66604	SPAG8
ENSG00000145907.14	-0.708354	6.98994	-5.40198	7.17979e-07	0.000199722	5.69675	G3BP1
ENSG00000205220.11	-0.995156	5.47485	-5.394	7.41467e-07	0.000202466	5.69167	PSMB10
ENSG00000196388.8	-1.16203	0.335619	-5.37101	8.13427e-07	0.000219872	5.56253	INCA1
ENSG00000213433.5	-1.24742	-2.52113	-5.36806	8.23154e-07	0.000220276	5.45189	RPLP1P6
ENSG00000164615.4	-0.844792	4.54981	-5.3628	8.40747e-07	0.000222756	5.5862	CAMLG
ENSG00000213523.9	-0.880341	4.51155	-5.35559	8.65475e-07	0.00022706	5.55929	SRA1
ENSG00000198839.9	-0.855432	3.76483	-5.34598	8.99561e-07	0.000233711	5.52679	ZNF277
ENSG00000113013.12	-0.652503	7.52845	-5.33841	9.27339e-07	0.000238612	5.44293	HSPA9
ENSG00000104408.9	-0.834581	8.71965	-5.3313	9.54182e-07	0.000241146	5.39067	EIF3E
ENSG00000243056.1	-0.860853	2.12346	-5.33103	9.55212e-07	0.000241146	5.44849	EIF4EBP3
ENSG00000131437.15	-0.822743	2.06092	-5.32576	9.75653e-07	0.000244004	5.42732	KIF3A
ENSG00000198677.10	-0.712365	5.71092	-5.31316	1.02618e-06	0.000254265	5.38097	TTC37
ENSG00000015479.17	-0.510531	8.26731	-5.27165	1.21165e-06	0.00029452	5.17355	MATR3
ENSG00000113716.12	-0.689127	5.58322	-5.27067	1.21641e-06	0.00029452	5.22251	HMGXB3
ENSG00000224032.6	-0.989579	4.59051	-5.26959	1.22167e-06	0.00029452	5.23384	EPB41L4A-AS1
ENSG00000178188.14	-0.583692	5.45227	-5.26726	1.23306e-06	0.000294614	5.21249	SH2B1
ENSG00000223705.9	-0.947938	5.02118	-5.2594	1.2724e-06	0.000301322	5.18899	NSUN5P1
ENSG00000113048.16	-0.869712	5.1375	-5.25586	1.29052e-06	0.000301513	5.17396	MRPS27
ENSG00000130811.11	-0.553479	7.03766	-5.25288	1.30594e-06	0.000301513	5.12722	EIF3G
ENSG00000164609.9	-0.692219	5.86221	-5.25267	1.30701e-06	0.000301513	5.14922	SLU7
ENSG00000058729.10	-0.69869	3.97831	-5.239	1.38024e-06	0.000315686	5.12606	RIOK2
ENSG00000131368.7	-0.746715	5.54181	-5.23502	1.4023e-06	0.000317602	5.08847	MRPS25
ENSG00000280987.3	-1.03997	4.97634	-5.23323	1.41236e-06	0.000317602	5.09108	MATR3
ENSG00000170464.9	-0.843391	2.13014	-5.20944	1.55259e-06	0.000346228	5.00199	DNAJC18
ENSG00000159111.12	-0.671013	4.42851	-5.18017	1.74396e-06	0.000379417	4.90257	MRPL10
ENSG00000163617.10	-0.760309	2.44948	-5.18264	1.72699e-06	0.000379417	4.90904	CCDC191
ENSG00000251023.1	-0.839897	-0.853489	-5.18047	1.74191e-06	0.000379417	4.85888	AC114980.1
ENSG00000214954.8	-0.801984	0.233145	-5.17002	1.81557e-06	0.000391811	4.82989	LRRC69
ENSG00000145882.10	-0.932549	4.16857	-5.1674	1.83454e-06	0.000392739	4.85755	PCYOX1L
ENSG00000155329.11	-0.681831	3.30839	-5.15344	1.93885e-06	0.000408575	4.81033	ZCCHC10
ENSG00000233937.6	-1.04057	1.57371	-5.15341	1.93905e-06	0.000408575	4.78958	AC008443.1
ENSG00000164620.8	-1.32089	1.83947	-5.13651	2.07311e-06	0.00043341	4.73444	RELL2
ENSG00000134970.13	-0.659258	5.82236	-5.12284	2.18811e-06	0.000453905	4.66243	TMED7
ENSG00000161970.12	-0.910869	9.45593	-5.11881	2.22322e-06	0.000457642	4.56562	RPL26
ENSG00000050426.15	-0.475664	5.57507	-5.11464	2.26008e-06	0.000461678	4.63806	LETMD1
ENSG00000245317.2	-1.05098	-0.425152	-5.10811	2.31912e-06	0.000470148	4.60351	AC008393.1
ENSG00000092010.14	-0.569025	7.2183	-5.10403	2.35665e-06	0.000472187	4.56201	PSME1
ENSG00000270111.2	-1.06771	-2.63046	-5.10319	2.36447e-06	0.000472187	4.50107	CELF2-DT
ENSG00000106133.17	-1.06092	2.85716	-5.09423	2.44942e-06	0.00048553	4.59208	NSUN5P2
ENSG00000140876.11	-1.84956	0.392484	-5.08728	2.51745e-06	0.000495346	4.53988	NUDT7
ENSG00000067177.14	2.17672	1.89424	5.07696	2.62169e-06	0.000509116	4.50892	PHKA1
ENSG00000145833.15	-0.619712	6.13387	-5.0766	2.62549e-06	0.000509116	4.48328	DDX46
ENSG00000202533.1	-1.28567	-3.06199	-5.07085	2.68548e-06	0.00051331	4.34112	Y_RNA
ENSG00000281357.2	-0.781432	1.12332	-5.0718	2.67545e-06	0.00051331	4.48723	ARRDC3-AS1
ENSG00000168273.7	-0.858033	1.79797	-5.06529	2.74484e-06	0.000520936	4.47412	SMIM4
ENSG00000106560.10	-1.27404	3.51363	-5.04306	2.99513e-06	0.000564434	4.40514	GIMAP2
ENSG00000197948.10	-0.905394	4.47282	-5.03689	3.06846e-06	0.000574209	4.37088	FCHSD1
ENSG00000224281.4	-0.603496	0.738706	-5.02764	3.1816e-06	0.000591247	4.3242	SLC25A5-AS1
ENSG00000131732.11	-0.619508	3.6967	-5.01726	3.31361e-06	0.000607344	4.31085	ZCCHC9
ENSG00000262227.1	-1.18675	-1.78747	-5.01844	3.29833e-06	0.000607344	4.26072	AC004771.3
ENSG00000243926.1	-0.84893	-0.0885215	-5.0146	3.34829e-06	0.000609526	4.27237	TIPARP-AS1
ENSG00000232388.4	-0.570372	4.30455	-5.00515	3.47427e-06	0.000628185	4.25881	SMIM26
ENSG00000130635.15	2.70004	2.64335	4.9996	3.55043e-06	0.000636209	4.23974	COL5A1
ENSG00000267696.6	-0.980821	0.657417	-4.99847	3.5662e-06	0.000636209	4.22127	ERVK-28
ENSG00000125652.7	-0.827277	3.78365	-4.9749	3.90971e-06	0.000692873	4.15533	ALKBH7
ENSG00000113575.9	-0.666791	7.06037	-4.96249	4.10336e-06	0.000717686	4.03847	PPP2CA
ENSG00000261118.1	-0.965574	-2.19927	-4.96371	4.08396e-06	0.000717686	4.04949	AC092123.1
ENSG00000162244.10	-0.799047	9.37322	-4.94234	4.43791e-06	0.000771159	3.908	RPL29
ENSG00000189045.13	-1.25496	-1.06126	-4.93818	4.51021e-06	0.000778665	3.99533	ANKDD1B
ENSG00000139637.13	-0.604195	4.37473	-4.93137	4.63116e-06	0.000789362	3.9884	C12orf10
ENSG00000184584.12	-0.997287	6.93861	-4.93189	4.62173e-06	0.000789362	3.92667	TMEM173
ENSG00000155850.7	-0.737961	4.22841	-4.92818	4.68895e-06	0.000794153	3.97903	SLC26A2
ENSG00000278845.4	-0.718753	4.82515	-4.92652	4.71921e-06	0.000794253	3.96031	MRPL45
ENSG00000153165.18	1.04608	-0.330133	4.91266	4.97977e-06	0.000832867	3.90773	RGPD3
ENSG00000146066.2	-0.776872	5.36632	-4.89275	5.37897e-06	0.000894045	3.82359	HIGD2A
ENSG00000113532.12	-0.868776	4.21421	-4.88962	5.44445e-06	0.000899343	3.83906	ST8SIA4
ENSG00000113649.11	-0.585977	6.40756	-4.87264	5.81377e-06	0.000954457	3.72481	TCERG1
ENSG00000132912.12	-0.780751	6.2643	-4.84951	6.35642e-06	0.0010314	3.64303	DCTN4
ENSG00000182154.7	-0.811036	3.50337	-4.84938	6.35953e-06	0.0010314	3.70611	MRPL41
ENSG00000171425.9	-0.703121	3.97953	-4.84213	6.53953e-06	0.0010542	3.67332	ZNF581
ENSG00000087303.16	1.25822	0.952768	4.81483	7.26342e-06	0.00116389	3.57364	NID2
ENSG00000161021.11	-0.490308	5.55195	-4.81091	7.37364e-06	0.00116757	3.52345	MAML1
ENSG00000172053.15	-0.730368	7.26783	-4.81135	7.36116e-06	0.00116757	3.47884	QARS
ENSG00000246323.2	-1.07428	-2.83272	-4.80643	7.50162e-06	0.00118084	3.46227	AC113382.1
ENSG00000100911.13	-0.709696	5.95997	-4.7993	7.7095e-06	0.00120647	3.46908	PSME2
ENSG00000279873.2	-0.969915	0.846489	-4.79556	7.82092e-06	0.00121679	3.5093	LINC01126
ENSG00000233223.2	-0.934409	0.662628	-4.78741	8.0689e-06	0.00124811	3.47955	AC016876.1
ENSG00000010318.19	-0.770242	3.25933	-4.77732	8.3868e-06	0.00127893	3.45243	PHF7
ENSG00000170889.13	-0.598105	9.64576	-4.77507	8.45932e-06	0.00127893	3.28774	RPS9
ENSG00000176087.14	-0.761276	5.20089	-4.7778	8.3714e-06	0.00127893	3.41197	SLC35A4
ENSG00000256262.1	-1.27416	-0.217149	-4.77509	8.45853e-06	0.00127893	3.43281	USP30-AS1
ENSG00000115252.18	1.80254	-1.51722	4.77089	8.59566e-06	0.00129225	3.36375	PDE1A
ENSG00000227053.1	-1.05027	-1.91032	-4.7578	9.03656e-06	0.00135094	3.35208	AC105446.1
ENSG00000114391.12	-0.727375	8.63452	-4.7455	9.47084e-06	0.001408	3.20488	RPL24
ENSG00000181163.13	-0.804416	9.14409	-4.74239	9.58382e-06	0.00141692	3.18013	NPM1
ENSG00000108848.15	-0.719493	7.64381	-4.72364	1.02935e-05	0.00151348	3.1515	LUC7L3
ENSG00000155636.14	-0.43337	3.41482	-4.70338	1.11178e-05	0.00162575	3.19078	RBM45
ENSG00000125691.12	-0.690834	9.24652	-4.6959	1.1438e-05	0.00166078	3.01008	RPL23
ENSG00000164902.13	-0.570456	3.64957	-4.6949	1.14815e-05	0.00166078	3.15652	PHAX
ENSG00000115884.10	2.63564	-0.992909	4.69277	1.15746e-05	0.00166091	3.10411	SDC1
ENSG00000168517.10	-0.772719	1.08807	-4.69186	1.16147e-05	0.00166091	3.15117	HEXIM2
ENSG00000197958.12	-0.772289	9.70323	-4.69064	1.16686e-05	0.00166091	2.97901	RPL12
ENSG00000282301.1	-1.50993	-3.1775	-4.68819	1.17775e-05	0.00166754	3.03901	CYP3A7-CYP3A51P
ENSG00000108298.9	-0.655333	10.1175	-4.67097	1.25718e-05	0.00176137	2.89845	RPL19
ENSG00000164241.13	-1.19771	1.59032	-4.67232	1.25076e-05	0.00176137	3.08734	C5orf63
ENSG00000120709.10	-0.688755	6.68291	-4.65334	1.34386e-05	0.0018633	2.92519	FAM53C
ENSG00000224934.2	-0.951164	-1.1901	-4.6538	1.34152e-05	0.0018633	3.0105	AL391684.1
ENSG00000125726.10	-2.33814	-1.3492	-4.65112	1.35518e-05	0.001868	2.99638	CD70
ENSG00000155463.12	-0.479254	6.71474	-4.64994	1.36121e-05	0.001868	2.91356	OXA1L
ENSG00000228863.8	-0.593813	1.19826	-4.63289	1.45171e-05	0.00198204	2.94884	AL121985.1
ENSG00000148187.17	-0.494481	5.08031	-4.6204	1.52166e-05	0.00206699	2.85646	MRRF
ENSG00000160161.9	2.0016	0.444005	4.61794	1.53584e-05	0.00207572	2.89281	CILP2
ENSG00000223745.7	-0.736016	5.05872	-4.61571	1.54879e-05	0.0020827	2.8389	CCDC18-AS1
ENSG00000184110.14	-0.65568	8.14086	-4.61428	1.55715e-05	0.00208347	2.74653	EIF3C
ENSG00000272523.1	-1.19388	0.808823	-4.60013	1.64223e-05	0.00218638	2.83631	LINC01023
ENSG00000131143.8	-0.576595	7.64547	-4.59211	1.69247e-05	0.0022421	2.68158	COX4I1
ENSG00000188846.13	-0.739962	8.97361	-4.58437	1.74233e-05	0.00229678	2.61716	RPL14
ENSG00000169100.13	-0.715522	7.63703	-4.58129	1.76259e-05	0.0023121	2.6425	SLC25A6
ENSG00000101306.10	1.35153	-0.901426	4.57649	1.79461e-05	0.00233177	2.74301	MYLK2
ENSG00000248559.1	-0.778544	-2.72319	-4.57643	1.79501e-05	0.00233177	2.69882	AC109454.2
ENSG00000115594.11	1.67313	3.42274	4.5737	1.81348e-05	0.00234438	2.74601	IL1R1
ENSG00000143753.12	0.519515	5.80486	4.56746	1.85635e-05	0.00238827	2.65667	DEGS1
ENSG00000144369.12	2.3594	1.86418	4.55722	1.92882e-05	0.00245787	2.6916	FAM171B
ENSG00000276291.5	-0.606621	3.46527	-4.55849	1.91968e-05	0.00245787	2.68388	FRG1HP
ENSG00000178913.7	-0.521048	6.91843	-4.55212	1.96599e-05	0.00249336	2.56071	TAF7
ENSG00000105373.18	-0.763991	7.98392	-4.54267	2.03661e-05	0.00257074	2.49595	NOP53
ENSG00000217128.11	-0.679788	5.35656	-4.53322	2.10978e-05	0.00265059	2.54026	FNIP1
ENSG00000174132.8	-0.581889	1.83474	-4.52612	2.1664e-05	0.00270902	2.58678	FAM174A
ENSG00000272950.1	1.65867	-3.22163	4.52415	2.18233e-05	0.00271624	2.38602	AC093799.1
ENSG00000261200.1	-1.26766	0.709069	-4.51563	2.25272e-05	0.00279087	2.54959	AC136944.2
ENSG00000110660.14	1.63829	3.80029	4.51071	2.29431e-05	0.00282929	2.52521	SLC35F2
ENSG00000088340.15	1.42542	-0.111058	4.50941	2.3055e-05	0.00283005	2.52448	FER1L4
ENSG00000205758.11	-0.503874	4.32661	-4.50514	2.34241e-05	0.00286223	2.47702	CRYZL1
ENSG00000182492.15	2.56918	-1.31904	4.50037	2.38429e-05	0.00290016	2.44787	BGN
ENSG00000086570.12	-1.4093	-1.14527	-4.49746	2.41025e-05	0.00291847	2.48283	FAT2
ENSG00000168944.15	-0.533613	4.48417	-4.49339	2.44691e-05	0.00294952	2.43115	CEP120
ENSG00000120156.20	2.45799	-0.627265	4.48672	2.50834e-05	0.00299657	2.43514	TEK
ENSG00000198756.10	1.94328	0.988957	4.48776	2.4986e-05	0.00299657	2.45493	COLGALT2
ENSG00000144857.14	1.12277	-1.56132	4.4791	2.5802e-05	0.003027	2.40542	BOC
ENSG00000163053.10	1.52117	0.523557	4.47821	2.58878e-05	0.003027	2.42183	SLC16A14
ENSG00000223442.1	-0.771052	-1.72249	-4.47781	2.59258e-05	0.003027	2.41206	TH2LCRR
ENSG00000260083.1	-0.638914	0.488926	-4.47811	2.5897e-05	0.003027	2.42223	MIR762HG
ENSG00000270133.1	-0.96264	-2.35239	-4.47686	2.60168e-05	0.003027	2.39296	AC025766.1
ENSG00000277072.4	-0.898412	4.26945	-4.47704	2.59999e-05	0.003027	2.37903	STAG3L2
ENSG00000023909.9	1.26209	4.47634	4.47356	2.63377e-05	0.00304563	2.38035	GCLM
ENSG00000203797.9	-2.30562	-0.13606	-4.47287	2.64046e-05	0.00304563	2.40489	DDO
ENSG00000145029.11	-0.750503	3.36567	-4.47102	2.65867e-05	0.00305347	2.38422	NICN1
ENSG00000162298.16	0.437162	5.84698	4.46863	2.68228e-05	0.00306743	2.30926	SYVN1
ENSG00000213930.11	-0.576438	4.47521	-4.46015	2.76787e-05	0.00315184	2.31631	GALT
ENSG00000007968.6	1.56586	5.30464	4.45582	2.81255e-05	0.00317569	2.29757	E2F2
ENSG00000139926.15	2.33797	-0.361303	4.45689	2.80138e-05	0.00317569	2.34237	FRMD6
ENSG00000035664.11	1.31761	2.65986	4.44883	2.88617e-05	0.00324512	2.32463	DAPK2
ENSG00000164209.16	-0.569898	5.26565	-4.44234	2.95622e-05	0.00330997	2.2281	SLC25A46
ENSG00000137693.13	1.46843	-0.170822	4.43655	3.02e-05	0.00335539	2.28096	YAP1
ENSG00000164332.7	-0.826141	4.36926	-4.43639	3.02185e-05	0.00335539	2.23647	UBLCP1
ENSG00000167658.15	-0.690107	11.144	-4.42866	3.10921e-05	0.00343811	2.01152	EEF2
ENSG00000143390.17	-0.564886	6.22347	-4.42224	3.18364e-05	0.00350593	2.12733	RFX5
ENSG00000258643.5	-0.593932	2.95687	-4.41749	3.23991e-05	0.00355328	2.21092	BCL2L2-PABPN1
ENSG00000133706.17	-0.861684	6.44312	-4.41013	3.32884e-05	0.00363591	2.07632	LARS
ENSG00000136514.2	-1.21246	0.674269	-4.40595	3.38043e-05	0.00367725	2.18209	RTP4
ENSG00000228502.1	-0.948433	-2.35699	-4.38935	3.59295e-05	0.00387691	2.10634	EEF1A1P11
ENSG00000236423.5	-0.756268	-0.490828	-4.38994	3.58513e-05	0.00387691	2.12745	LINC01134
ENSG00000119862.12	1.88401	1.9648	4.38251	3.68432e-05	0.00394369	2.1043	LGALSL
ENSG00000152127.8	0.864956	5.72781	4.38312	3.67601e-05	0.00394369	2.023	MGAT5
ENSG00000119681.11	1.26741	1.27258	4.37949	3.72527e-05	0.00395588	2.09422	LTBP2
ENSG00000198961.9	-0.520551	6.97226	-4.38009	3.71705e-05	0.00395588	1.95905	PJA2
ENSG00000234709.2	-0.987282	-2.67207	-4.37343	3.80887e-05	0.00402867	2.0421	UPF3AP3
ENSG00000214135.8	-0.51138	3.18624	-4.3717	3.83317e-05	0.004035	2.05251	AC132008.2
ENSG00000261879.5	-0.519713	0.687613	-4.37086	3.84501e-05	0.004035	2.06542	AC087500.1
ENSG00000164056.10	1.65266	4.82474	4.36867	3.87585e-05	0.00405147	2.01586	SPRY1
ENSG00000117543.19	-0.65898	3.94747	-4.3619	3.97313e-05	0.004137	1.99731	DPH5
ENSG00000123485.11	1.50196	4.12654	4.35504	4.07405e-05	0.00417707	1.98871	HJURP
ENSG00000154655.14	-1.90436	0.175412	-4.35812	4.02844e-05	0.00417707	2.02343	L3MBTL4
ENSG00000250635.1	-1.24981	-3.39711	-4.35592	4.06105e-05	0.00417707	1.9389	CXXC5-AS1
ENSG00000278935.1	-1.37648	-0.47785	-4.35522	4.0714e-05	0.00417707	2.013	AC087386.2
ENSG00000273148.1	-0.861615	1.29804	-4.35193	4.12069e-05	0.00420182	2.00291	LINC00653
ENSG00000278996.1	-0.949179	2.79715	-4.3503	4.14529e-05	0.00420182	1.98568	FP671120.4
ENSG00000280441.2	-0.949179	2.79715	-4.3503	4.14529e-05	0.00420182	1.98568	FP236383.3
ENSG00000245146.6	-0.670734	0.750221	-4.34742	4.18901e-05	0.00423011	1.98813	MALINC1
ENSG00000172795.15	-0.518785	5.90413	-4.3425	4.26503e-05	0.00429068	1.86369	DCP2
ENSG00000224650.2	2.53385	0.726293	4.33858	4.3265e-05	0.00433622	1.95866	IGHV3-74
ENSG00000108821.13	2.20463	-0.314302	4.33492	4.38456e-05	0.00437802	1.94305	COL1A1
ENSG00000174917.8	-0.576468	3.9907	-4.3333	4.41049e-05	0.00438754	1.89981	MICOS13
ENSG00000145741.15	-0.66145	8.70507	-4.32613	4.5273e-05	0.00446474	1.72118	BTF3
ENSG00000225377.5	-1.02018	0.328024	-4.32352	4.57062e-05	0.00446474	1.90931	NRSN2-AS1
ENSG00000234630.1	-1.54717	-3.00022	-4.3245	4.55432e-05	0.00446474	1.87209	AC245060.2
ENSG00000239969.5	-0.674136	0.759091	-4.32502	4.54562e-05	0.00446474	1.91436	AC091390.4
ENSG00000276728.1	-0.703005	-0.163161	-4.32346	4.57152e-05	0.00446474	1.90881	AC142472.1
ENSG00000136436.14	-0.7425	6.82478	-4.3222	4.59257e-05	0.00446899	1.76305	CALCOCO2
ENSG00000277840.1	0.969352	-1.69389	4.32093	4.61378e-05	0.00447336	1.88747	AC026368.1
ENSG00000101938.14	2.52856	1.87476	4.31866	4.65222e-05	0.00449435	1.89298	CHRDL1
ENSG00000111341.9	1.63497	-0.589853	4.30799	4.83626e-05	0.00463959	1.8557	MGP
ENSG00000271797.1	-0.989037	-1.21793	-4.30793	4.83724e-05	0.00463959	1.85671	AC008494.3
ENSG00000164253.12	-0.528928	5.38197	-4.30419	4.90351e-05	0.00468636	1.75127	WDR41
ENSG00000231154.1	-0.847629	-0.30281	-4.30185	4.94525e-05	0.00470943	1.838	MORF4L2-AS1
ENSG00000226696.5	-0.70591	2.25348	-4.29824	5.01061e-05	0.00475475	1.82075	LENG8-AS1
ENSG00000169607.12	1.51171	3.90006	4.29374	5.09305e-05	0.0048159	1.78865	CKAP2L
ENSG00000113643.8	-0.603111	4.84458	-4.29144	5.13573e-05	0.00482218	1.72726	RARS
ENSG00000230590.7	-0.508767	2.22161	-4.29187	5.12768e-05	0.00482218	1.80062	FTX
ENSG00000279595.1	-1.48233	-1.04193	-4.28169	5.32052e-05	0.00497822	1.7715	AC126335.2
ENSG00000162437.14	0.946972	5.08986	4.27869	5.37863e-05	0.00501359	1.69249	RAVER2
ENSG00000164406.7	-0.783102	-0.692244	-4.2742	5.46677e-05	0.00501359	1.74759	LEAP2
ENSG00000185946.15	-0.662525	5.36606	-4.27418	5.46718e-05	0.00501359	1.64914	RNPC3
ENSG00000248932.5	-0.627602	-0.414009	-4.27396	5.47146e-05	0.00501359	1.74694	AC046134.2
ENSG00000267360.6	-0.934672	-3.07164	-4.27485	5.45393e-05	0.00501359	1.70451	AC012309.1
ENSG00000279584.1	-1.17561	-3.43365	-4.27262	5.49821e-05	0.00501359	1.67324	AC005593.1
ENSG00000282834.1	1.36218	-2.50255	4.27211	5.5082e-05	0.00501359	1.68619	AP000787.3
ENSG00000277283.1	-0.69671	0.760585	-4.27116	5.52718e-05	0.00501381	1.73789	AC004812.2
ENSG00000280077.1	-0.693645	3.04592	-4.26364	5.67961e-05	0.00513467	1.6934	AL353763.2
ENSG00000232709.1	1.2702	-3.10309	4.25699	5.81782e-05	0.00524191	1.58952	MARK2P9
ENSG00000156467.9	-0.477999	7.29792	-4.25577	5.84336e-05	0.00524726	1.52398	UQCRB
ENSG00000115919.14	-0.956171	4.17222	-4.24693	6.03281e-05	0.00539927	1.6002	KYNU
ENSG00000265158.1	1.49487	-2.58081	4.24184	6.14466e-05	0.00548103	1.5825	LRRC37A7P
ENSG00000227066.1	-1.02175	0.519533	-4.23788	6.23303e-05	0.00554139	1.62957	Z98257.1
ENSG00000123473.15	1.00553	4.24151	4.2362	6.27074e-05	0.00554972	1.58223	STIL
ENSG00000155858.5	-0.810546	2.42988	-4.23522	6.29293e-05	0.00554972	1.61045	LSM11
ENSG00000251411.1	-0.919162	-2.0291	-4.23471	6.30462e-05	0.00554972	1.61427	AC093827.3
ENSG00000144713.12	-0.665574	9.70284	-4.23282	6.34763e-05	0.00555106	1.37358	RPL32
ENSG00000235241.1	-1.09505	-1.69594	-4.23309	6.34143e-05	0.00555106	1.61215	BX284668.4
ENSG00000170234.12	-0.590414	4.24706	-4.23165	6.37436e-05	0.00555628	1.54926	PWWP2A
ENSG00000115286.19	-0.541924	4.83113	-4.22588	6.50806e-05	0.00563938	1.50802	NDUFS7
ENSG00000244607.5	-0.876056	-0.215525	-4.22572	6.51184e-05	0.00563938	1.59041	CCDC13
ENSG00000005022.5	-0.485643	7.63907	-4.21772	6.70206e-05	0.00571858	1.38456	SLC25A5
ENSG00000101447.13	1.60221	3.0905	4.21896	6.67223e-05	0.00571858	1.55671	FAM83D
ENSG00000168259.14	-0.471001	6.00062	-4.21738	6.71014e-05	0.00571858	1.43658	DNAJC7
ENSG00000234936.1	-0.868149	-0.610272	-4.21828	6.68856e-05	0.00571858	1.56634	AC010883.1
ENSG00000247877.6	-0.649197	-1.96347	-4.22093	6.62514e-05	0.00571858	1.5707	AC021086.1
ENSG00000174807.3	1.86846	-0.644051	4.21447	6.78075e-05	0.0057288	1.55225	CD248
ENSG00000232442.1	-0.717174	2.39899	-4.21586	6.7468e-05	0.0057288	1.54779	MHENCR
ENSG00000244480.1	-0.897062	0.673084	-4.21424	6.78636e-05	0.0057288	1.55279	AC005154.2
ENSG00000133048.12	2.83145	4.52584	4.21181	6.84586e-05	0.00576085	1.51316	CHI3L1
ENSG00000211663.2	2.55363	0.927354	4.20906	6.91381e-05	0.00578168	1.53626	IGLV3-19
ENSG00000245205.3	-0.881901	-2.47185	-4.20949	6.90307e-05	0.00578168	1.52494	EEF1A1P4
ENSG00000110455.13	-0.890364	4.68187	-4.20789	6.94294e-05	0.00578795	1.45072	ACCS
ENSG00000143315.6	-0.67922	3.59832	-4.20176	7.09716e-05	0.00586173	1.47279	PIGM
ENSG00000169629.11	0.868206	4.32935	4.20227	7.08425e-05	0.00586173	1.46486	RGPD8
ENSG00000278196.1	2.75877	0.811372	4.20321	7.06047e-05	0.00586173	1.51753	IGLV2-8
ENSG00000147677.10	-0.498523	8.0463	-4.19763	7.20321e-05	0.00593102	1.3042	EIF3H
ENSG00000260686.1	-1.00701	-0.798729	-4.19562	7.25509e-05	0.00595541	1.49331	AC008669.1
ENSG00000205544.3	-0.736252	3.14359	-4.18866	7.43846e-05	0.00608726	1.44301	TMEM256
ENSG00000148773.12	1.54632	6.7925	4.18664	7.49223e-05	0.00609283	1.32881	MKI67
ENSG00000183718.5	-0.547098	5.05414	-4.18416	7.55912e-05	0.00609283	1.35994	TRIM52
ENSG00000184305.14	1.51385	2.26016	4.18425	7.5568e-05	0.00609283	1.45195	CCSER1
ENSG00000211897.8	2.83965	2.61956	4.18508	7.53417e-05	0.00609283	1.45304	IGHG3
ENSG00000244270.1	-0.940993	1.42152	-4.18664	7.49241e-05	0.00609283	1.46109	RPL32P29
ENSG00000283078.1	-0.689663	-0.454121	-4.18244	7.60576e-05	0.00611202	1.45088	AL137077.2
ENSG00000156508.17	-0.627704	13.5325	-4.18059	7.65631e-05	0.00612659	1.1055	EEF1A1
ENSG00000271737.1	-1.09315	-3.43761	-4.1801	7.66969e-05	0.00612659	1.3858	AC008608.2
ENSG00000279882.1	-0.936831	0.694509	-4.1754	7.79958e-05	0.00621181	1.42731	AC112702.1
ENSG00000248385.7	2.14478	-0.215087	4.17269	7.87571e-05	0.00625383	1.41947	TARM1
ENSG00000241837.6	-0.541437	6.60062	-4.16857	7.99242e-05	0.00632773	1.25195	ATP5PO
ENSG00000085063.14	1.2726	5.85216	4.1644	8.11236e-05	0.00640374	1.28557	CD59
ENSG00000168906.12	-0.614151	8.03342	-4.16232	8.17274e-05	0.00643243	1.18485	MAT2A
ENSG00000117122.13	2.48127	-0.285487	4.15728	8.32097e-05	0.00652989	1.36954	MFAP2
ENSG00000136521.12	-0.613067	5.30475	-4.15328	8.44066e-05	0.00660445	1.24676	NDUFB5
ENSG00000174353.17	-0.84263	5.59383	-4.14975	8.54726e-05	0.00666836	1.22232	STAG3L3
ENSG00000149212.11	1.1316	6.39249	4.14742	8.61862e-05	0.00670448	1.20637	SESN3
ENSG00000139239.7	-0.770176	-0.00699852	-4.14515	8.6887e-05	0.00673941	1.33108	RPL14P1
ENSG00000104450.12	1.12373	3.55294	4.14414	8.7197e-05	0.00674391	1.30061	SPAG1
ENSG00000174695.9	-0.570281	6.65245	-4.14018	8.84364e-05	0.00679991	1.15519	TMEM167A
ENSG00000214113.10	-0.57222	4.08491	-4.13956	8.86304e-05	0.00679991	1.2509	LYRM4
ENSG00000267041.5	1.0246	3.88853	4.1394	8.86834e-05	0.00679991	1.2746	ZNF850
ENSG00000221491.2	0.865179	-0.836048	4.13765	8.92347e-05	0.00680319	1.30775	SNORA2C
ENSG00000270049.2	-0.779431	0.805948	-4.13775	8.9205e-05	0.00680319	1.30624	AC009061.2
ENSG00000157404.15	1.85521	6.14111	4.13662	8.95632e-05	0.00680884	1.191	KIT
ENSG00000205930.8	-0.683219	0.0804478	-4.13576	8.98376e-05	0.00681036	1.30103	C21orf62-AS1
ENSG00000091640.7	-0.576023	4.83646	-4.12928	9.19295e-05	0.00694164	1.18661	SPAG7
ENSG00000113621.14	-0.558379	3.39734	-4.1288	9.20883e-05	0.00694164	1.24082	TXNDC15
ENSG00000146063.18	-0.42262	5.32103	-4.12785	9.23994e-05	0.00694553	1.16382	TRIM41
ENSG00000224373.3	2.38649	1.58033	4.12687	9.27228e-05	0.00695031	1.27033	IGHV4-59
ENSG00000143815.14	0.608138	7.51221	4.12294	9.40253e-05	0.00702826	1.08067	LBR
ENSG00000134597.13	-0.438139	3.76102	-4.12056	9.48209e-05	0.00706798	1.20247	RBMX2
ENSG00000116690.12	1.47736	-0.723429	4.11918	9.5287e-05	0.007083	1.24896	PRG4
ENSG00000144026.11	-0.729583	4.06011	-4.11635	9.62503e-05	0.00713478	1.17426	ZNF514
ENSG00000158985.13	-0.720587	6.49925	-4.11103	9.80825e-05	0.00725052	1.06235	CDC42SE2
ENSG00000164284.14	-0.759559	3.28313	-4.10985	9.84945e-05	0.00726092	1.18141	GRPEL2
ENSG00000272599.2	-0.561757	0.0517007	-4.10904	9.87772e-05	0.00726175	1.21588	AC016394.2
ENSG00000247199.3	-0.753601	-1.7815	-4.10665	9.96164e-05	0.00730338	1.20889	AC011346.1
ENSG00000185736.15	1.87025	1.17578	4.10094	0.00010165	0.00743209	1.1888	ADARB2
ENSG00000141101.12	-0.625194	5.06008	-4.09909	0.00010232	0.00746073	1.07738	NOB1
ENSG00000124406.16	1.04319	6.45831	4.09324	0.00010446	0.00759605	1.02325	ATP8A1
ENSG00000065618.16	2.66349	2.11592	4.08654	0.00010696	0.00770338	1.1389	COL17A1
ENSG00000151131.9	-0.634989	2.49173	-4.08621	0.000107087	0.00770338	1.12591	C12orf45
ENSG00000185559.13	4.5126	-0.0367346	4.08825	0.000106318	0.00770338	1.14149	DLK1
ENSG00000211943.2	2.64243	0.4899	4.08669	0.000106906	0.00770338	1.14534	IGHV3-15
ENSG00000145817.16	-0.575479	3.82206	-4.08397	0.000107937	0.00774371	1.07955	YIPF5
ENSG00000138772.12	2.45196	4.95313	4.08161	0.000108841	0.00778763	1.06873	ANXA3
ENSG00000171530.13	-0.688284	5.38394	-4.07866	0.000109979	0.00784813	0.996707	TBCA
ENSG00000128602.9	1.70818	1.06015	4.07544	0.000111235	0.00791661	1.10806	SMO
ENSG00000221817.9	-0.568016	3.21525	-4.0738	0.000111881	0.00794146	1.06836	PPP3CB-AS1
ENSG00000250182.3	-0.670394	0.153321	-4.07158	0.000112762	0.00798282	1.09683	EEF1A1P13
ENSG00000112658.7	0.398238	6.31784	4.06955	0.000113569	0.00801877	0.942495	SRF
ENSG00000108773.10	-0.640804	6.21553	-4.06749	0.000114397	0.00803483	0.929005	KAT2A
ENSG00000113441.15	-0.514308	5.92413	-4.06807	0.000114166	0.00803483	0.942648	LNPEP
ENSG00000232119.7	-0.612051	4.15904	-4.06625	0.000114898	0.00804885	1.00771	MCTS1
ENSG00000110811.19	1.66574	1.48508	4.06173	0.000116743	0.00815679	1.06323	P3H3
ENSG00000145982.11	-0.637612	3.20199	-4.06003	0.000117444	0.00817863	1.02362	FARS2
ENSG00000224505.2	-0.954406	-0.8649	-4.05949	0.000117667	0.00817863	1.05975	AC138150.1
ENSG00000166147.13	1.63522	3.59586	4.05852	0.00011807	0.00818539	1.02614	FBN1
ENSG00000175063.16	1.75743	3.62782	4.05505	0.000119521	0.00826453	1.01509	UBE2C
ENSG00000172159.15	1.60968	2.87393	4.05321	0.000120296	0.00828246	1.02355	FRMD3
ENSG00000180815.14	1.36994	0.758218	4.05297	0.000120399	0.00828246	1.03763	MAP3K15
ENSG00000198242.13	-0.611696	8.64779	-4.04669	0.000123085	0.00842392	0.781315	RPL23A
ENSG00000234996.4	0.843512	-0.516264	4.04676	0.000123057	0.00842392	1.01983	AC098934.2
ENSG00000211644.2	2.24812	1.59451	4.04529	0.000123693	0.00844396	1.01058	IGLV1-51
ENSG00000106537.7	1.14911	4.48194	4.04197	0.000125145	0.00852131	0.937961	TSPAN13
ENSG00000116717.11	1.22303	5.87367	4.04019	0.000125929	0.00853218	0.875015	GADD45A
ENSG00000134056.11	-0.559452	3.78146	-4.03944	0.000126261	0.00853218	0.937001	MRPS36
ENSG00000245556.2	-0.665407	2.66923	-4.03949	0.000126237	0.00853218	0.97227	SCAMP1-AS1
ENSG00000167526.13	-0.685901	10.1028	-4.03489	0.000128292	0.00864761	0.698533	RPL13
ENSG00000177879.14	-0.515866	5.69708	-4.0322	0.00012951	0.00870775	0.833909	AP3S1
ENSG00000091009.7	-0.524025	5.51405	-4.02952	0.000130729	0.00876771	0.832443	RBM27
ENSG00000267270.5	-0.922789	-0.644169	-4.02308	0.000133714	0.00894545	0.94494	PARD6G-AS1
ENSG00000144895.11	-0.465603	6.72553	-4.02166	0.000134383	0.00896778	0.762341	EIF2A
ENSG00000071082.10	-0.651367	9.4833	-4.01752	0.000136343	0.00907595	0.659573	RPL31
ENSG00000259315.1	-0.73441	-0.485186	-4.01487	0.000137612	0.00913771	0.919	ACTG1P17
ENSG00000171747.8	0.683039	0.645268	4.01311	0.000138461	0.00917135	0.912349	LGALS4
ENSG00000229180.5	-0.552127	2.9204	-4.00751	0.000141203	0.00930685	0.864574	AC006001.3
ENSG00000142541.16	-0.633073	10.8083	-4.00655	0.000141674	0.009315	0.585792	RPL13A
ENSG00000024526.16	1.723	2.81112	4.00488	0.000142503	0.00934654	0.871359	DEPDC1
ENSG00000251546.1	3.07177	1.83234	4.00071	0.000144597	0.0094607	0.868262	IGKV1D-39
ENSG00000211679.2	2.78948	3.58939	3.99711	0.000146423	0.0095568	0.83742	IGLC3
ENSG00000164692.17	1.85645	0.372673	3.99639	0.000146791	0.00955748	0.860879	COL1A2
ENSG00000131471.6	1.29406	0.288214	3.99517	0.000147416	0.00957489	0.856988	AOC3
ENSG00000251474.6	-0.665863	3.91825	-3.9918	0.000149161	0.00966479	0.776792	RPL32P3
ENSG00000251666.1	-0.688193	-1.26298	-3.98954	0.000150343	0.00971781	0.841385	ZNF346-IT1
ENSG00000254911.3	-1.30171	1.69752	-3.98681	0.000151777	0.0097869	0.818748	SCARNA9
ENSG00000250159.6	-1.05303	-0.460527	-3.98566	0.000152388	0.00980268	0.827549	AC106791.1
ENSG00000279469.1	-0.701899	-1.7843	-3.98289	0.000153868	0.00987414	0.822014	AC109454.4
ENSG00000143486.15	-0.495794	5.77102	-3.98094	0.000154916	0.00991757	0.664563	EIF2D
ENSG00000094975.13	0.677369	6.88963	3.97734	0.000156868	0.0100186	0.623973	SUCO
ENSG00000073417.14	-0.759507	3.31707	-3.97039	0.000160705	0.0102297	0.731537	PDE8A
ENSG00000092621.11	1.81596	4.12443	3.96997	0.000160939	0.0102297	0.729592	PHGDH
ENSG00000133805.15	1.05603	5.39267	3.96895	0.000161513	0.0102419	0.661936	AMPD3
ENSG00000205485.13	-0.508762	1.73654	-3.96773	0.000162199	0.0102536	0.76181	AC004980.1
ENSG00000211937.3	2.6615	0.282639	3.96726	0.000162463	0.0102536	0.771527	IGHV2-5
ENSG00000053501.12	-0.452681	4.02948	-3.96648	0.000162904	0.0102572	0.693311	USE1
ENSG00000130741.10	-0.49166	7.62199	-3.96486	0.000163825	0.0102848	0.546959	EIF2S3
ENSG00000211648.2	2.67849	1.01171	3.96436	0.000164111	0.0102848	0.758859	IGLV1-47
ENSG00000231475.3	2.7168	-0.962855	3.96342	0.000164645	0.0102941	0.758939	IGHV4-31
ENSG00000108001.13	1.72855	-1.32737	3.96263	0.000165098	0.0102984	0.758869	EBF3
ENSG00000211668.2	2.53921	0.863299	3.96153	0.000165734	0.010314	0.750693	IGLV2-11
ENSG00000182545.6	-0.550702	-0.81144	-3.96014	0.000166531	0.0103396	0.748885	RNASE10
ENSG00000204248.10	0.762518	1.31143	3.95903	0.000167178	0.0103557	0.740884	COL11A2
ENSG00000172809.12	-0.569831	8.36672	-3.95654	0.000168627	0.0103735	0.495202	RPL38
ENSG00000186998.15	1.47447	5.19949	3.95715	0.00016827	0.0103735	0.639507	EMID1
ENSG00000267077.1	1.62676	-2.76594	3.95681	0.000168467	0.0103735	0.700823	AC020663.2
ENSG00000244932.2	-0.81276	-0.985117	-3.94804	0.000173672	0.0106593	0.711754	AL449212.1
ENSG00000262728.5	-0.711561	-1.69149	-3.94693	0.000174341	0.0106759	0.710742	AC123768.3
ENSG00000282600.1	2.80949	-2.50222	3.94579	0.000175029	0.0106935	0.647787	IGHV3-69-1
ENSG00000113282.13	-0.550943	7.20842	-3.93649	0.000180756	0.0109043	0.46835	CLINT1
ENSG00000138678.10	1.6961	3.25278	3.93815	0.000179722	0.0109043	0.652055	GPAT3
ENSG00000196683.10	-0.495596	6.22818	-3.93623	0.000180923	0.0109043	0.502638	TOMM7
ENSG00000211666.2	2.47854	2.09231	3.93636	0.00018084	0.0109043	0.665322	IGLV2-14
ENSG00000241755.1	2.78554	-0.383749	3.9375	0.000180125	0.0109043	0.68241	IGKV1-9
ENSG00000243290.2	2.43177	2.43209	3.93843	0.000179548	0.0109043	0.668597	IGKV1-12
ENSG00000211664.2	2.68434	-2.21082	3.93389	0.000182395	0.0109683	0.634018	IGLV2-18
ENSG00000146670.9	1.09994	4.92485	3.93003	0.00018484	0.0110904	0.558775	CDCA5
ENSG00000237950.1	-1.00187	-1.25547	-3.92715	0.00018669	0.0111665	0.648147	AL357079.1
ENSG00000254860.5	-0.671678	1.43194	-3.92676	0.000186943	0.0111665	0.636633	TMEM9B-AS1
ENSG00000155906.16	-0.562332	3.17844	-3.92465	0.000188313	0.0112233	0.593632	RMND1
ENSG00000174628.16	-0.588205	0.550533	-3.91965	0.000191591	0.0113933	0.620521	IQCK
ENSG00000267123.5	-1.00843	-2.28032	-3.91856	0.000192309	0.0114106	0.624273	SCAT1
ENSG00000079387.13	0.388407	4.79957	3.91473	0.00019487	0.0115227	0.504481	SENP1
ENSG00000159685.10	-0.75071	1.62833	-3.91445	0.000195059	0.0115227	0.595803	CHCHD6
ENSG00000133321.10	-0.897373	2.90534	-3.91306	0.000195993	0.0115524	0.563251	PLAAT4
ENSG00000127957.16	-0.51926	2.26519	-3.90756	0.000199751	0.011748	0.565334	PMS2P3
ENSG00000135636.13	1.78879	5.86316	3.9031	0.000202842	0.0119036	0.443134	DYSF
ENSG00000120705.12	-0.673262	7.27678	-3.89855	0.00020604	0.0119901	0.34283	ETF1
ENSG00000134982.16	-0.480666	5.09797	-3.89947	0.000205388	0.0119901	0.431151	APC
ENSG00000149582.15	1.24077	2.61623	3.89846	0.000206109	0.0119901	0.538949	TMEM25
ENSG00000162997.15	-0.736698	1.61379	-3.90025	0.00020484	0.0119901	0.551973	PRORSD1P
ENSG00000198755.10	-0.628593	9.52249	-3.8959	0.000207929	0.0120437	0.262376	RPL10A
ENSG00000211676.2	2.38612	-3.9494	3.89641	0.000207565	0.0120437	0.392676	IGLJ2
ENSG00000214199.3	-0.900124	-2.6328	-3.89295	0.00021005	0.012108	0.543862	EEF1A1P12
ENSG00000240219.1	-1.05282	0.878197	-3.89257	0.000210323	0.012108	0.534098	AL512306.2
ENSG00000244356.3	-0.409559	-0.960682	-3.89247	0.000210396	0.012108	0.540487	RN7SL398P
ENSG00000174748.18	-0.625185	10.0172	-3.8904	0.000211901	0.0121684	0.229897	RPL15
ENSG00000196693.14	-0.69495	4.43231	-3.88727	0.000214193	0.0122736	0.420497	ZNF33B
ENSG00000170482.16	-0.78264	0.832228	-3.88619	0.000214983	0.0122926	0.515538	SLC23A1
ENSG00000239959.1	-0.921882	-3.28713	-3.885	0.000215866	0.0123168	0.502725	ENPP7P2
ENSG00000115257.15	-1.14951	0.75075	-3.88431	0.000216375	0.0123196	0.509231	PCSK4
ENSG00000181284.2	-0.882228	2.00009	-3.88087	0.00021895	0.0124397	0.485251	TMEM102
ENSG00000230629.2	-0.935596	-2.58712	-3.87916	0.000220239	0.0124865	0.503036	RPS23P8
ENSG00000165124.17	1.7643	-1.76173	3.87646	0.00022229	0.0125699	0.493434	SVEP1
ENSG00000257135.5	-0.654674	-0.181942	-3.87598	0.000222651	0.0125699	0.487955	ODC1-DT
ENSG00000116748.19	2.33436	-4.09185	3.87385	0.000224286	0.0126356	0.323562	AMPD1
ENSG00000144233.9	0.428827	5.18026	3.87068	0.000226733	0.0127199	0.34776	AMMECR1L
ENSG00000006704.10	-0.960179	-0.121672	-3.86976	0.00022745	0.0127334	0.468532	GTF2IRD1
ENSG00000259442.1	-0.857533	-1.18877	-3.86913	0.000227946	0.0127345	0.469836	AC105339.3
ENSG00000158987.20	-0.599393	5.27712	-3.86685	0.000229733	0.0128076	0.318614	RAPGEF6
ENSG00000196531.10	-0.483435	9.24385	-3.86383	0.000232123	0.0129139	0.168992	NACA
ENSG00000077984.5	1.76562	6.52261	3.86177	0.000233765	0.0129515	0.282485	CST7
ENSG00000249738.7	-1.32706	-3.10082	-3.86196	0.000233607	0.0129515	0.443262	AC008691.1
ENSG00000005379.15	1.37994	6.37377	3.86023	0.000234999	0.0129929	0.27752	TSPOAP1
ENSG00000197442.9	0.502359	5.66919	3.85944	0.000235635	0.0130012	0.291286	MAP3K5
ENSG00000155966.13	1.95364	4.20531	3.8578	0.000236961	0.0130317	0.37469	AFF2
ENSG00000240041.1	1.96617	0.681699	3.85755	0.000237161	0.0130317	0.430381	IGHJ4
ENSG00000108561.8	-0.712612	6.00051	-3.85533	0.000238967	0.0130772	0.250735	C1QBP
ENSG00000244437.1	2.50552	1.88711	3.85534	0.000238958	0.0130772	0.416257	IGKV3-15
ENSG00000112419.14	0.860456	4.9889	3.85414	0.000239946	0.013104	0.310749	PHACTR2
ENSG00000113328.18	-0.779854	6.33778	-3.85164	0.000242006	0.0131896	0.225551	CCNG1
ENSG00000088992.17	1.13469	5.30093	3.85053	0.000242924	0.0131941	0.290088	TESC
ENSG00000274292.1	-0.663689	2.21261	-3.85035	0.000243076	0.0131941	0.388073	AC084018.2
ENSG00000064607.16	-0.352824	7.72616	-3.84292	0.000249315	0.0133614	0.152525	SUGP2
ENSG00000135451.12	1.52561	3.73948	3.84569	0.000246973	0.0133614	0.348184	TROAP
ENSG00000153561.12	0.562833	6.87811	3.84354	0.000248791	0.0133614	0.19358	RMND5A
ENSG00000162191.13	-0.448671	6.11018	-3.8447	0.000247807	0.0133614	0.215311	UBXN1
ENSG00000198624.12	-0.757467	6.10862	-3.84253	0.000249653	0.0133614	0.205621	CCDC69
ENSG00000236144.6	-0.645885	3.76504	-3.84321	0.000249067	0.0133614	0.31313	TMEM147-AS1
ENSG00000256282.1	-1.39812	-3.55535	-3.84501	0.000247548	0.0133614	0.377247	AC112694.1
ENSG00000140988.15	-0.614286	10.3166	-3.84192	0.000250169	0.0133623	0.0655094	RPS2
ENSG00000143499.13	-0.640931	3.91113	-3.83887	0.000252785	0.0134399	0.292951	SMYD2
ENSG00000148444.15	-0.643672	5.58453	-3.83848	0.000253128	0.0134399	0.215097	COMMD3
ENSG00000198948.11	2.05852	1.62646	3.83912	0.000252574	0.0134399	0.368727	MFAP3L
ENSG00000163349.21	0.51106	8.10975	3.83588	0.000255374	0.0135323	0.125587	HIPK1
ENSG00000135842.16	1.03291	6.48135	3.82988	0.00026065	0.0137467	0.171735	NIBAN1
ENSG00000140740.10	-0.37581	7.05966	-3.82914	0.000261315	0.0137467	0.131433	UQCRC2
ENSG00000178035.11	-0.794734	7.18767	-3.82901	0.000261431	0.0137467	0.122845	IMPDH2
ENSG00000234851.4	-0.60834	8.213	-3.82896	0.000261475	0.0137467	0.0896784	RPL23AP42
ENSG00000090020.10	0.561393	4.59123	3.8261	0.000264026	0.013815	0.237014	SLC9A1
ENSG00000131469.12	-0.514831	8.93862	-3.82578	0.000264323	0.013815	0.0568009	RPL27
ENSG00000168454.11	1.7018	-3.47507	3.82609	0.000264035	0.013815	0.266753	TXNDC2
ENSG00000131080.14	-1.91827	-1.73428	-3.82456	0.000265423	0.0138454	0.338512	EDA2R
ENSG00000128833.12	1.63137	3.26531	3.8229	0.000266923	0.0138696	0.292617	MYO5C
ENSG00000259351.1	1.6201	-4.02024	3.82319	0.000266656	0.0138696	0.208066	AC015914.1
ENSG00000135766.8	0.885895	5.59977	3.82112	0.00026854	0.0139266	0.179304	EGLN1
ENSG00000265681.7	-0.611135	9.5669	-3.82055	0.000269068	0.013927	0.0197204	RPL17
ENSG00000274422.1	-0.982486	1.79799	-3.81761	0.000271771	0.0140397	0.293301	AC245060.5
ENSG00000091136.13	0.906041	0.908468	3.81533	0.000273881	0.0140943	0.300568	LAMB1
ENSG00000180539.7	-1.48751	2.84822	-3.81583	0.000273415	0.0140943	0.255818	C9orf139
ENSG00000173320.9	2.39527	0.883807	3.81456	0.000274603	0.0141044	0.298365	STOX2
ENSG00000111860.13	0.878633	4.54728	3.81124	0.000277719	0.0141827	0.198009	CEP85L
ENSG00000237015.1	0.717566	-0.364209	3.81182	0.000277171	0.0141827	0.293906	AL031186.1
ENSG00000277511.1	-1.02442	-0.242036	-3.81165	0.000277328	0.0141827	0.291687	AC116407.2
ENSG00000196517.11	2.40702	2.14871	3.80997	0.000278917	0.0142168	0.27493	SLC6A9
ENSG00000257883.1	-2.99951	0.635323	-3.80661	0.000282114	0.0143252	0.263255	AC125603.2
ENSG00000270605.1	-0.738665	1.79037	-3.80698	0.000281761	0.0143252	0.262333	AL353622.1
ENSG00000270177.1	-0.837692	-2.25926	-3.80512	0.000283545	0.0143706	0.2823	AC104109.2
ENSG00000076662.9	1.05567	7.26944	3.80455	0.000284099	0.0143714	0.061687	ICAM3
ENSG00000230303.5	-1.29789	-3.92702	-3.80242	0.000286152	0.014448	0.233609	AL353743.2
ENSG00000271270.5	-0.619896	3.05847	-3.80154	0.000287016	0.0144643	0.213259	TMCC1-AS1
ENSG00000272954.1	-1.25069	-3.09127	-3.80057	0.000287954	0.0144843	0.262536	AP000553.2
ENSG00000115268.9	-0.555063	8.56011	-3.79909	0.00028941	0.0145302	-0.0160408	RPS15
ENSG00000184661.13	1.43872	2.95404	3.79822	0.000290265	0.0145427	0.223275	CDCA2
ENSG00000187838.16	-0.833509	3.80726	-3.79754	0.000290934	0.0145427	0.167132	PLSCR3
ENSG00000248571.1	1.28628	-3.23853	3.79718	0.000291289	0.0145427	0.21553	AC106882.1
ENSG00000263004.1	-0.671767	-0.210568	-3.79499	0.00029346	0.0146238	0.241406	AC007114.1
ENSG00000275649.1	1.6174	-1.30931	3.79343	0.000295012	0.0146738	0.247287	AL445584.2
ENSG00000211934.3	2.38366	0.61514	3.7926	0.000295841	0.0146877	0.233568	IGHV1-2
ENSG00000155304.5	0.615523	5.72837	3.78926	0.000299207	0.0148274	0.0695532	HSPA13
ENSG00000099840.13	-0.878869	0.586297	-3.78472	0.000303839	0.0150291	0.20701	IZUMO4
ENSG00000234492.4	-0.552599	-1.39264	-3.7806	0.000308102	0.0152118	0.202964	RPL34-AS1
ENSG00000067992.12	0.630066	3.60782	3.77881	0.000309976	0.0152756	0.135917	PDK3
ENSG00000132842.13	-0.481872	5.65423	-3.77827	0.000310536	0.0152756	0.0244252	AP3B1
ENSG00000171241.8	1.03468	4.26992	3.77601	0.000312919	0.0153646	0.104281	SHCBP1
ENSG00000164506.14	0.810702	5.93978	3.77321	0.000315893	0.0154822	0.0130049	STXBP5
ENSG00000122507.20	-0.54366	2.69215	-3.77253	0.000316624	0.0154897	0.137618	BBS9
ENSG00000211651.3	2.42195	1.34815	3.77136	0.000317875	0.0155225	0.164435	IGLV1-44
ENSG00000101255.10	1.48835	4.40308	3.76923	0.000320164	0.0155883	0.0847148	TRIB3
ENSG00000188559.13	0.646239	6.37534	3.76811	0.000321377	0.0155883	-0.0237428	RALGAPA2
ENSG00000230613.1	0.658175	-1.43418	3.76896	0.000320455	0.0155883	0.171564	HM13-AS1
ENSG00000075223.13	2.22665	1.15956	3.76606	0.000323611	0.0156137	0.149817	SEMA3C
ENSG00000134690.10	1.26623	3.95381	3.76535	0.000324382	0.0156137	0.088811	CDCA8
ENSG00000241907.1	-0.776598	-2.65288	-3.7648	0.000324993	0.0156137	0.16231	RPS20P4
ENSG00000273345.5	-0.767062	0.21789	-3.76524	0.00032451	0.0156137	0.150239	AC104109.4
ENSG00000054793.13	1.92341	2.8323	3.76405	0.000325809	0.0156208	0.124126	ATP9A
ENSG00000261704.2	2.20686	-4.41329	3.7636	0.000326308	0.0156208	0.0108279	IGHV1OR16-1
ENSG00000154096.13	3.18296	-1.84173	3.76062	0.000329604	0.0156466	0.133506	THY1
ENSG00000166016.5	1.03126	3.13266	3.76142	0.000328709	0.0156466	0.103137	ABTB2
ENSG00000167740.9	-0.700979	2.43458	-3.76196	0.000328116	0.0156466	0.111323	CYB5D2
ENSG00000174444.14	-0.551126	10.804	-3.76169	0.000328417	0.0156466	-0.203062	RPL4
ENSG00000269386.5	-0.501622	0.145326	-3.76047	0.000329771	0.0156466	0.1365	RAB11B-AS1
ENSG00000233476.3	-0.691095	2.41952	-3.75965	0.000330682	0.015662	0.10485	EEF1A1P6
ENSG00000058091.16	1.38818	2.97411	3.75827	0.000332223	0.0157023	0.100319	CDK14
ENSG00000110721.11	0.495601	5.53856	3.75731	0.000333292	0.0157023	-0.023418	CHKA
ENSG00000145779.7	-0.761815	5.01147	-3.75783	0.000332718	0.0157023	-0.0133931	TNFAIP8
ENSG00000265369.3	-1.81211	-0.892817	-3.7563	0.000334431	0.0157282	0.127464	PCAT18
ENSG00000198358.4	-0.574176	1.08926	-3.75564	0.00033518	0.0157358	0.116351	AL354714.1
ENSG00000261582.1	-0.586047	-0.763439	-3.75207	0.000339233	0.0158982	0.113867	AL121753.1
ENSG00000163993.6	2.28207	4.76672	3.7492	0.000342527	0.0160245	0.0215422	S100P
ENSG00000123349.13	-0.405699	7.83114	-3.74769	0.000344261	0.0160495	-0.152144	PFDN5
ENSG00000173209.22	-0.499176	6.74165	-3.74782	0.000344117	0.0160495	-0.114042	AHSA2P
ENSG00000272764.1	-0.556281	-0.732922	-3.74679	0.000345306	0.0160702	0.097968	AL596094.1
ENSG00000112936.18	2.65108	-1.37994	3.74218	0.000350703	0.0162931	0.0951424	C7
ENSG00000161960.14	-0.538709	9.03273	-3.73974	0.000353594	0.0163989	-0.218146	EIF4A1
ENSG00000142945.12	1.24497	4.25931	3.73749	0.000356279	0.0164949	-0.0101821	KIF2C
ENSG00000272463.1	-1.80357	-2.03987	-3.73638	0.000357603	0.0165276	0.0768943	AL357054.4
ENSG00000211673.2	2.37735	1.43882	3.73342	0.00036118	0.0166641	0.0495378	IGLV3-1
ENSG00000181513.14	-0.690701	2.65894	-3.73218	0.000362683	0.0167046	0.0143239	ACBD4
ENSG00000257949.6	-0.433749	3.5936	-3.73161	0.000363373	0.0167077	-0.0213116	TEN1
ENSG00000113312.10	-0.73838	4.39888	-3.72855	0.000367121	0.0168289	-0.0739844	TTC1
ENSG00000211683.3	1.18588	-1.33281	3.72843	0.000367268	0.0168289	0.0528119	AP000346.1
ENSG00000173120.14	0.391855	7.98207	3.72783	0.000368015	0.0168322	-0.211603	KDM2A
ENSG00000248367.1	-0.865298	-2.3375	-3.72736	0.000368598	0.0168322	0.0521203	AC008610.1
ENSG00000188486.3	1.00947	5.3521	3.72654	0.000369611	0.0168497	-0.101557	H2AFX
ENSG00000100316.15	-0.640977	11.049	-3.72212	0.000375125	0.0169329	-0.335133	RPL3
ENSG00000116852.14	0.852977	5.834	3.72355	0.000373333	0.0169329	-0.135973	KIF21B
ENSG00000147403.16	-0.521643	10.6306	-3.72153	0.000375866	0.0169329	-0.324075	RPL10
ENSG00000275215.1	-0.893122	2.78945	-3.72179	0.00037554	0.0169329	-0.0238207	RNA5-8SN3
ENSG00000277739.1	-0.893122	2.78945	-3.72179	0.00037554	0.0169329	-0.0238207	5_8S_rRNA
ENSG00000278189.1	-0.893122	2.78945	-3.72179	0.00037554	0.0169329	-0.0238207	RNA5-8SN1
ENSG00000278233.1	-0.893122	2.78945	-3.72179	0.00037554	0.0169329	-0.0238207	RNA5-8SN2
ENSG00000071994.10	-0.420674	5.66597	-3.71955	0.000378367	0.01696	-0.158164	PDCD2
ENSG00000116337.15	0.507615	7.0524	3.72052	0.000377135	0.01696	-0.199976	AMPD2
ENSG00000185009.12	-0.376897	5.62592	-3.71991	0.000377912	0.01696	-0.154738	AP3M1
ENSG00000164182.10	-0.713567	2.78623	-3.71713	0.000381443	0.0170408	-0.0358593	NDUFAF2
ENSG00000196132.11	1.96665	-0.656128	3.71574	0.000383226	0.0170919	0.0124922	MYT1
ENSG00000244468.1	-1.17817	-3.2865	-3.7122	0.000387797	0.017267	0.00120406	AC093001.1
ENSG00000128052.8	2.9998	-1.9804	3.71152	0.000388679	0.0172775	-0.0089691	KDR
ENSG00000049167.13	-0.508222	3.02991	-3.71036	0.000390185	0.0173157	-0.0630054	ERCC8
ENSG00000197360.9	2.56801	-0.299735	3.70784	0.000393485	0.0174044	-0.0110253	ZNF98
ENSG00000198585.11	-0.763957	5.18272	-3.70802	0.000393253	0.0174044	-0.17553	NUDT16
ENSG00000013561.17	-0.642209	4.07828	-3.70629	0.000395524	0.0174179	-0.12498	RNF14
ENSG00000078795.16	-0.525559	-0.695913	-3.7068	0.000394851	0.0174179	-0.0214766	PKD2L2
ENSG00000196415.9	2.57859	7.27781	3.70595	0.000395978	0.0174179	-0.22343	PRTN3
ENSG00000211653.2	2.37127	1.47117	3.70564	0.000396395	0.0174179	-0.0339009	IGLV1-40
ENSG00000162063.12	1.11268	3.46991	3.70323	0.000399599	0.01753	-0.0839415	CCNF
ENSG00000123096.11	1.35109	-0.531088	3.70244	0.000400656	0.0175475	-0.031266	SSPN
ENSG00000243678.11	-0.478377	7.36193	-3.69978	0.00040422	0.0176576	-0.285738	NME2
ENSG00000281649.1	-0.412722	6.1648	-3.69959	0.000404488	0.0176576	-0.240601	EBLN3P
ENSG00000213885.3	-0.690677	-1.17925	-3.69776	0.000406965	0.0177368	-0.0458214	RPL13AP7
ENSG00000116641.16	0.510093	4.83959	3.69356	0.000412699	0.0179575	-0.186264	DOCK7
ENSG00000109805.9	1.15556	4.45363	3.69286	0.000413668	0.0179634	-0.157193	NCAPG
ENSG00000271267.1	-0.60205	-1.98181	-3.69249	0.000414179	0.0179634	-0.0532107	AL353807.4
ENSG00000133858.15	-0.420778	6.30275	-3.69195	0.000414927	0.0179667	-0.269805	ZFC3H1
ENSG00000212664.5	-0.831747	-2.97024	-3.69069	0.000416667	0.0180129	-0.0559502	AC064799.1
ENSG00000141295.13	-0.647347	3.98061	-3.68909	0.0004189	0.0180803	-0.172778	SCRN2
ENSG00000151012.13	1.49302	2.00136	3.68776	0.000420766	0.0181315	-0.0926798	SLC7A11
ENSG00000118276.11	1.3615	4.26881	3.68378	0.000426381	0.018305	-0.172622	B4GALT6
ENSG00000211669.2	2.63538	-0.687627	3.68355	0.000426701	0.018305	-0.0772243	IGLV3-10
ENSG00000270419.1	-0.675904	-0.197106	-3.68345	0.000426843	0.018305	-0.0925253	CAHM
ENSG00000109475.16	-0.586989	8.76103	-3.68239	0.000428348	0.0183402	-0.388463	RPL34
ENSG00000270964.1	-0.602625	-0.302608	-3.68129	0.000429922	0.0183781	-0.0985299	AC016355.1
ENSG00000165646.11	2.15393	3.25929	3.68074	0.000430706	0.0183823	-0.136726	SLC18A2
ENSG00000276934.1	-0.868862	-2.08683	-3.67973	0.000432158	0.0183863	-0.0897748	AC009704.2
ENSG00000279062.1	1.74746	-2.71437	3.67972	0.000432174	0.0183863	-0.0996433	CR382287.1
ENSG00000060140.8	1.2653	0.752966	3.6776	0.000435234	0.0184101	-0.112054	STYK1
ENSG00000111206.12	1.16477	5.09515	3.67668	0.000436568	0.0184101	-0.238842	FOXM1
ENSG00000211592.7	2.30589	6.63922	3.67601	0.000437548	0.0184101	-0.292841	IGKC
ENSG00000211598.2	2.35009	2.38414	3.67766	0.000435145	0.0184101	-0.127399	IGKV4-1
ENSG00000236383.7	-0.665576	2.01766	-3.67614	0.000437352	0.0184101	-0.136947	CCDC200
ENSG00000267939.1	-0.458245	-1.1572	-3.67667	0.000436587	0.0184101	-0.108219	AC008946.1
ENSG00000270550.1	2.55665	1.97737	3.67863	0.000433746	0.0184101	-0.119366	IGHV3-30
ENSG00000160678.11	-0.834473	-0.0178177	-3.67257	0.000442575	0.0184319	-0.125542	S100A1
ENSG00000170222.11	-0.688882	3.30978	-3.6748	0.000439315	0.0184319	-0.184217	ADPRM
ENSG00000175505.10	1.26614	1.5977	3.6741	0.000440333	0.0184319	-0.128773	CLCF1
ENSG00000211933.2	2.0718	-0.719164	3.67236	0.000442889	0.0184319	-0.113191	IGHV6-1
ENSG00000236499.2	-1.14904	-3.20315	-3.67353	0.000441169	0.0184319	-0.107619	LINC00896
ENSG00000260626.1	-0.78806	-1.8455	-3.67256	0.000442589	0.0184319	-0.113549	AC136944.1
ENSG00000280161.1	-0.68528	-0.770696	-3.6729	0.000442098	0.0184319	-0.121717	AC022413.1
ENSG00000147687.16	-0.530059	4.06879	-3.67137	0.000444344	0.0184637	-0.229779	TATDN1
ENSG00000183853.17	2.60747	0.672616	3.66987	0.000446561	0.0185125	-0.133656	KIRREL1
ENSG00000241351.3	2.46146	1.91324	3.66964	0.000446901	0.0185125	-0.145339	IGKV3-11
ENSG00000167634.12	1.24232	-3.44149	3.66826	0.000448956	0.0185689	-0.158322	NLRP7
ENSG00000205808.5	-0.902428	1.72861	-3.66491	0.000453978	0.0187476	-0.166077	PLPP6
ENSG00000197448.13	-0.615405	6.76902	-3.66419	0.00045507	0.0187637	-0.37531	GSTK1
ENSG00000196295.11	-0.596181	5.86076	-3.66188	0.000458571	0.018879	-0.345934	GARS-DT
ENSG00000184988.8	-0.66227	3.505	-3.65827	0.000464105	0.0190482	-0.242916	TMEM106A
ENSG00000223350.2	2.30859	-2.30926	3.65871	0.000463421	0.0190482	-0.156636	IGLV9-49
ENSG00000228049.7	-0.711345	1.58167	-3.65566	0.000468125	0.0191838	-0.189789	POLR2J2
ENSG00000271862.1	-0.671487	-0.0396793	-3.65425	0.000470325	0.0192445	-0.179361	AC104118.1
ENSG00000158427.14	1.0284	1.17147	3.65273	0.0004727	0.0193122	-0.188342	TMSB15B
ENSG00000196205.8	-0.607181	3.37851	-3.65216	0.00047359	0.019319	-0.254588	EEF1A1P5
ENSG00000103429.10	-0.38356	5.06069	-3.64894	0.000478666	0.0193234	-0.34629	BFAR
ENSG00000129173.12	1.2624	3.10329	3.64894	0.000478669	0.0193234	-0.233541	E2F8
ENSG00000169592.14	-0.526597	4.92408	-3.65009	0.000476858	0.0193234	-0.337912	INO80E
ENSG00000175787.16	-0.52315	2.60753	-3.64889	0.000478752	0.0193234	-0.233217	ZNF169
ENSG00000211950.2	2.22201	-0.648695	3.65163	0.000474427	0.0193234	-0.173716	IGHV1-24
ENSG00000211959.2	2.52565	1.20848	3.65069	0.00047591	0.0193234	-0.195066	IGHV4-39
ENSG00000258790.1	-0.599816	2.87087	-3.64943	0.000477892	0.0193234	-0.241406	AL121594.1
ENSG00000165244.6	0.849006	4.49679	3.64756	0.000480866	0.0193795	-0.302642	ZNF367
ENSG00000100330.15	0.642846	7.06615	3.64351	0.000487357	0.0196116	-0.436173	MTMR3
ENSG00000099624.7	-0.541926	4.95391	-3.64028	0.000492586	0.0197922	-0.369174	ATP5F1D
ENSG00000152705.7	-0.878429	-1.55546	-3.63669	0.00049846	0.0199982	-0.222077	CATSPER3
ENSG00000149100.12	-0.470244	7.35373	-3.63592	0.000499743	0.0200024	-0.482148	EIF3M
ENSG00000169228.13	-0.682584	4.86667	-3.63572	0.00050006	0.0200024	-0.380423	RAB24
ENSG00000145386.9	1.27674	4.68327	3.63244	0.000505518	0.0201481	-0.349818	CCNA2
ENSG00000211941.3	2.28196	0.293541	3.63244	0.000505523	0.0201481	-0.240989	IGHV3-11
ENSG00000269896.2	-0.953026	-0.241154	-3.63217	0.000505961	0.0201481	-0.243889	AL513477.1
ENSG00000118777.10	1.92191	0.582003	3.63045	0.000508848	0.0202329	-0.249957	ABCG2
ENSG00000183054.11	1.0416	5.56731	3.62788	0.000513191	0.0203614	-0.412919	RGPD6
ENSG00000211938.2	2.42716	1.29087	3.62763	0.000513599	0.0203614	-0.26368	IGHV3-7
ENSG00000144488.14	1.34877	-2.4269	3.62611	0.000516184	0.0204034	-0.242316	ESPNL
ENSG00000145912.8	-0.595866	5.37279	-3.62622	0.000515995	0.0204034	-0.432857	NHP2
ENSG00000099256.18	2.01096	-0.0049232	3.6253	0.000517567	0.0204279	-0.259936	PRTFDC1
ENSG00000008283.15	-0.63678	4.16727	-3.62087	0.000525182	0.0206045	-0.388822	CYB561
ENSG00000173338.12	0.81228	0.723504	3.62167	0.000523809	0.0206045	-0.276909	KCNK7
ENSG00000174871.10	0.782935	-0.132627	3.6211	0.00052479	0.0206045	-0.274921	CNIH2
ENSG00000186185.13	1.5105	3.25967	3.62046	0.000525893	0.0206045	-0.321436	KIF18B
ENSG00000206989.1	-0.688695	-2.05812	-3.6217	0.000523755	0.0206045	-0.258967	SNORD63
ENSG00000249767.1	-1.1583	-3.0891	-3.61904	0.000528355	0.0206707	-0.261349	ENPP7P10
ENSG00000166321.13	-0.418468	2.00707	-3.61698	0.000531968	0.0207817	-0.31087	NUDT13
ENSG00000240710.1	-1.08289	-1.18718	-3.61536	0.000534803	0.0208316	-0.287957	AL512306.3
ENSG00000263873.1	2.2062	-4.22806	3.61543	0.000534686	0.0208316	-0.37842	AP003396.5
ENSG00000212242.1	0.76816	-2.68265	3.61402	0.000537181	0.0208938	-0.276706	RNA5SP219
ENSG00000075218.18	1.15172	3.38462	3.61253	0.000539812	0.0209542	-0.352557	GTSE1
ENSG00000107020.9	-0.640563	3.01255	-3.61182	0.000541082	0.0209542	-0.359762	PLGRKT
ENSG00000180902.16	-0.490535	4.84706	-3.61199	0.000540778	0.0209542	-0.449133	D2HGDH
ENSG00000145861.7	-1.01105	-2.68565	-3.6113	0.000541997	0.0209593	-0.282802	C1QTNF2
ENSG00000251161.3	0.9055	-1.68798	3.60946	0.000545296	0.0210565	-0.292331	AC020661.1
ENSG00000224940.8	1.78528	2.67217	3.6079	0.000548094	0.021134	-0.341031	PRRT4
ENSG00000261898.2	-0.772781	-2.33136	-3.607	0.000549729	0.0211665	-0.297903	AC091153.4
ENSG00000270195.1	-0.70329	0.08491	-3.60521	0.000552965	0.0212605	-0.32382	AC016773.1
ENSG00000115339.13	1.32778	4.32946	3.60371	0.000555696	0.0213043	-0.417673	GALNT3
ENSG00000171490.12	-0.544017	7.04468	-3.60415	0.000554902	0.0213043	-0.568524	RSL1D1
ENSG00000211670.2	2.42356	-1.16265	3.60174	0.000559305	0.0213814	-0.311084	IGLV3-9
ENSG00000272655.1	-0.585758	2.29925	-3.60212	0.000558609	0.0213814	-0.363411	POLR2J4
ENSG00000007933.12	0.99809	-0.696444	3.60106	0.000560564	0.021399	-0.329128	FMO3
ENSG00000282164.1	1.08188	0.335993	3.59952	0.000563404	0.0214768	-0.339681	PEG13
ENSG00000185917.13	-0.495965	3.78411	-3.598	0.000566224	0.0215536	-0.435913	SETD4
ENSG00000197472.14	0.992754	0.99517	3.59689	0.000568289	0.0216014	-0.351066	ZNF695
ENSG00000204852.15	-0.547342	3.32009	-3.59523	0.000571406	0.0216891	-0.421736	TCTN1
ENSG00000167103.11	0.866641	-0.116972	3.59326	0.000575113	0.0217373	-0.356165	PIP5KL1
ENSG00000211949.3	2.31909	2.81266	3.59353	0.000574595	0.0217373	-0.384628	IGHV3-23
ENSG00000271335.5	-0.420964	0.731395	-3.5933	0.000575029	0.0217373	-0.361692	AL117336.2
ENSG00000125046.14	-0.611061	-1.75014	-3.5903	0.000580726	0.021878	-0.354225	SSUH2
ENSG00000211685.3	2.70969	-2.49612	3.59	0.000581289	0.021878	-0.360825	IGLC7
ENSG00000248693.1	-1.02748	-2.96836	-3.59021	0.000580883	0.021878	-0.342486	LINC02100
ENSG00000092529.22	1.07242	4.07946	3.58871	0.000583749	0.0219398	-0.454468	CAPN3
ENSG00000211966.2	2.31346	1.22673	3.58766	0.000585759	0.0219844	-0.380185	IGHV5-51
ENSG00000006453.13	0.950725	0.621465	3.58648	0.000588029	0.0220387	-0.379142	BAIAP2L1
ENSG00000211677.2	2.36268	4.76024	3.58576	0.000589419	0.0220599	-0.471847	IGLC2
ENSG00000270277.1	1.24279	1.29108	3.58521	0.000590486	0.022069	-0.387503	AC009948.2
ENSG00000130414.11	-0.367532	6.19089	-3.58332	0.000594149	0.0221448	-0.596374	NDUFA10
ENSG00000211890.3	2.22975	3.32852	3.58331	0.00059417	0.0221448	-0.428029	IGHA2
ENSG00000204338.8	0.938048	-1.52045	3.58198	0.000596769	0.0222108	-0.373442	CYP21A1P
ENSG00000221990.4	-0.716175	0.360191	-3.58043	0.000599801	0.0222458	-0.397484	EXOC3-AS1
ENSG00000240864.3	2.33694	-0.667191	3.58023	0.000600203	0.0222458	-0.379693	IGKV1-16
ENSG00000085719.11	0.88283	6.67729	3.57899	0.000602637	0.0223051	-0.613901	CPNE3
ENSG00000225361.3	-0.689647	-0.984773	-3.57741	0.000605774	0.0223902	-0.400013	PPP1R26-AS1
ENSG00000105523.3	0.706634	-1.53591	3.57503	0.0006105	0.0224718	-0.395276	FAM83E
ENSG00000138449.10	1.41235	6.09894	3.57526	0.000610045	0.0224718	-0.591037	SLC40A1
ENSG00000178741.11	-0.425806	6.04171	-3.57514	0.000610276	0.0224718	-0.615428	COX5A
ENSG00000244363.3	-0.765271	-2.51716	-3.57352	0.000613523	0.022552	-0.391574	RPL7P23
ENSG00000085831.15	0.950749	0.55858	3.57246	0.000615655	0.0225993	-0.419594	TTC39A
ENSG00000259321.1	-0.560488	-0.755977	-3.57164	0.000617315	0.0226292	-0.418053	AL136295.2
ENSG00000263345.1	-0.617013	0.329844	-3.57121	0.000618178	0.0226299	-0.423883	AC006435.2
ENSG00000096996.15	-0.846567	3.08725	-3.57019	0.000620247	0.0226746	-0.489123	IL12RB1
ENSG00000164221.12	-1.03267	2.33234	-3.56976	0.000621107	0.0226751	-0.463906	CCDC112
ENSG00000238160.1	-1.03098	-0.518719	-3.56826	0.000624161	0.0227555	-0.429163	AC116366.2
ENSG00000029993.14	1.04922	5.22958	3.56784	0.000625017	0.0227557	-0.5771	HMGB3
ENSG00000156795.6	-0.449271	2.73372	-3.5657	0.000629404	0.0228843	-0.483274	WDYHV1
ENSG00000248794.1	-1.08536	-3.50185	-3.5648	0.000631253	0.0229204	-0.419776	AC026436.1
ENSG00000135480.14	-1.61759	-4.39385	-3.56189	0.000637288	0.0231082	-0.460026	KRT7
ENSG00000212694.8	-0.650373	3.94467	-3.56015	0.000640911	0.0232081	-0.558795	LINC01089
ENSG00000117724.12	1.17175	5.91037	3.55851	0.00064435	0.0233011	-0.636416	CENPF
ENSG00000101425.12	2.50402	6.39624	3.55687	0.000647804	0.0233314	-0.637454	BPI
ENSG00000133019.11	2.55322	-0.885567	3.55717	0.000647184	0.0233314	-0.440196	CHRM3
ENSG00000149932.16	-0.455102	5.65126	-3.5571	0.000647329	0.0233314	-0.652677	TMEM219
ENSG00000177225.16	-0.521135	4.87294	-3.55519	0.000651359	0.0234279	-0.62112	GATD1
ENSG00000114982.17	0.285092	6.27352	3.55337	0.000655241	0.0234907	-0.682202	KANSL3
ENSG00000211638.2	2.50699	-0.967475	3.55333	0.000655338	0.0234907	-0.451038	IGLV8-61
ENSG00000272277.1	-0.610235	-0.156056	-3.55314	0.000655738	0.0234907	-0.474081	AL031963.3
ENSG00000060237.16	0.669328	7.94559	3.55267	0.000656738	0.0234951	-0.744446	WNK1
ENSG00000134987.11	-0.523839	5.04806	-3.5515	0.000659249	0.023522	-0.641393	WDR36
ENSG00000138756.17	0.921703	6.38378	3.55154	0.000659155	0.023522	-0.683343	BMP2K
ENSG00000181744.8	0.893696	5.65304	3.54988	0.000662727	0.0236146	-0.655079	DIPK2A
ENSG00000206249.3	1.69131	-0.0100424	3.54902	0.000664587	0.0236494	-0.48281	AL359555.1
ENSG00000055147.17	-0.646272	3.51282	-3.5476	0.000667674	0.0236962	-0.573521	FAM114A2
ENSG00000182179.10	-0.779419	6.65883	-3.5478	0.000667242	0.0236962	-0.72629	UBA7
ENSG00000061656.9	0.659514	0.672214	3.54475	0.000673905	0.0238857	-0.500618	SPAG4
ENSG00000250258.1	-0.738729	-2.14477	-3.54411	0.000675306	0.0239037	-0.480688	AC008496.2
ENSG00000133112.16	-0.583202	11.6567	-3.5425	0.000678849	0.0239973	-0.905448	TPT1
ENSG00000164402.13	-1.18194	3.20439	-3.54136	0.000681371	0.0240536	-0.583479	SEPTIN8
ENSG00000173811.10	-0.983792	-2.69981	-3.54097	0.000682239	0.0240536	-0.482393	CCDC13-AS1
ENSG00000146205.13	1.63159	1.50033	3.54032	0.000683688	0.024073	-0.519988	ANO7
ENSG00000178917.14	-0.738768	2.58251	-3.53936	0.000685809	0.024116	-0.558214	ZNF852
ENSG00000117115.12	1.92931	3.92639	3.53806	0.000688718	0.024147	-0.584657	PADI2
ENSG00000142675.17	0.988044	0.697665	3.53655	0.000692106	0.024147	-0.524274	CNKSR1
ENSG00000177565.15	0.422059	6.705	3.53714	0.000690798	0.024147	-0.747072	TBL1XR1
ENSG00000188060.6	0.721603	-0.0330504	3.53683	0.000691485	0.024147	-0.520168	RAB42
ENSG00000226089.2	1.36525	-3.5099	3.53679	0.000691574	0.024147	-0.523283	AL122017.1
ENSG00000244575.3	2.48688	-0.707998	3.53737	0.00069027	0.024147	-0.49978	IGKV1-27
ENSG00000072364.12	-0.599736	6.65148	-3.53458	0.000696555	0.0242706	-0.763834	AFF4
ENSG00000083807.9	-0.37071	2.78965	-3.53314	0.000699824	0.0243528	-0.580081	SLC27A5
ENSG00000166741.7	1.92311	-1.02052	3.53002	0.000706961	0.0245373	-0.521418	NNMT
ENSG00000222046.2	-0.659622	-1.62745	-3.53035	0.000706194	0.0245373	-0.528582	DCDC2B
ENSG00000041982.15	1.4307	0.669855	3.52843	0.000710609	0.024632	-0.547436	TNC
ENSG00000148090.11	-0.371988	3.08091	-3.52712	0.000713629	0.0247047	-0.609591	AUH
ENSG00000185955.4	0.812106	-0.341839	3.52645	0.000715178	0.0247142	-0.548252	C7orf61
ENSG00000268833.1	2.38859	-1.74514	3.52621	0.000715751	0.0247142	-0.522371	AC243967.2
ENSG00000128594.7	1.52633	2.56778	3.52496	0.000718647	0.0247763	-0.582448	LRRC4
ENSG00000229676.2	1.33664	2.0638	3.52464	0.0007194	0.0247763	-0.573461	ZNF492
ENSG00000211962.2	2.35962	-0.496383	3.52333	0.000722472	0.0248501	-0.54511	IGHV1-46
ENSG00000105664.10	-0.720752	-2.93494	-3.52023	0.00072976	0.0250685	-0.539064	COMP
ENSG00000127863.15	1.06082	0.862174	3.51797	0.000735119	0.0251557	-0.578842	TNFRSF19
ENSG00000162407.8	1.37468	1.54756	3.51829	0.000734374	0.0251557	-0.584205	PLPP3
ENSG00000234290.2	-0.95905	2.96339	-3.51848	0.000733918	0.0251557	-0.637029	AC116366.1
ENSG00000126787.12	1.64804	3.56691	3.51675	0.000738046	0.0251915	-0.636405	DLGAP5
ENSG00000224490.5	0.586177	-1.84562	3.5168	0.000737923	0.0251915	-0.556969	TTC21B-AS1
ENSG00000142731.10	0.750027	4.77094	3.51556	0.000740878	0.0252559	-0.713542	PLK4
ENSG00000198931.10	-0.536555	6.06196	-3.51483	0.000742641	0.0252838	-0.798192	APRT
ENSG00000165650.11	0.891995	7.5577	3.51345	0.000745956	0.0253322	-0.845247	PDZD8
ENSG00000230551.4	-0.598064	5.80125	-3.5117	0.000750192	0.0254438	-0.796505	AC021078.1
ENSG00000073712.14	0.94951	-0.455118	3.50977	0.000754904	0.0255712	-0.594786	FERMT2
ENSG00000183090.5	1.39069	-3.28438	3.50902	0.000756745	0.0255895	-0.588493	FREM3
ENSG00000260580.1	-0.736697	-3.08787	-3.50877	0.000757357	0.0255895	-0.571074	AC009035.1
ENSG00000156970.12	0.980669	4.36325	3.50755	0.000760341	0.0256579	-0.710996	BUB1B
ENSG00000161649.12	1.21514	-2.6331	3.507	0.000761686	0.0256709	-0.576698	CD300LG
ENSG00000114786.15	-0.99747	-1.58359	-3.50519	0.000766166	0.0257571	-0.601097	ABHD14A-ACY1
ENSG00000137154.12	-0.591928	10.8504	-3.5054	0.000765635	0.0257571	-0.994308	RPS6
ENSG00000071073.12	0.838698	5.28837	3.50419	0.000768652	0.0257758	-0.77317	MGAT4A
ENSG00000261143.1	1.1517	-3.18179	3.50455	0.000767762	0.0257758	-0.593934	ADAMTS7P3
ENSG00000041880.14	-0.796948	3.06438	-3.50356	0.00077021	0.0257927	-0.683207	PARP3
ENSG00000110700.6	-0.518086	9.13297	-3.50192	0.000774316	0.0257927	-0.950104	RPS13
ENSG00000138380.17	-0.633683	3.69342	-3.50295	0.000771726	0.0257927	-0.714052	CARF
ENSG00000140092.14	1.60692	0.621986	3.50193	0.000774279	0.0257927	-0.623161	FBLN5
ENSG00000183850.13	1.25653	-0.0847069	3.50167	0.000774939	0.0257927	-0.619653	ZNF730
ENSG00000280623.1	-0.444771	3.36208	-3.50186	0.000774442	0.0257927	-0.697474	PCAT14
ENSG00000169189.16	-0.576691	4.7439	-3.5011	0.000776368	0.0258082	-0.77589	NSMCE1
ENSG00000256806.4	-0.802517	-0.262147	-3.49923	0.00078107	0.0259323	-0.628893	C17orf100
ENSG00000129197.14	-0.466066	5.20409	-3.49805	0.000784042	0.0259987	-0.807165	RPAIN
ENSG00000175309.14	-0.556309	5.6708	-3.49723	0.000786111	0.0260351	-0.833161	PHYKPL
ENSG00000029153.14	1.0528	3.14158	3.49534	0.000790923	0.0260738	-0.688952	ARNTL2
ENSG00000151790.8	2.15297	-4.70301	3.49508	0.000791603	0.0260738	-0.703934	TDO2
ENSG00000160868.14	-0.902973	-3.58443	-3.49525	0.000791164	0.0260738	-0.613633	CYP3A4
ENSG00000272894.5	-0.702606	0.343261	-3.49628	0.000788531	0.0260738	-0.640176	AC004982.2
ENSG00000279539.1	-0.399171	-0.546415	-3.49486	0.000792153	0.0260738	-0.639801	AC006486.2
ENSG00000122008.15	-0.462632	4.88431	-3.49278	0.000797488	0.0262172	-0.806333	POLK
ENSG00000099942.12	0.477929	7.09052	3.49206	0.000799358	0.0262464	-0.896107	CRKL
ENSG00000140932.9	1.69148	0.746358	3.49077	0.000802683	0.0262482	-0.655978	CMTM2
ENSG00000159761.14	-0.70348	1.44738	-3.49068	0.000802903	0.0262482	-0.669239	C16orf86
ENSG00000211947.2	2.29755	1.19896	3.49052	0.000803337	0.0262482	-0.660769	IGHV3-21
ENSG00000237757.2	-0.65491	-3.22986	-3.49088	0.000802402	0.0262482	-0.621345	EEF1A1P30
ENSG00000238363.1	-0.713064	-2.38728	-3.48796	0.000809987	0.0264332	-0.635152	SNORA13
ENSG00000120055.7	-0.702156	-1.19589	-3.48632	0.000814276	0.0265116	-0.659811	C10orf95
ENSG00000244116.3	2.84994	0.862888	3.48628	0.000814371	0.0265116	-0.668938	IGKV2-28
ENSG00000175274.18	1.32133	5.2054	3.48585	0.000815499	0.0265161	-0.813476	TP53I11
ENSG00000203668.1	-0.676682	5.6194	-3.48388	0.000820687	0.0266516	-0.871663	CHML
ENSG00000243264.2	2.45559	-1.68051	3.48352	0.000821657	0.0266516	-0.641063	IGKV2D-29
ENSG00000143222.11	-0.388538	6.49248	-3.48132	0.000827503	0.0268087	-0.914143	UFC1
ENSG00000040199.18	0.791111	3.92375	3.48049	0.0008297	0.0268242	-0.770083	PHLPP2
ENSG00000196670.13	-0.617893	3.59082	-3.48039	0.000829985	0.0268242	-0.774425	ZFP62
ENSG00000096093.14	-0.504317	4.38329	-3.47753	0.000837643	0.0269447	-0.824606	EFHC1
ENSG00000173261.8	-0.879361	-2.31096	-3.47839	0.000835345	0.0269447	-0.663884	PLAC8L1
ENSG00000211965.3	2.30832	-0.556561	3.47749	0.000837742	0.0269447	-0.674525	IGHV3-49
ENSG00000226329.2	-0.810783	-1.49575	-3.47764	0.000837364	0.0269447	-0.68075	AC005682.1
ENSG00000258289.7	-0.404865	5.38932	-3.47707	0.000838875	0.0269487	-0.877554	CHURC1
ENSG00000196358.10	1.71368	4.74788	3.47608	0.00084157	0.0270029	-0.809182	NTNG2
ENSG00000139767.8	-0.545745	-1.68199	-3.47495	0.000844626	0.0270452	-0.685065	SRRM4
ENSG00000256612.7	-0.94391	-0.979068	-3.47485	0.00084491	0.0270452	-0.694394	CYP2B7P
ENSG00000265749.5	-0.500465	1.40902	-3.47281	0.000850452	0.0271901	-0.718478	AC135178.4
ENSG00000165806.19	-0.549245	3.89306	-3.47038	0.000857136	0.0273104	-0.818765	CASP7
ENSG00000270505.1	1.52431	-2.8868	3.47032	0.000857279	0.0273104	-0.682527	IGHV1OR15-1
ENSG00000281179.1	1.52431	-2.8868	3.47032	0.000857279	0.0273104	-0.682527	AC135068.8
ENSG00000159403.15	0.951333	2.32949	3.46818	0.000863192	0.0274661	-0.743181	C1R
ENSG00000196096.3	0.427916	1.68358	3.46714	0.000866101	0.02751	-0.734976	SPAG16-DT
ENSG00000215208.3	1.49062	-3.82478	3.46695	0.000866626	0.02751	-0.729134	KRT18P60
ENSG00000141002.18	-0.392731	6.30622	-3.46615	0.000868853	0.0275133	-0.951363	TCF25
ENSG00000145335.15	1.50767	5.1427	3.4658	0.000869815	0.0275133	-0.864618	SNCA
ENSG00000231852.6	1.17609	-1.88431	3.46652	0.000867811	0.0275133	-0.6926	CYP21A2
ENSG00000211895.4	2.29247	6.22073	3.46434	0.000873928	0.0275457	-0.90782	IGHA1
ENSG00000232216.1	2.57292	-1.27454	3.46445	0.000873597	0.0275457	-0.696378	IGHV3-43
ENSG00000274363.1	-0.771485	-3.02163	-3.46475	0.000872756	0.0275457	-0.692553	AC087742.1
ENSG00000070018.8	1.79379	2.55732	3.46354	0.000876165	0.0275563	-0.758131	LRP6
ENSG00000116016.13	1.40839	2.7397	3.46312	0.000877354	0.0275563	-0.766187	EPAS1
ENSG00000145819.15	-0.777354	4.95001	-3.46327	0.000876914	0.0275563	-0.90029	ARHGAP26
ENSG00000089041.16	-1.06939	3.59216	-3.4619	0.000880789	0.0276318	-0.834327	P2RX7
ENSG00000242472.1	1.5596	0.54877	3.46075	0.000884033	0.0277011	-0.740095	IGHJ5
ENSG00000023171.14	1.22085	4.33436	3.46015	0.000885755	0.027713	-0.843992	GRAMD1B
ENSG00000065427.14	-0.427731	6.88475	-3.45892	0.000889237	0.027713	-0.996473	KARS
ENSG00000167785.8	-0.472578	4.41591	-3.4596	0.000887291	0.027713	-0.878368	ZNF558
ENSG00000189269.12	1.12091	-0.140413	3.45906	0.000888845	0.027713	-0.74097	DRICH1
ENSG00000272606.1	-0.521316	0.511216	-3.4588	0.000889592	0.027713	-0.747705	AC015982.2
ENSG00000010244.16	-0.329611	8.2989	-3.45672	0.000895533	0.0278657	-1.05424	ZNF207
ENSG00000230138.1	-0.728053	-0.150633	-3.4555	0.000899056	0.0279428	-0.753808	LINC02812
ENSG00000130766.4	0.953441	4.93686	3.45447	0.000902017	0.0280023	-0.898015	SESN2
ENSG00000105819.13	-0.416988	5.76621	-3.45407	0.000903176	0.0280058	-0.963379	PMPCB
ENSG00000260643.1	-0.505209	-0.959433	-3.45367	0.000904333	0.0280092	-0.754489	AC092718.3
ENSG00000211660.3	2.24628	0.946711	3.45197	0.000909262	0.0281293	-0.768166	IGLV2-23
ENSG00000066279.16	1.16971	4.89487	3.44884	0.000918439	0.0283477	-0.907428	ASPM
ENSG00000230804.2	1.73102	-1.6831	3.44906	0.000917792	0.0283477	-0.7409	C2orf27AP3
ENSG00000169604.19	1.57618	-1.77081	3.44828	0.000920089	0.0283659	-0.742549	ANTXR1
ENSG00000147162.13	-0.505818	8.9857	-3.44757	0.000922157	0.0283969	-1.10682	OGT
ENSG00000113391.16	-0.390434	4.28687	-3.44672	0.000924689	0.0284422	-0.907784	FAM172A
ENSG00000187955.11	1.58583	0.268697	3.44627	0.000926014	0.0284502	-0.779005	COL14A1
ENSG00000084674.13	1.6585	-3.39882	3.44421	0.00093212	0.0285469	-0.768647	APOB
ENSG00000105137.12	1.98744	-1.48747	3.44413	0.000932361	0.0285469	-0.75454	SYDE1
ENSG00000134480.13	-0.525659	4.97017	-3.44297	0.000935834	0.0286205	-0.957771	CCNH
ENSG00000266527.1	-0.606583	-3.33668	-3.43897	0.000947884	0.0289559	-0.763901	AC005697.2
ENSG00000109265.12	1.75642	3.06948	3.43685	0.000954336	0.0290195	-0.849077	KIAA1211
ENSG00000135390.17	-0.439914	7.52704	-3.4365	0.000955388	0.0290195	-1.08709	ATP5MC2
ENSG00000155846.16	-0.713713	3.93788	-3.43754	0.000952211	0.0290195	-0.919355	PPARGC1B
ENSG00000187605.15	0.43275	6.91323	3.43739	0.000952676	0.0290195	-1.0511	TET3
ENSG00000249664.1	-1.35846	-3.9619	-3.4372	0.000953254	0.0290195	-0.777244	AC027338.1
ENSG00000172366.19	-0.559593	3.60631	-3.43512	0.000959596	0.0291137	-0.90597	MCRIP2
ENSG00000211896.7	2.67642	5.18039	3.43442	0.000961752	0.0291137	-0.930508	IGHG1
ENSG00000273841.4	-0.452885	5.99226	-3.43466	0.00096102	0.0291137	-1.03092	TAF9
ENSG00000116774.11	1.96072	-1.09587	3.43306	0.000965936	0.0292073	-0.792895	OLFML3
ENSG00000255284.1	-0.63298	0.311054	-3.43236	0.000968105	0.0292398	-0.821519	AP006621.3
ENSG00000220494.4	1.29532	-1.45401	3.43125	0.000971553	0.0293109	-0.79805	YAP1P1
ENSG00000163584.17	-0.623079	5.17831	-3.42983	0.000975938	0.02941	-1.00816	RPL22L1
ENSG00000152348.15	-0.497497	2.72464	-3.42918	0.000977987	0.0294386	-0.879722	ATG10
ENSG00000112655.15	1.17367	4.90924	3.42801	0.000981622	0.0294817	-0.969126	PTK7
ENSG00000254419.1	-0.687124	-1.10956	-3.42809	0.000981366	0.0294817	-0.825376	AL139349.1
ENSG00000006740.16	-0.696203	-0.113878	-3.42616	0.000987426	0.0295467	-0.836846	ARHGAP44
ENSG00000119048.7	-0.544723	5.36622	-3.42496	0.00099121	0.0295467	-1.03064	UBE2B
ENSG00000128590.4	0.632386	4.80487	3.42456	0.000992493	0.0295467	-0.984403	DNAJB9
ENSG00000155324.9	-1.08407	1.00249	-3.42424	0.000993507	0.0295467	-0.853638	GRAMD2B
ENSG00000184368.15	1.6554	-0.610774	3.42427	0.000993394	0.0295467	-0.830371	MAP7D2
ENSG00000197182.12	-0.835699	1.3552	-3.42522	0.000990411	0.0295467	-0.855007	MIRLET7BHG
ENSG00000268006.1	0.60742	3.8807	3.42417	0.000993724	0.0295467	-0.934078	PTOV1-AS1
ENSG00000274751.1	-0.583948	-1.54375	-3.42621	0.000987296	0.0295467	-0.824779	AC120498.9
ENSG00000112983.17	-0.624983	4.70131	-3.42338	0.000996227	0.0295555	-1.00166	BRD8
ENSG00000119650.12	-0.596898	1.77166	-3.42362	0.000995459	0.0295555	-0.866662	IFT43
ENSG00000111834.12	0.901464	0.515184	3.41901	0.00101018	0.0297715	-0.858196	RSPH4A
ENSG00000153113.23	-0.931448	6.50867	-3.41931	0.00100923	0.0297715	-1.10256	CAST
ENSG00000163072.14	0.731316	-0.162328	3.41992	0.00100725	0.0297715	-0.85222	NOSTRIN
ENSG00000164975.15	-0.614095	4.3389	-3.42037	0.00100582	0.0297715	-0.990173	SNAPC3
ENSG00000189308.10	0.433515	4.53405	3.41946	0.00100875	0.0297715	-0.987314	LIN54
ENSG00000211964.3	2.34704	-0.0370624	3.41931	0.00100922	0.0297715	-0.847537	IGHV3-48
ENSG00000112559.13	1.98288	1.15308	3.41823	0.00101269	0.0298126	-0.865499	MDFI
ENSG00000100312.10	1.74654	-1.44818	3.41692	0.00101692	0.0299042	-0.832828	ACR
ENSG00000068976.13	0.64722	1.42566	3.4158	0.00102056	0.0299125	-0.875912	PYGM
ENSG00000117650.12	1.17843	2.98872	3.41608	0.00101965	0.0299125	-0.910263	NEK2
ENSG00000125347.13	-0.706654	6.49213	-3.41641	0.00101858	0.0299125	-1.10824	IRF1
ENSG00000167664.8	1.48257	2.44247	3.41541	0.00102184	0.0299174	-0.893884	TMIGD2
ENSG00000102554.13	1.36976	3.00226	3.4106	0.00103757	0.0302689	-0.924609	KLF5
ENSG00000157368.10	1.45776	-3.1235	3.41046	0.00103805	0.0302689	-0.8479	IL34
ENSG00000240306.2	-0.686346	-3.30277	-3.41036	0.00103837	0.0302689	-0.840919	RN7SL100P
ENSG00000251000.1	-0.894084	-2.50781	-3.41052	0.00103784	0.0302689	-0.848839	AC008592.3
ENSG00000106610.14	-0.452244	3.48757	-3.40929	0.0010419	0.0303388	-0.972079	STAG3L4
ENSG00000250608.1	-1.19716	-2.09026	-3.40708	0.00104927	0.0304869	-0.867762	AC010210.1
ENSG00000273997.1	1.33403	-4.1096	3.40711	0.00104915	0.0304869	-0.897885	AL355365.1
ENSG00000186184.15	-0.39356	6.53278	-3.40557	0.00105432	0.0306004	-1.13834	POLR1D
ENSG00000176055.9	-0.663498	2.73659	-3.40453	0.00105781	0.0306086	-0.952726	MBLAC2
ENSG00000178386.12	0.776813	2.05317	3.40498	0.00105628	0.0306086	-0.917461	ZNF223
ENSG00000277969.1	-0.593182	1.3703	-3.40446	0.00105803	0.0306086	-0.912339	AC006449.6
ENSG00000090889.11	1.34296	3.63035	3.40363	0.00106082	0.030623	-0.96918	KIF4A
ENSG00000239855.1	2.53849	-1.43937	3.40387	0.00106	0.030623	-0.861511	IGKV1-6
ENSG00000084636.17	1.44971	-0.946624	3.40294	0.00106315	0.0306573	-0.886081	COL16A1
ENSG00000278236.1	-0.874972	-3.00467	-3.40236	0.0010651	0.0306803	-0.863498	AC005076.2
ENSG00000228278.3	1.30765	-1.02596	3.40157	0.00106777	0.0307243	-0.889766	ORM2
ENSG00000108448.20	-0.609599	1.17451	-3.40104	0.00106958	0.0307432	-0.918836	TRIM16L
ENSG00000065518.7	-0.377649	5.73132	-3.39758	0.00108137	0.0308503	-1.1262	NDUFB4
ENSG00000085382.11	0.430258	4.404	3.39784	0.00108051	0.0308503	-1.04267	HACE1
ENSG00000137804.12	0.903716	5.72681	3.39794	0.00108016	0.0308503	-1.10548	NUSAP1
ENSG00000251364.6	-0.911682	0.871409	-3.39835	0.00107875	0.0308503	-0.923776	AC107884.1
ENSG00000257654.1	-2.73407	-1.88107	-3.39924	0.00107569	0.0308503	-0.888778	AC125603.1
ENSG00000267419.2	-0.560775	-0.0215775	-3.39901	0.00107649	0.0308503	-0.913367	AC011477.1
ENSG00000272733.1	1.21529	-0.889514	3.39812	0.00107953	0.0308503	-0.903013	AP000345.2
ENSG00000259030.6	-0.854487	0.793065	-3.39724	0.00108255	0.030851	-0.925549	FPGT-TNNI3K
ENSG00000101115.12	1.82578	0.481751	3.39667	0.00108451	0.0308739	-0.92002	SALL4
ENSG00000106538.9	1.30339	-1.63359	3.39577	0.0010876	0.0309289	-0.892565	RARRES2
ENSG00000112742.9	1.1305	3.69826	3.395	0.00109026	0.0309686	-0.999912	TTK
ENSG00000163833.7	-0.718611	-0.288917	-3.3947	0.00109131	0.0309686	-0.924403	FBXO40
ENSG00000196284.13	-0.548823	3.24256	-3.39309	0.00109688	0.031061	-1.00672	SUPT3H
ENSG00000259877.2	-0.648969	1.30959	-3.39323	0.0010964	0.031061	-0.943288	AC009113.1
ENSG00000112679.14	-0.572671	5.16264	-3.39177	0.00110149	0.0310906	-1.11728	DUSP22
ENSG00000116679.15	0.726805	7.82278	3.39064	0.00110543	0.0310906	-1.21968	IVNS1ABP
ENSG00000124749.16	2.0419	-4.04832	3.39165	0.00110191	0.0310906	-0.946933	COL21A1
ENSG00000128965.11	1.68855	0.0636362	3.39074	0.00110509	0.0310906	-0.932925	CHAC1
ENSG00000138430.15	-0.43722	6.2262	-3.39122	0.0011034	0.0310906	-1.16769	OLA1
ENSG00000176155.18	-0.624511	5.22617	-3.39046	0.00110606	0.0310906	-1.12475	CCDC57
ENSG00000211952.3	2.4679	-2.25026	3.39149	0.00110246	0.0310906	-0.892425	IGHV4-28
ENSG00000142676.12	-0.481151	10.0191	-3.38951	0.00110939	0.0311188	-1.31162	RPL11
ENSG00000157456.7	1.20382	4.31645	3.38915	0.00111066	0.0311217	-1.04731	CCNB2
ENSG00000079385.21	2.03288	3.87628	3.38822	0.00111393	0.0311482	-1.01455	CEACAM1
ENSG00000267114.1	-0.458583	-2.35755	-3.38853	0.00111284	0.0311482	-0.910777	AC011481.1
ENSG00000111261.13	1.05499	2.92618	3.38746	0.00111663	0.031191	-0.990382	MANSC1
ENSG00000211650.2	2.4042	-1.85462	3.38694	0.00111847	0.03121	-0.904708	IGLV5-45
ENSG00000143776.18	2.52631	2.67113	3.38606	0.00112159	0.0312317	-0.979001	CDC42BPA
ENSG00000196449.3	0.455541	5.46902	3.38616	0.00112124	0.0312317	-1.13433	YRDC
ENSG00000100368.13	1.27133	6.70304	3.3855	0.00112359	0.0312549	-1.18164	CSF2RB
ENSG00000101825.7	3.31706	-4.26768	3.38324	0.00113164	0.0314414	-0.970743	MXRA5
ENSG00000164930.11	1.51166	3.24944	3.38263	0.00113382	0.0314414	-1.01136	FZD6
ENSG00000223797.5	-0.509791	0.438965	-3.3828	0.0011332	0.0314414	-0.961285	ENTPD3-AS1
ENSG00000125434.10	-0.613679	2.37751	-3.38116	0.00113912	0.0315173	-1.00454	SLC25A35
ENSG00000135476.11	1.07374	4.01266	3.38152	0.00113779	0.0315173	-1.05495	ESPL1
ENSG00000170956.16	2.04255	1.26981	3.38089	0.00114009	0.0315173	-0.971656	CEACAM3
ENSG00000162607.12	0.513377	6.60632	3.37896	0.00114705	0.0316012	-1.20776	USP1
ENSG00000226306.6	-0.645978	-2.33268	-3.37926	0.00114598	0.0316012	-0.937902	NPY6R
ENSG00000254395.1	2.35676	-1.84641	3.37914	0.0011464	0.0316012	-0.92599	IGHV4-55
ENSG00000273448.1	-0.660349	0.759802	-3.37874	0.00114785	0.0316012	-0.976081	AC006480.2
ENSG00000276775.1	2.76058	-0.98197	3.37802	0.00115046	0.0316405	-0.937144	IGHV4-4
ENSG00000129749.3	0.756182	-0.222099	3.37697	0.0011543	0.0317136	-0.972051	CHRNA10
ENSG00000235681.1	-0.851726	-2.82057	-3.37617	0.00115722	0.0317612	-0.93696	AC245884.3
ENSG00000123095.5	1.47368	-0.0987708	3.37501	0.00116145	0.0318447	-0.976082	BHLHE41
ENSG00000119326.14	1.10436	4.13185	3.37255	0.00117052	0.0320282	-1.08601	CTNNAL1
ENSG00000158163.14	1.51289	0.449094	3.37255	0.00117054	0.0320282	-0.987518	DZIP1L
ENSG00000092067.5	1.80659	2.36206	3.37215	0.00117201	0.0320358	-1.01293	CEBPE
ENSG00000047644.17	0.869643	5.01598	3.37128	0.00117522	0.0320594	-1.14467	WWC3
ENSG00000270136.5	1.41717	-0.0235178	3.37127	0.00117527	0.0320594	-0.987438	MICOS10-NBL1
ENSG00000074219.13	1.10891	-1.24974	3.37083	0.00117691	0.0320714	-0.972615	TEAD2
ENSG00000204421.2	1.17846	-1.50245	3.37016	0.00117939	0.0321063	-0.967763	LY6G6C
ENSG00000039319.16	-0.581419	4.47885	-3.36814	0.00118691	0.0321319	-1.14803	ZFYVE16
ENSG00000086548.8	2.85527	4.62925	3.36798	0.00118754	0.0321319	-1.09065	CEACAM6
ENSG00000087085.13	2.2924	0.94517	3.3684	0.00118595	0.0321319	-1.00322	ACHE
ENSG00000137807.13	1.07025	4.63515	3.3693	0.00118261	0.0321319	-1.12471	KIF23
ENSG00000214919.3	-0.643975	-3.48956	-3.36882	0.00118438	0.0321319	-0.953359	AC104472.1
ENSG00000277504.1	1.08936	-3.71981	3.36897	0.00118381	0.0321319	-0.970812	AC010536.3
ENSG00000080947.14	-0.554071	2.07823	-3.36703	0.00119109	0.0321956	-1.03414	CROCCP3
ENSG00000101057.15	1.19009	5.45997	3.36487	0.00119923	0.0323828	-1.18083	MYBL2
ENSG00000261135.1	-0.661913	0.685274	-3.36437	0.00120112	0.0324012	-1.0154	AL137802.2
ENSG00000104687.12	0.561937	5.89044	3.3636	0.00120403	0.0324471	-1.21895	GSR
ENSG00000211678.2	2.27779	-3.31469	3.36263	0.00120773	0.032514	-0.99015	IGLJ3
ENSG00000130313.6	-0.465873	5.32148	-3.36145	0.00121224	0.0326026	-1.21152	PGLS
ENSG00000261693.1	-1.07035	-3.3717	-3.36039	0.00121628	0.0326785	-0.975032	AC134682.1
ENSG00000134419.15	-0.507098	9.43398	-3.35939	0.00122013	0.032716	-1.38057	RPS15A
ENSG00000162391.11	1.12234	-1.23606	3.3597	0.00121894	0.032716	-1.00384	FAM151A
ENSG00000111605.16	-0.335387	7.20094	-3.35822	0.00122463	0.0328039	-1.30198	CPSF6
ENSG00000182899.14	-0.50877	8.90833	-3.35769	0.00122667	0.0328257	-1.36761	RPL35A
ENSG00000114735.9	-0.578176	4.81543	-3.35573	0.00123426	0.0329709	-1.20253	HEMK1
ENSG00000232046.6	-0.800685	-1.90083	-3.35565	0.00123456	0.0329709	-1.01383	LINC01798
ENSG00000109576.13	1.83671	0.240145	3.35035	0.00125533	0.0333003	-1.04658	AADAT
ENSG00000134376.14	0.834114	-0.903411	3.35045	0.00125493	0.0333003	-1.03847	CRB1
ENSG00000135722.8	-0.563413	1.35766	-3.34997	0.00125685	0.0333003	-1.06478	FBXL8
ENSG00000171931.12	-0.783139	-3.44179	-3.3505	0.00125474	0.0333003	-1.00152	FBXW10
ENSG00000234500.1	-0.659494	-1.8322	-3.35023	0.00125582	0.0333003	-1.03007	AC008267.3
ENSG00000236064.1	-0.61814	-0.59268	-3.35018	0.00125598	0.0333003	-1.0467	AL109946.1
ENSG00000259113.1	0.670485	-3.11192	3.35125	0.00125179	0.0333003	-0.99995	AL118556.1
ENSG00000273901.1	-0.992501	-2.96871	-3.35103	0.00125267	0.0333003	-1.00306	AC012313.9
ENSG00000256525.6	-0.429634	4.56578	-3.34872	0.00126176	0.0333974	-1.20647	POLG2
ENSG00000241343.9	-0.509988	8.84794	-3.34776	0.00126559	0.0334656	-1.39431	RPL36A
ENSG00000182885.16	1.81109	4.89876	3.3469	0.00126903	0.0335103	-1.18711	ADGRG3
ENSG00000223624.1	0.945994	-3.82939	3.34671	0.00126979	0.0335103	-1.03066	AL033528.1
ENSG00000158793.13	-0.457142	4.08144	-3.34591	0.00127297	0.0335294	-1.1868	NIT1
ENSG00000205583.13	-0.683986	3.35493	-3.3459	0.00127301	0.0335294	-1.14863	STAG3L1
ENSG00000080845.17	-0.639362	4.70221	-3.34259	0.00128632	0.0338465	-1.23444	DLGAP4
ENSG00000230650.1	1.79104	-2.69535	3.34161	0.00129028	0.033884	-1.02556	AC140479.2
ENSG00000146067.15	-0.409634	5.75181	-3.3408	0.00129357	0.0339098	-1.29125	FAM193B
ENSG00000241556.1	-0.883925	-2.67899	-3.34074	0.00129379	0.0339098	-1.03567	AC018475.1
ENSG00000006025.11	-0.475301	4.17262	-3.3401	0.00129643	0.0339456	-1.20901	OSBPL7
ENSG00000163633.10	-0.420806	2.25584	-3.3397	0.00129802	0.0339541	-1.11493	C4orf36
ENSG00000100938.17	-0.378518	5.60402	-3.33859	0.00130255	0.0340393	-1.29025	GMPR2
ENSG00000134242.15	0.886876	5.35954	3.33612	0.0013127	0.0341829	-1.26456	PTPN22
ENSG00000147604.13	-0.518329	10.4269	-3.33648	0.00131123	0.0341829	-1.47924	RPL7
ENSG00000159214.12	-0.660139	1.40184	-3.33597	0.0013133	0.0341829	-1.10513	CCDC24
ENSG00000199753.1	-0.583694	1.29115	-3.33546	0.00131542	0.0341829	-1.10389	SNORD104
ENSG00000211599.2	2.13451	-2.87205	3.33508	0.00131699	0.0341829	-1.04627	IGKV5-2
ENSG00000254709.7	2.1783	2.38328	3.33678	0.00130999	0.0341829	-1.11154	IGLL5
ENSG00000258410.1	-0.803077	-1.15006	-3.33513	0.00131679	0.0341829	-1.08378	AC087386.1
ENSG00000159496.14	1.11057	4.90922	3.33452	0.00131932	0.0342103	-1.23879	RGL4
ENSG00000246898.1	-1.15614	-0.624821	-3.33232	0.00132843	0.0344133	-1.09615	LINC00920
ENSG00000140044.12	0.995758	5.16037	3.32859	0.00134405	0.0347842	-1.27244	JDP2
ENSG00000166170.9	0.418456	6.31108	3.32678	0.00135167	0.0349476	-1.34638	BAG5
ENSG00000225936.1	2.35262	-1.48125	3.3258	0.00135584	0.0350215	-1.07512	AL731557.1
ENSG00000261884.2	-0.511079	3.3141	-3.32497	0.00135935	0.0350782	-1.20312	AC040162.1
ENSG00000279253.1	-0.514538	1.24102	-3.32438	0.00136187	0.0351095	-1.13328	AL121753.2
ENSG00000090615.12	0.353858	6.3444	3.32243	0.00137023	0.0351894	-1.36122	GOLGA3
ENSG00000103528.16	-1.1669	-0.974281	-3.32308	0.00136745	0.0351894	-1.11863	SYT17
ENSG00000204196.5	-0.887784	-1.9027	-3.32282	0.00136855	0.0351894	-1.10389	RPL12P16
ENSG00000260563.3	-0.586488	2.22883	-3.32273	0.00136895	0.0351894	-1.16308	AC132872.1
ENSG00000125611.15	-0.393107	2.99387	-3.32065	0.00137786	0.0353514	-1.19725	CHCHD5
ENSG00000247311.2	-0.667792	-1.17768	-3.31966	0.00138215	0.0354275	-1.12596	AC010255.1
ENSG00000159339.13	1.73012	5.50195	3.31913	0.00138444	0.0354523	-1.30334	PADI4
ENSG00000205922.4	-0.642156	-0.14058	-3.31787	0.00138988	0.0355543	-1.13826	ONECUT3
ENSG00000230207.1	-0.708058	-2.24531	-3.3176	0.00139108	0.0355543	-1.10879	RPL4P5
ENSG00000138778.11	1.1007	3.96511	3.31599	0.0013981	0.0356656	-1.23775	CENPE
ENSG00000175390.12	-0.382623	7.33743	-3.31613	0.00139747	0.0356656	-1.42886	EIF3F
ENSG00000249316.2	-0.5268	0.31134	-3.31551	0.00140016	0.035684	-1.1471	AF131216.2
ENSG00000025039.14	0.940694	4.82219	3.31319	0.00141036	0.0358823	-1.29794	RRAGD
ENSG00000043143.20	-0.619447	4.88174	-3.31313	0.00141062	0.0358823	-1.32814	JADE2
ENSG00000162551.13	2.23101	1.36806	3.31158	0.00141746	0.0360067	-1.16548	ALPL
ENSG00000169288.17	-0.459444	4.16508	-3.31141	0.0014182	0.0360067	-1.28959	MRPL1
ENSG00000204740.9	2.84687	-1.89269	3.31067	0.00142152	0.0360567	-1.10694	MALRD1
ENSG00000211675.2	2.27417	3.12877	3.30955	0.00142648	0.0361483	-1.20649	IGLC1
ENSG00000049883.14	-0.605319	3.42573	-3.30819	0.00143255	0.0362679	-1.25796	PTCD2
ENSG00000172967.7	1.79535	-1.88179	3.30659	0.00143972	0.0364149	-1.12501	XKR3
ENSG00000132676.15	-0.358531	6.33303	-3.30589	0.00144284	0.0364593	-1.41694	DAP3
ENSG00000224950.2	-0.978781	0.925722	-3.30428	0.00145012	0.0366086	-1.18657	AL390066.1
ENSG00000164542.12	1.04602	1.88011	3.30285	0.00145659	0.0367373	-1.19784	KIAA0895
ENSG00000111186.12	1.69525	-1.04939	3.30226	0.0014593	0.0367427	-1.15771	WNT5B
ENSG00000131626.15	0.41815	5.68089	3.3022	0.00145955	0.0367427	-1.38622	PPFIA1
ENSG00000255559.1	-0.525548	-0.754786	-3.30098	0.00146509	0.0368476	-1.18113	ZNF252P-AS1
ENSG00000167994.11	2.06667	1.7645	3.30063	0.00146671	0.0368538	-1.20073	RAB3IL1
ENSG00000144741.17	-0.455736	3.55307	-3.29947	0.00147203	0.0368834	-1.28698	SLC25A26
ENSG00000197465.13	2.0357	1.07282	3.29968	0.00147106	0.0368834	-1.19474	GYPE
ENSG00000231663.1	-0.45232	0.957725	-3.29997	0.00146975	0.0368834	-1.19595	COA6-AS1
ENSG00000211972.2	2.3908	-1.44832	3.29906	0.00147388	0.0368953	-1.14695	IGHV3-66
ENSG00000155506.16	-0.514929	7.38096	-3.29875	0.00147534	0.0368974	-1.48157	LARP1
ENSG00000092421.16	-0.835528	1.41849	-3.29796	0.00147894	0.0369527	-1.212	SEMA6A
ENSG00000245060.6	-0.563932	2.4431	-3.29762	0.00148053	0.036958	-1.24044	LINC00847
ENSG00000213937.3	1.29103	0.0543512	3.29614	0.00148738	0.0370943	-1.19588	CLDN9
ENSG00000131477.10	1.66741	-3.77157	3.29555	0.00149009	0.0371193	-1.16889	RAMP2
ENSG00000225523.2	2.43993	-3.65093	3.29532	0.00149115	0.0371193	-1.17792	IGKV6D-21
ENSG00000113645.13	-1.17025	-1.39243	-3.29461	0.00149446	0.0371325	-1.19113	WWC1
ENSG00000144283.21	0.727585	5.57054	3.29484	0.00149338	0.0371325	-1.39615	PKP4
ENSG00000148814.17	-0.590153	2.41157	-3.29413	0.0014967	0.0371538	-1.24919	LRRC27
ENSG00000272853.1	-0.587935	-1.12087	-3.29297	0.00150212	0.0372537	-1.19971	AC069544.1
ENSG00000124780.13	1.95996	1.79726	3.29174	0.00150787	0.0373616	-1.22564	KCNK17
ENSG00000198270.12	-0.495189	2.16738	-3.29042	0.00151408	0.0374809	-1.24995	TMEM116
ENSG00000099821.13	-0.491687	4.86695	-3.28732	0.00152871	0.0375507	-1.39868	POLRMT
ENSG00000122406.12	-0.500734	10.0006	-3.2877	0.00152693	0.0375507	-1.60595	RPL5
ENSG00000169255.13	0.967625	3.36033	3.28886	0.00152145	0.0375507	-1.28574	B3GALNT1
ENSG00000198924.7	0.733211	3.82322	3.28787	0.0015261	0.0375507	-1.31525	DCLRE1A
ENSG00000224680.4	0.914109	-2.88393	3.28782	0.00152633	0.0375507	-1.16693	PLA2G12AP1
ENSG00000234546.3	-1.73002	-4.12351	-3.2877	0.00152691	0.0375507	-1.17115	LNCTAM34A
ENSG00000235314.1	-0.672852	0.989199	-3.28758	0.00152751	0.0375507	-1.2316	LINC00957
ENSG00000260805.2	-0.916836	-0.128739	-3.28873	0.00152207	0.0375507	-1.21878	AC092803.1
ENSG00000276814.1	0.434934	-0.432763	3.28715	0.00152953	0.0375507	-1.21927	AC004801.6
ENSG00000151812.14	-0.411237	-1.29328	-3.28666	0.00153187	0.0375675	-1.2143	SLC35F4
ENSG00000249249.1	-0.656503	-0.0689574	-3.28642	0.00153302	0.0375675	-1.22495	AC010226.1
ENSG00000037241.7	-0.51034	3.21774	-3.28546	0.0015376	0.0376178	-1.30862	RPL26L1
ENSG00000052749.13	0.831625	6.67745	3.28504	0.0015396	0.0376178	-1.47567	RRP12
ENSG00000121957.12	0.746616	4.92707	3.28481	0.0015407	0.0376178	-1.38812	GPSM2
ENSG00000229018.5	-0.537904	0.978972	-3.28521	0.00153879	0.0376178	-1.23723	PMS2P7
ENSG00000137460.8	1.78246	3.72882	3.2831	0.00154889	0.0377489	-1.30703	FHDC1
ENSG00000153071.14	0.860961	3.98683	3.28312	0.00154882	0.0377489	-1.3361	DAB2
ENSG00000130203.9	1.68043	2.24529	3.28247	0.00155195	0.037759	-1.25994	APOE
ENSG00000238184.1	0.855158	-0.613614	3.28243	0.00155213	0.037759	-1.22888	CD81-AS1
ENSG00000148516.21	1.12974	4.22999	3.28136	0.0015573	0.0378505	-1.3487	ZEB1
ENSG00000130768.14	1.1109	1.62425	3.27947	0.00156645	0.0379886	-1.25722	SMPDL3B
ENSG00000166851.14	1.2081	4.0698	3.27895	0.00156896	0.0379886	-1.34512	PLK1
ENSG00000167244.18	2.56019	-1.75621	3.27864	0.00157051	0.0379886	-1.19456	IGF2
ENSG00000169385.2	1.71643	7.32633	3.27971	0.0015653	0.0379886	-1.50534	RNASE2
ENSG00000211956.2	1.77555	0.501131	3.2786	0.00157067	0.0379886	-1.24672	IGHV4-34
ENSG00000220848.4	0.451032	-0.527771	3.27843	0.0015715	0.0379886	-1.24234	RPS18P9
ENSG00000108107.12	-0.490275	9.32316	-3.27715	0.00157775	0.0381052	-1.61336	RPL28
ENSG00000120729.9	-0.852141	-1.84461	-3.2759	0.00158389	0.0381846	-1.23291	MYOT
ENSG00000136149.6	-0.833581	-2.18887	-3.27598	0.00158352	0.0381846	-1.22333	RPL13AP25
ENSG00000091831.21	0.854585	0.560984	3.27535	0.00158662	0.0382161	-1.25676	ESR1
ENSG00000101365.20	-0.348847	5.96361	-3.27347	0.00159586	0.0383168	-1.49225	IDH3B
ENSG00000135452.9	-0.304025	4.24732	-3.27334	0.00159653	0.0383168	-1.39926	TSPAN31
ENSG00000204623.8	-0.638166	3.19697	-3.27336	0.00159642	0.0383168	-1.34314	ZNRD1ASP
ENSG00000105193.8	-0.465003	8.98649	-3.27217	0.00160234	0.0383308	-1.61576	RPS16
ENSG00000123965.13	-0.980902	-0.595235	-3.2714	0.00160614	0.0383308	-1.26325	PMS2P5
ENSG00000146674.14	1.64887	-0.618651	3.27233	0.00160154	0.0383308	-1.24919	IGFBP3
ENSG00000151208.16	0.889048	3.78367	3.27124	0.00160694	0.0383308	-1.35664	DLG5
ENSG00000162881.6	0.982436	1.06887	3.27186	0.00160386	0.0383308	-1.27066	OXER1
ENSG00000169660.15	-0.579332	4.42706	-3.27256	0.0016004	0.0383308	-1.41592	HEXD
ENSG00000250988.7	-0.446501	1.79711	-3.2712	0.00160714	0.0383308	-1.29162	SNHG21
ENSG00000091513.14	1.03388	1.72431	3.27018	0.00161224	0.038384	-1.28464	TF
ENSG00000109536.11	-0.314661	5.29364	-3.27037	0.00161126	0.038384	-1.46711	FRG1
ENSG00000188783.5	0.475213	0.290558	3.26966	0.00161485	0.0384118	-1.27089	PRELP
ENSG00000279015.1	-0.395921	-0.902314	-3.26875	0.00161939	0.0384858	-1.26776	AC016717.3
ENSG00000004866.18	0.879221	4.07966	3.26758	0.00162525	0.0385223	-1.38417	ST7
ENSG00000115163.14	1.27508	1.81388	3.26761	0.00162513	0.0385223	-1.29274	CENPA
ENSG00000170848.15	2.34312	-2.83788	3.26794	0.00162347	0.0385223	-1.22149	PSG6
ENSG00000164283.12	2.73234	-3.98423	3.26661	0.00163013	0.0386037	-1.26017	ESM1
ENSG00000169570.9	-0.542322	1.94558	-3.26455	0.0016406	0.0388061	-1.31487	DTWD2
ENSG00000188002.10	-0.837014	1.37133	-3.26435	0.00164157	0.0388061	-1.30331	AC026412.1
ENSG00000259658.3	-0.652816	1.86652	-3.26394	0.0016437	0.038822	-1.31514	AC027559.1
ENSG00000211945.2	2.25684	0.608009	3.26262	0.00165042	0.0389464	-1.29061	IGHV1-18
ENSG00000077943.7	1.03993	-2.04486	3.2618	0.00165459	0.0390105	-1.24923	ITGA8
ENSG00000110203.8	2.31963	0.86073	3.26134	0.00165693	0.0390311	-1.29718	FOLR3
ENSG00000159714.10	-0.889891	0.660313	-3.26096	0.00165887	0.0390426	-1.30116	ZDHHC1
ENSG00000085365.17	-0.514808	4.4314	-3.26067	0.00166036	0.0390432	-1.4489	SCAMP1
ENSG00000173898.11	1.57692	1.67515	3.25991	0.0016643	0.0390947	-1.31099	SPTBN2
ENSG00000279452.1	-0.758449	-1.69031	-3.25968	0.00166547	0.0390947	-1.28035	AC006277.1
ENSG00000184232.8	0.879908	5.3479	3.25938	0.001667	0.0390962	-1.48124	OAF
ENSG00000111665.11	1.03565	3.21308	3.25517	0.00168886	0.0392135	-1.3715	CDCA3
ENSG00000113318.9	-0.509545	3.52803	-3.25447	0.00169251	0.0392135	-1.41185	MSH3
ENSG00000130255.12	-0.526991	8.40701	-3.25598	0.0016846	0.0392135	-1.64167	RPL36
ENSG00000151422.12	-0.65824	3.58159	-3.25806	0.00167381	0.0392135	-1.40734	FER
ENSG00000161920.9	-0.684311	1.8848	-3.25686	0.00168004	0.0392135	-1.33535	MED11
ENSG00000167676.4	0.861271	1.7258	3.25473	0.00169116	0.0392135	-1.32734	PLIN4
ENSG00000176410.7	-0.475285	2.32006	-3.25645	0.00168217	0.0392135	-1.3485	DNAJC30
ENSG00000182165.17	-0.670973	1.73475	-3.25499	0.0016898	0.0392135	-1.33619	TP53TG1
ENSG00000183258.11	-0.400612	6.02007	-3.25751	0.00167666	0.0392135	-1.54055	DDX41
ENSG00000187980.6	-0.774912	-1.90997	-3.25583	0.00168541	0.0392135	-1.28522	PLA2G2C
ENSG00000235531.9	1.87942	-0.448356	3.25773	0.00167552	0.0392135	-1.28975	MSC-AS1
ENSG00000239951.1	2.29231	2.93786	3.25631	0.00168291	0.0392135	-1.3478	IGKV3-20
ENSG00000277443.1	1.42936	5.94613	3.25474	0.0016911	0.0392135	-1.51481	MARCKS
ENSG00000123977.9	-0.64379	-3.10968	-3.2537	0.00169655	0.0392731	-1.25869	DAW1
ENSG00000170946.14	-0.483732	2.46195	-3.25302	0.00170009	0.039321	-1.36317	DNAJC24
ENSG00000047849.21	-0.549913	6.45778	-3.25264	0.00170211	0.0393338	-1.57535	MAP4
ENSG00000220161.4	-0.668958	-1.30606	-3.25171	0.00170701	0.0394129	-1.3093	LINC02076
ENSG00000123992.18	-0.379105	5.2412	-3.2476	0.00172878	0.0397101	-1.52928	DNPEP
ENSG00000186283.13	0.368166	5.60248	3.2478	0.00172771	0.0397101	-1.53658	TOR3A
ENSG00000237429.1	-1.27234	-2.34208	-3.24868	0.00172304	0.0397101	-1.29312	BX293535.1
ENSG00000258807.5	-0.496902	-0.0154619	-3.24859	0.00172352	0.0397101	-1.32793	AL359237.1
ENSG00000278416.1	-0.949546	-0.561126	-3.24795	0.0017269	0.0397101	-1.32714	PMS2P2
ENSG00000279623.1	0.748972	-0.459102	3.24829	0.00172509	0.0397101	-1.3235	AL359697.1
ENSG00000140534.13	1.00584	3.3299	3.24643	0.00173501	0.0397847	-1.40112	TICRR
ENSG00000196743.8	-0.749198	5.4602	-3.24663	0.00173394	0.0397847	-1.54804	GM2A
ENSG00000169397.3	1.94545	5.21365	3.24568	0.00173903	0.0398428	-1.48725	RNASE3
ENSG00000111885.6	0.984324	7.22433	3.24487	0.00174338	0.0399082	-1.61022	MAN1A1
ENSG00000209082.1	0.809284	1.41941	3.24331	0.0017518	0.0400668	-1.35316	MT-TL1
ENSG00000223931.2	2.55927	-3.8013	3.24232	0.00175715	0.0401549	-1.31674	AC142381.1
ENSG00000275601.1	-0.444161	-0.5192	-3.23923	0.00177394	0.040504	-1.35058	AC011330.2
ENSG00000142065.13	-0.553498	2.60081	-3.23893	0.00177556	0.0405063	-1.40833	ZFP14
ENSG00000211892.3	2.72291	0.924209	3.23832	0.0017789	0.040548	-1.36004	IGHG4
ENSG00000105219.8	0.968442	-2.20081	3.23714	0.00178537	0.0406138	-1.31093	CNTD2
ENSG00000168556.6	0.480074	4.18873	3.23728	0.00178461	0.0406138	-1.48256	ING2
ENSG00000183615.5	1.25296	-2.71413	3.2368	0.00178726	0.0406138	-1.30046	FAM167B
ENSG00000243989.7	-0.78187	3.33479	-3.23669	0.00178786	0.0406138	-1.45431	ACY1
ENSG00000228703.1	0.709881	1.72059	3.23558	0.00179396	0.0406833	-1.37991	AL355310.2
ENSG00000283025.1	-0.783041	-2.47448	-3.23569	0.00179338	0.0406833	-1.32219	AC027045.3
ENSG00000164172.18	-0.973657	2.57365	-3.23419	0.00180167	0.0407892	-1.42592	MOCS2
ENSG00000270472.2	2.43533	-3.31998	3.23423	0.00180144	0.0407892	-1.31791	IGHV3OR16-9
ENSG00000254551.1	1.16634	-2.79277	3.23352	0.0018054	0.040839	-1.30869	AP000873.3
ENSG00000267160.1	0.755077	-1.00368	3.23117	0.00181849	0.0411004	-1.36249	AC091152.2
ENSG00000162645.12	-1.05914	5.80955	-3.23078	0.00182067	0.0411149	-1.61232	GBP2
ENSG00000089685.14	1.24179	4.33908	3.22901	0.00183057	0.0411771	-1.49801	BIRC5
ENSG00000116954.7	0.417953	5.30964	3.22892	0.00183112	0.0411771	-1.57235	RRAGC
ENSG00000158470.5	0.828256	6.68553	3.22931	0.00182892	0.0411771	-1.6331	B4GALT5
ENSG00000196860.7	-0.526032	-2.34746	-3.22942	0.00182828	0.0411771	-1.34131	TOMM20L
ENSG00000248923.1	-0.763971	-3.09942	-3.22992	0.00182546	0.0411771	-1.32164	MTND5P11
ENSG00000146701.11	-0.51312	6.51748	-3.22838	0.00183414	0.0412104	-1.64572	MDH2
ENSG00000009950.15	-0.743604	-1.30432	-3.22646	0.00184499	0.0413848	-1.37742	MLXIPL
ENSG00000211649.3	2.00034	-0.974439	3.22663	0.00184402	0.0413848	-1.35701	IGLV7-46
ENSG00000173214.5	-0.448508	2.899	-3.22574	0.00184909	0.0414385	-1.45664	MFSD4B
ENSG00000272601.1	-1.05582	-2.35843	-3.22549	0.00185049	0.0414385	-1.35404	AC010655.3
ENSG00000141519.14	-0.706169	-0.109832	-3.22461	0.0018555	0.041516	-1.39259	CCDC40
ENSG00000129009.12	2.34677	-4.70814	3.22346	0.00186209	0.0415939	-1.37795	ISLR
ENSG00000135077.8	-0.972994	2.98729	-3.22364	0.00186104	0.0415939	-1.47418	HAVCR2
ENSG00000214026.10	-0.43969	4.65878	-3.22297	0.00186488	0.0416216	-1.566	MRPL23
ENSG00000078487.17	-0.498059	2.4228	-3.22237	0.0018683	0.0416632	-1.44586	ZCWPW1
ENSG00000234353.2	0.605734	1.01775	3.22093	0.00187657	0.0418127	-1.40869	AP000346.2
ENSG00000234072.1	-0.396988	3.60021	-3.21881	0.00188882	0.0420507	-1.51299	AC074117.1
ENSG00000136931.9	2.22243	0.14636	3.21819	0.00189241	0.0420956	-1.40408	NR5A1
ENSG00000213088.9	2.02829	-0.0340907	3.21774	0.00189503	0.0421188	-1.40373	ACKR1
ENSG00000177875.4	1.46223	-2.55354	3.21668	0.00190119	0.0422207	-1.35361	CCDC184
ENSG00000086506.2	1.96835	0.244017	3.21634	0.0019032	0.0422302	-1.41192	HBQ1
ENSG00000119121.21	1.52413	0.784074	3.21542	0.00190855	0.0423138	-1.42084	TRPM6
ENSG00000110344.9	0.519938	6.38672	3.21494	0.00191139	0.0423416	-1.66441	UBE4A
ENSG00000147059.8	-0.697094	-0.777936	-3.21396	0.00191712	0.0424335	-1.4171	SPIN2A
ENSG00000169618.6	1.29759	-3.38543	3.21353	0.00191965	0.0424545	-1.36174	PROKR1
ENSG00000121621.6	0.831019	3.25331	3.21298	0.00192291	0.0424915	-1.49138	KIF18A
ENSG00000279513.1	-0.705066	-2.045	-3.21018	0.00193942	0.0428209	-1.40315	AL157902.2
ENSG00000060491.16	-0.479002	5.6292	-3.2086	0.00194886	0.0429938	-1.65957	OGFR
ENSG00000103257.8	0.790512	7.21288	3.20743	0.00195583	0.0430678	-1.71744	SLC7A5
ENSG00000162542.13	-0.45559	3.48122	-3.20751	0.00195535	0.0430678	-1.53805	TMCO4
ENSG00000258568.1	0.510252	-0.126844	3.20723	0.00195704	0.0430678	-1.43736	RHOQP1
ENSG00000204420.8	1.60749	3.59612	3.20668	0.00196033	0.0431047	-1.51445	MPIG6B
ENSG00000105379.9	-0.44156	5.23686	-3.20514	0.00196961	0.0432731	-1.64812	ETFB
ENSG00000099331.13	0.343626	8.02013	3.20338	0.00198024	0.0434711	-1.76634	MYO9B
ENSG00000152583.12	2.03571	-1.93357	3.20302	0.00198239	0.0434825	-1.39469	SPARCL1
ENSG00000154545.16	1.72035	-0.687828	3.20236	0.00198639	0.0435234	-1.43394	MAGED4
ENSG00000240382.3	2.23996	-0.542006	3.20218	0.0019875	0.0435234	-1.43151	IGKV1-17
ENSG00000168405.14	-0.705412	5.32582	-3.20103	0.00199448	0.0435553	-1.66757	CMAHP
ENSG00000186529.14	1.89139	3.59493	3.20087	0.00199547	0.0435553	-1.52634	CYP4F3
ENSG00000243466.1	2.28435	2.13025	3.201	0.00199471	0.0435553	-1.47863	IGKV1-5
ENSG00000271646.1	-0.51501	1.91713	-3.20127	0.00199302	0.0435553	-1.48589	AC099343.3
ENSG00000046647.13	-0.365101	3.33958	-3.19954	0.00200358	0.0436255	-1.55002	GEMIN8
ENSG00000162413.16	0.547074	5.77044	3.19962	0.00200311	0.0436255	-1.67636	KLHL21
ENSG00000211976.2	2.01531	-1.51597	3.19959	0.00200328	0.0436255	-1.41383	IGHV3-73
ENSG00000137033.11	0.778491	-0.919331	3.19909	0.00200636	0.0436506	-1.44984	IL33
ENSG00000116151.13	-0.445077	2.0553	-3.19798	0.00201316	0.0437274	-1.49842	MORN1
ENSG00000259755.1	0.766281	-2.90095	3.19801	0.00201301	0.0437274	-1.40064	AC090907.2
ENSG00000092978.10	-0.32749	3.78714	-3.19639	0.00202296	0.0438691	-1.58468	GPATCH2
ENSG00000272030.1	-0.468593	0.130527	-3.19663	0.00202152	0.0438691	-1.46874	AL162258.2
ENSG00000136444.9	-0.460971	4.73936	-3.19308	0.00204355	0.0442796	-1.65383	RSAD1
ENSG00000171848.13	1.05657	5.94618	3.19253	0.00204697	0.044318	-1.69543	RRM2
ENSG00000149503.12	0.757519	4.6144	3.19108	0.00205604	0.0444423	-1.63029	INCENP
ENSG00000150760.12	1.90329	3.76428	3.19108	0.002056	0.0444423	-1.56054	DOCK1
ENSG00000108963.17	-0.490878	4.68441	-3.18758	0.0020781	0.0445288	-1.66615	DPH1
ENSG00000122966.13	1.0842	4.29828	3.18856	0.00207191	0.0445288	-1.61021	CIT
ENSG00000127824.13	1.11231	5.63056	3.18912	0.00206836	0.0445288	-1.68647	TUBA4A
ENSG00000152422.15	-0.633517	2.65057	-3.18835	0.00207321	0.0445288	-1.54948	XRCC4
ENSG00000152661.7	2.39554	-1.33997	3.18765	0.00207764	0.0445288	-1.44373	GJA1
ENSG00000175893.11	-0.435461	4.60806	-3.18969	0.00206473	0.0445288	-1.65492	ZDHHC21
ENSG00000188582.8	2.72421	-0.342526	3.18777	0.00207687	0.0445288	-1.46659	PAQR9
ENSG00000197279.3	0.920895	1.13961	3.18754	0.00207835	0.0445288	-1.49955	ZNF165
ENSG00000259932.1	-0.694257	-2.74953	-3.18825	0.00207384	0.0445288	-1.43844	AC051619.7
ENSG00000260418.1	1.40987	-1.08991	3.1884	0.00207287	0.0445288	-1.46691	AL023284.4
ENSG00000272255.1	-1.17638	-3.61423	-3.18908	0.00206859	0.0445288	-1.42176	AC113361.1
ENSG00000171135.12	-0.428654	4.1057	-3.18597	0.00208833	0.044707	-1.63448	JAGN1
ENSG00000132530.16	-0.960173	5.60909	-3.18523	0.002093	0.0447712	-1.72853	XAF1
ENSG00000252367.1	1.16147	-2.51473	3.18339	0.00210481	0.0449519	-1.44219	Y_RNA
ENSG00000112029.9	0.730321	4.19802	3.18305	0.00210699	0.0449625	-1.62702	FBXO5
ENSG00000136026.13	1.41383	5.21333	3.18252	0.00211035	0.0449984	-1.67494	CKAP4
ENSG00000162745.10	1.84167	0.441253	3.18219	0.00211249	0.0450082	-1.50626	OLFML2B
ENSG00000141627.13	-0.379287	5.65377	-3.18115	0.00211917	0.0451043	-1.73549	DYM
ENSG00000223573.6	0.807853	-0.00890135	3.18097	0.00212038	0.0451043	-1.50776	TINCR
ENSG00000183401.11	-0.522582	3.78258	-3.17971	0.00212849	0.045241	-1.63323	CCDC159
ENSG00000103254.9	-0.675874	1.95988	-3.17816	0.0021386	0.045276	-1.55133	ANTKMT
ENSG00000111266.8	0.702222	3.34263	3.17819	0.00213836	0.045276	-1.592	DUSP16
ENSG00000132207.17	-0.528153	3.77705	-3.17853	0.00213617	0.045276	-1.63616	SLX1A
ENSG00000228002.2	1.0875	-2.90691	3.17894	0.00213353	0.045276	-1.44808	DHX9P1
ENSG00000237649.7	1.18345	4.40533	3.17843	0.00213682	0.045276	-1.64224	KIFC1
ENSG00000183762.12	1.34987	2.46321	3.17724	0.00214454	0.04533	-1.5532	KREMEN1
ENSG00000261485.1	-0.784228	1.75484	-3.1775	0.00214288	0.04533	-1.54788	PAN3-AS1
ENSG00000100744.14	0.50131	3.90811	3.17619	0.00215143	0.0454398	-1.63231	GSKIP
ENSG00000008438.4	2.29331	3.5192	3.17563	0.00215509	0.0454812	-1.58718	PGLYRP1
ENSG00000133835.14	-0.617002	6.00962	-3.17424	0.00216423	0.0456382	-1.77499	HSD17B4
ENSG00000276409.4	3.23052	-3.59743	3.1736	0.00216846	0.0456914	-1.48203	CCL14
ENSG00000260205.1	-0.486616	-1.74506	-3.17279	0.00217377	0.0457671	-1.51035	AL157831.2
ENSG00000168291.12	-0.467827	5.17926	-3.17227	0.00217724	0.0457681	-1.73624	PDHB
ENSG00000230310.1	-0.664171	-3.55942	-3.17234	0.00217672	0.0457681	-1.46399	AC010422.1
ENSG00000243468.5	-0.767518	-2.91632	-3.17195	0.00217935	0.0457766	-1.47639	INGX
ENSG00000063177.12	-0.445352	9.25721	-3.16971	0.00219421	0.0460166	-1.91336	RPL18
ENSG00000138379.4	-1.32884	-3.62546	-3.16995	0.00219265	0.0460166	-1.47047	MSTN
ENSG00000162618.12	2.86856	-4.34244	3.1694	0.00219629	0.046024	-1.50065	ADGRL4
ENSG00000101384.11	1.21814	5.36821	3.16764	0.00220808	0.0461404	-1.73012	JAG1
ENSG00000108679.12	-1.65481	4.06039	-3.1681	0.00220499	0.0461404	-1.69517	LGALS3BP
ENSG00000156110.13	-0.406384	4.61094	-3.16766	0.00220789	0.0461404	-1.71517	ADK
ENSG00000164318.17	1.12038	-3.05299	3.16754	0.00220874	0.0461404	-1.47614	EGFLAM
ENSG00000183856.10	1.05227	4.38227	3.16716	0.00221129	0.0461576	-1.67469	IQGAP3
ENSG00000178752.15	2.16262	1.50649	3.16463	0.00222831	0.0463749	-1.56587	ERFE
ENSG00000211654.2	2.11862	-4.03484	3.16525	0.00222412	0.0463749	-1.50742	IGLV5-37
ENSG00000270356.1	1.98496	-3.92891	3.16458	0.00222863	0.0463749	-1.50424	IGHV1OR15-4
ENSG00000280655.1	1.98496	-3.92891	3.16458	0.00222863	0.0463749	-1.50424	AC134981.1
ENSG00000211659.2	2.14168	0.940221	3.16409	0.00223197	0.0464084	-1.56001	IGLV3-25
ENSG00000132854.18	1.86369	-4.25603	3.16237	0.00224363	0.0466146	-1.51905	KANK4
ENSG00000079739.15	1.04747	4.60615	3.16136	0.00225056	0.0466689	-1.70456	PGM1
ENSG00000163611.11	-0.454286	3.898	-3.16144	0.00224999	0.0466689	-1.68902	SPICE1
ENSG00000198018.6	0.775497	3.51339	3.16122	0.00225148	0.0466689	-1.64573	ENTPD7
ENSG00000088325.15	1.11197	5.55734	3.15961	0.0022625	0.046861	-1.76415	TPX2
ENSG00000263072.6	-0.60633	2.52794	-3.15875	0.00226841	0.0469471	-1.62372	ZNF213-AS1
ENSG00000086189.9	-0.415483	4.87965	-3.15741	0.00227766	0.0470658	-1.7593	DIMT1
ENSG00000164048.13	-0.498643	3.95804	-3.15748	0.00227714	0.0470658	-1.7044	ZNF589
ENSG00000125755.18	-0.346334	6.37882	-3.15583	0.00228854	0.0471813	-1.83931	SYMPK
ENSG00000138639.17	1.39809	2.15173	3.15585	0.00228845	0.0471813	-1.60187	ARHGAP24
ENSG00000080618.13	-0.756323	-2.53449	-3.15538	0.00229171	0.0472103	-1.53125	CPB2
ENSG00000132465.10	1.59932	4.49655	3.155	0.00229433	0.0472279	-1.70271	JCHAIN
ENSG00000148303.16	-0.49096	10.4091	-3.15441	0.00229844	0.0472761	-1.99483	RPL7A
ENSG00000105088.8	1.10375	-2.89042	3.15343	0.00230524	0.0473069	-1.51331	OLFM2
ENSG00000236859.6	-0.502145	2.00523	-3.15362	0.00230393	0.0473069	-1.61673	NIFK-AS1
ENSG00000280411.1	2.31746	0.517835	3.15381	0.00230262	0.0473069	-1.58137	IGHV1-69D
ENSG00000269961.1	-0.940499	-3.6987	-3.15231	0.00231307	0.0474312	-1.51424	AC010359.2
ENSG00000114805.16	1.75664	0.312968	3.1507	0.00232436	0.0476263	-1.58869	PLCH1
ENSG00000255046.1	-0.371853	-0.988345	-3.1499	0.00233002	0.0477057	-1.58541	AC069185.1
ENSG00000136783.9	-0.473823	5.65256	-3.149	0.00233635	0.0477986	-1.82518	NIPSNAP3A
ENSG00000105711.10	0.947499	1.60161	3.14843	0.0023404	0.0478449	-1.61093	SCN1B
ENSG00000160180.15	1.59815	-2.69034	3.14717	0.00234934	0.047991	-1.52924	TFF3
ENSG00000083720.12	0.758128	4.78988	3.14618	0.00235636	0.0480368	-1.76389	OXCT1
ENSG00000133059.16	0.495781	5.6547	3.14647	0.00235434	0.0480368	-1.8175	DSTYK
ENSG00000143627.17	2.63739	0.370421	3.1461	0.00235696	0.0480368	-1.59732	PKLR
ENSG00000236439.4	-0.596752	-2.30148	-3.14481	0.00236617	0.048183	-1.56584	AC099336.2
ENSG00000246859.2	-1.04327	2.31166	-3.14459	0.00236773	0.048183	-1.65855	STARD4-AS1
ENSG00000163359.15	1.39736	0.819788	3.14363	0.00237464	0.0482868	-1.61289	COL6A3
ENSG00000108591.9	-0.426232	4.82162	-3.14282	0.00238043	0.0482943	-1.79571	DRG2
ENSG00000251322.7	1.64103	5.16124	3.14322	0.00237757	0.0482943	-1.77356	SHANK3
ENSG00000269894.1	-0.768445	-1.81388	-3.143	0.00237914	0.0482943	-1.58774	AC018809.1
ENSG00000019549.8	2.09298	-3.28131	3.14078	0.00239515	0.0485562	-1.54615	SNAI2
ENSG00000138326.18	-0.508437	10.2561	-3.13826	0.00241342	0.048871	-2.0348	RPS24
ENSG00000138448.11	0.880502	4.43556	3.13814	0.00241433	0.048871	-1.7608	ITGAV
ENSG00000136010.13	1.23909	1.18555	3.13787	0.00241627	0.0488732	-1.6322	ALDH1L2
ENSG00000117394.19	1.17203	6.85938	3.1374	0.00241975	0.0489068	-1.88997	SLC2A1
ENSG00000148120.14	-0.391146	2.26444	-3.13674	0.00242457	0.0489513	-1.66963	AOPEP
ENSG00000249476.1	-0.394947	0.775583	-3.13645	0.00242668	0.0489513	-1.63442	AC008467.1
ENSG00000282772.1	-0.469801	-2.17641	-3.13634	0.00242744	0.0489513	-1.59176	AL358790.1
ENSG00000111339.10	1.80823	0.415621	3.13513	0.00243637	0.0490324	-1.63086	ART4
ENSG00000167861.15	1.1037	-0.8388	3.13505	0.00243696	0.0490324	-1.61737	HID1
ENSG00000260490.2	0.623129	-2.45469	3.13514	0.00243626	0.0490324	-1.57345	MYL12BP1
ENSG00000187243.16	1.6897	-0.0628599	3.13387	0.0024456	0.0491693	-1.62842	MAGED4B
ENSG00000206573.8	-0.417793	4.64163	-3.13357	0.00244782	0.0491769	-1.81024	THUMPD3-AS1
ENSG00000184792.15	1.66803	4.58297	3.13233	0.00245701	0.0493246	-1.76739	OSBP2
ENSG00000166548.15	-0.571855	3.98269	-3.13156	0.00246271	0.0493629	-1.77745	TK2
ENSG00000250903.8	-0.436405	2.6249	-3.13133	0.00246446	0.0493629	-1.69922	GMDS-DT
ENSG00000255339.6	-0.542323	2.3544	-3.13182	0.00246078	0.0493629	-1.68782	AL133352.1
ENSG00000145439.11	-0.508152	3.78523	-3.13056	0.00247018	0.0494406	-1.76651	CBR4
ENSG00000253755.1	2.14174	-2.40216	3.12924	0.00247997	0.0495995	-1.5749	IGHGP
ENSG00000162378.12	0.321733	4.94567	3.12714	0.00249575	0.0498098	-1.83342	ZYG11B
ENSG00000168386.18	0.904846	0.69505	3.12709	0.00249607	0.0498098	-1.6555	FILIP1L
ENSG00000255199.2	0.741764	-3.20502	3.12755	0.00249269	0.0498098	-1.57664	GTF2IP11
ENSG00000229539.1	-0.424804	-0.666541	-3.12615	0.0025032	0.0499149	-1.65113	AL353194.1
ENSG00000124788.17	0.863139	4.99633	3.12585	0.00250542	0.0499218	-1.82904	ATXN1
ENSG00000204387.12	-0.514394	6.92489	-3.12552	0.0025079	0.0499341	-1.94775	SNHG32
ENSG00000257953.1	0.645671	-2.41588	3.12335	0.00252438	0.0502248	-1.60484	AC083805.2
ENSG00000090661.11	1.15108	3.1347	3.1223	0.00253236	0.0503462	-1.72689	CERS4
ENSG00000136011.14	1.23964	-0.870178	3.12198	0.00253479	0.050357	-1.64994	STAB2
ENSG00000127419.16	-0.442283	4.07683	-3.12167	0.00253714	0.0503664	-1.80773	TMEM175
ENSG00000166441.12	-0.465196	9.87169	-3.12115	0.00254115	0.0504086	-2.06889	RPL27A
ENSG00000144130.11	0.945106	-1.8827	3.12039	0.00254692	0.0504856	-1.62689	NT5DC4
ENSG00000220925.2	0.670952	-3.15029	3.1199	0.00255072	0.0505205	-1.59675	IGBP1-AS2
ENSG00000268584.1	-0.53959	-0.952401	-3.11967	0.00255246	0.0505205	-1.66568	AC073389.1
ENSG00000101019.21	-0.426741	4.15869	-3.11826	0.00256334	0.0506984	-1.82209	UQCC1
ENSG00000133028.10	-0.350495	5.15459	-3.11651	0.00257685	0.0509281	-1.88539	SCO1
ENSG00000257335.8	1.74566	4.67651	3.11547	0.00258491	0.0510495	-1.81607	MGAM
ENSG00000245534.6	-0.553109	-0.273688	-3.1144	0.0025932	0.0511756	-1.68462	RORA-AS1
ENSG00000231500.6	-0.514147	10.6921	-3.11392	0.00259697	0.0512123	-2.1159	RPS18
ENSG00000135241.16	0.601045	5.74254	3.11222	0.00261027	0.0514314	-1.91358	PNPLA8
ENSG00000211955.2	2.0757	1.07676	3.11201	0.00261193	0.0514314	-1.69948	IGHV3-33
ENSG00000062716.10	-0.625842	6.93251	-3.11065	0.00262262	0.0514903	-1.98985	VMP1
ENSG00000089472.16	1.867	-1.99432	3.11075	0.00262179	0.0514903	-1.63365	HEPH
ENSG00000226328.6	-0.657467	1.88708	-3.11089	0.00262073	0.0514903	-1.72821	NUP50-DT
ENSG00000244239.1	1.21789	-1.75402	3.11076	0.00262173	0.0514903	-1.6518	AC007009.1
ENSG00000161956.12	-0.455678	5.08478	-3.10931	0.00263313	0.0516588	-1.90237	SENP3
ENSG00000229781.1	-1.43882	-3.44088	-3.10897	0.00263588	0.0516748	-1.62792	AC013444.1
ENSG00000267272.5	0.755315	0.914832	3.10842	0.00264019	0.0517215	-1.7069	LINC01140
ENSG00000121653.11	0.973056	0.872855	3.1063	0.00265705	0.0519757	-1.71187	MAPK8IP1
ENSG00000139725.7	0.616602	5.03159	3.10632	0.00265691	0.0519757	-1.88908	RHOF
ENSG00000234741.7	-0.631832	7.79717	-3.10604	0.00265908	0.0519773	-2.03707	GAS5
ENSG00000100890.15	-0.300103	5.15078	-3.10537	0.00266445	0.0520443	-1.91452	PRORP
ENSG00000211973.2	2.49029	-1.2421	3.10456	0.00267097	0.0521337	-1.66014	IGHV1-69
ENSG00000135525.18	0.94305	4.93296	3.10425	0.00267339	0.0521428	-1.88198	MAP7
ENSG00000117399.13	1.44526	4.04552	3.1034	0.00268026	0.0521973	-1.8186	CDC20
ENSG00000147905.17	-0.392551	4.39487	-3.10318	0.00268204	0.0521973	-1.87693	ZCCHC7
ENSG00000163012.3	1.62409	-4.19204	3.10341	0.00268015	0.0521973	-1.65477	ZSWIM2
ENSG00000138032.20	0.355466	5.82403	3.10227	0.00268935	0.0522718	-1.94933	PPM1B
ENSG00000166455.13	-0.594378	-0.263293	-3.10197	0.00269172	0.0522718	-1.71731	C16orf46
ENSG00000275719.1	0.938936	0.0409126	3.10202	0.00269137	0.0522718	-1.71636	AC008622.2
ENSG00000124257.6	-0.760834	0.18556	-3.10117	0.00269822	0.0522863	-1.72277	NEURL2
ENSG00000135164.18	-0.379761	6.68297	-3.10116	0.00269833	0.0522863	-2.0026	DMTF1
ENSG00000236861.6	-0.790839	-2.05651	-3.10126	0.00269747	0.0522863	-1.68888	AC006378.1
ENSG00000258727.1	-0.509368	4.29229	-3.10064	0.0027025	0.0523292	-1.87923	AL135999.1
ENSG00000049323.15	1.95517	3.52887	3.10029	0.00270534	0.0523463	-1.79384	LTBP1
ENSG00000169230.9	-0.51446	5.77943	-3.10005	0.00270732	0.0523468	-1.96541	PRELID1
ENSG00000135914.5	0.663452	-0.621341	3.09928	0.00271357	0.0524297	-1.7185	HTR2B
ENSG00000157796.17	-0.486621	4.14967	-3.09767	0.00272666	0.0526447	-1.87766	WDR19
ENSG00000145022.4	-0.471616	4.8359	-3.09722	0.00273031	0.052677	-1.92069	TCTA
ENSG00000260778.3	-0.52641	-0.855092	-3.09677	0.00273398	0.05271	-1.72661	AC009065.4
ENSG00000161544.9	1.66967	-1.1815	3.09561	0.0027435	0.0528553	-1.70012	CYGB
ENSG00000033030.13	0.446861	5.72088	3.09448	0.00275281	0.0529205	-1.96331	ZCCHC8
ENSG00000122547.10	0.786567	3.4803	3.09449	0.00275268	0.0529205	-1.82338	EEPD1
ENSG00000163728.10	-0.468917	6.04614	-3.09483	0.00274989	0.0529205	-1.9922	TTC14
ENSG00000100526.19	1.0494	2.98519	3.09401	0.00275669	0.0529569	-1.79666	CDKN3
ENSG00000197258.5	-0.566046	-3.2042	-3.09363	0.00275982	0.052979	-1.66783	EIF4BP6
ENSG00000159374.17	0.968146	2.14935	3.09306	0.00276456	0.053032	-1.77017	M1AP
ENSG00000022556.15	1.54906	1.72606	3.09205	0.00277285	0.0531528	-1.76112	NLRP2
ENSG00000223648.3	2.56768	-2.30838	3.09166	0.00277608	0.0531768	-1.6676	IGHV3-64
ENSG00000101928.12	0.767695	3.42527	3.09083	0.00278303	0.0532718	-1.82977	MOSPD1
ENSG00000138376.10	0.453421	4.18151	3.0899	0.00279079	0.053382	-1.88339	BARD1
ENSG00000111666.10	0.768914	5.73296	3.0893	0.00279579	0.0534013	-1.97189	CHPT1
ENSG00000140937.13	3.12748	-3.00743	3.08952	0.00279392	0.0534013	-1.67328	CDH11
ENSG00000124097.7	1.47759	-3.16023	3.08789	0.00280754	0.053435	-1.67415	HMGB1P1
ENSG00000167543.15	-0.476494	4.78313	-3.08815	0.00280539	0.053435	-1.94218	TP53I13
ENSG00000212802.4	-0.66186	-1.87184	-3.08867	0.00280108	0.053435	-1.72726	RPL15P3
ENSG00000237188.3	-0.470564	1.62946	-3.08811	0.0028057	0.053435	-1.77888	AC242426.2
ENSG00000250072.5	-1.27237	-3.52163	-3.08848	0.00280266	0.053435	-1.67732	SH3TC2-DT
ENSG00000141655.15	1.10351	0.923855	3.08692	0.00281573	0.0535529	-1.76311	TNFRSF11A
ENSG00000258479.5	1.00286	-3.43124	3.08654	0.00281895	0.053576	-1.67729	LINC00640
ENSG00000262050.1	-1.05243	-3.19704	-3.08615	0.00282221	0.0535999	-1.68967	AC005696.1
ENSG00000143228.12	1.02446	3.59951	3.0839	0.00284119	0.0538165	-1.85359	NUF2
ENSG00000164484.11	1.64112	-1.62188	3.08405	0.00283995	0.0538165	-1.71599	TMEM200A
ENSG00000188672.16	1.95233	1.99123	3.08361	0.00284367	0.0538165	-1.78811	RHCE
ENSG00000225329.3	-0.675657	-2.5898	-3.08413	0.0028393	0.0538165	-1.71204	LHFPL3-AS2
ENSG00000271130.1	2.15006	-3.77042	3.08367	0.00284316	0.0538165	-1.69556	IGHV3OR16-8
ENSG00000176731.11	-0.335947	5.24787	-3.08263	0.00285206	0.0539371	-1.98209	RBIS
ENSG00000084070.11	-0.576336	7.23306	-3.08229	0.00285488	0.0539524	-2.07874	SMAP2
ENSG00000240058.3	-0.551859	-2.43636	-3.08199	0.00285748	0.0539634	-1.72268	ARGFXP1
ENSG00000165502.6	-0.35366	6.71506	-3.08154	0.00286129	0.0539973	-2.05686	RPL36AL
ENSG00000141971.12	-0.475962	3.64131	-3.08068	0.00286866	0.0540982	-1.89062	MVB12A
ENSG00000253542.7	-0.815216	-3.50908	-3.0801	0.00287366	0.0541544	-1.69681	SDR16C6P
ENSG00000141985.9	0.464146	5.94403	3.07967	0.00287731	0.054185	-2.01461	SH3GL1
ENSG00000115828.15	1.83365	3.41679	3.07774	0.00289392	0.0544594	-1.84955	QPCT
ENSG00000271141.1	-1.16993	-1.11285	-3.07511	0.00291668	0.0548491	-1.77973	AC010680.4
ENSG00000177410.12	-0.588837	6.57026	-3.07438	0.00292304	0.0548916	-2.07257	ZFAS1
ENSG00000197847.12	0.648262	1.95304	3.07456	0.00292149	0.0548916	-1.8151	SLC22A20P
ENSG00000253763.1	2.1817	-4.13467	3.07373	0.00292874	0.05496	-1.72753	IGHV3-6
ENSG00000114346.13	0.753373	4.35176	3.07343	0.00293129	0.0549695	-1.93189	ECT2
ENSG00000170004.16	-0.428763	7.64617	-3.07298	0.00293523	0.0550047	-2.11894	CHD3
ENSG00000152359.14	-0.492562	3.13111	-3.07217	0.0029424	0.0550619	-1.88301	POC5
ENSG00000211640.3	2.10098	0.320293	3.07219	0.00294217	0.0550619	-1.79326	IGLV6-57
ENSG00000109674.3	1.28858	1.77421	3.0715	0.0029482	0.0550935	-1.81627	NEIL3
ENSG00000134871.17	1.9173	-1.49134	3.0717	0.00294651	0.0550935	-1.74709	COL4A2
ENSG00000141013.14	-0.675342	1.93563	-3.07011	0.00296046	0.05528	-1.83742	GAS8
ENSG00000234787.7	-0.339003	-0.301221	-3.0699	0.00296232	0.05528	-1.80032	LINC00458
ENSG00000111664.10	1.1002	0.0406862	3.06849	0.00297478	0.0554739	-1.80334	GNB3
ENSG00000254008.1	-0.507369	-1.80855	-3.06782	0.0029807	0.055507	-1.78258	LINC00051
ENSG00000269779.1	1.10475	-3.189	3.068	0.0029791	0.055507	-1.72384	AC010329.2
ENSG00000174456.13	-0.316572	4.19804	-3.0673	0.00298527	0.0555535	-1.9593	C12orf76
ENSG00000079974.17	-0.416284	4.44321	-3.06669	0.00299078	0.0556173	-1.9782	RABL2B
ENSG00000226284.1	0.741895	-2.05129	3.06625	0.00299465	0.0556507	-1.76201	ARPC3P1
ENSG00000254685.6	-0.479676	3.09784	-3.06586	0.0029981	0.0556761	-1.89741	FPGT
ENSG00000255568.3	-0.590109	-1.40769	-3.06444	0.00301082	0.0558735	-1.80237	BRWD1-AS2
ENSG00000142534.6	-0.4235	10.2972	-3.06416	0.00301337	0.0558821	-2.23835	RPS11
ENSG00000184575.11	0.37913	7.12103	3.06392	0.00301548	0.0558825	-2.1129	XPOT
ENSG00000170638.9	-0.325157	6.21876	-3.06251	0.00302811	0.0560026	-2.08565	TRABD
ENSG00000170961.6	1.39126	-3.91044	3.06227	0.00303033	0.0560026	-1.7428	HAS2
ENSG00000182087.12	-0.273531	7.01179	-3.06246	0.00302855	0.0560026	-2.12003	TMEM259
ENSG00000222881.1	1.23686	-3.32906	3.0624	0.00302917	0.0560026	-1.73647	Y_RNA
ENSG00000241112.1	-0.735804	-1.11238	-3.06189	0.00303375	0.056027	-1.81432	RPL29P14
ENSG00000272084.1	0.573291	-0.447193	3.06143	0.00303786	0.0560643	-1.81914	AL137127.1
ENSG00000214189.8	0.718285	3.49711	3.06068	0.00304467	0.0561511	-1.91446	ZNF788P
ENSG00000140400.14	-0.358888	6.59776	-3.05994	0.00305135	0.0562355	-2.11016	MAN2C1
ENSG00000185633.10	1.18988	-2.61009	3.05945	0.00305583	0.0562795	-1.75529	NDUFA4L2
ENSG00000221838.9	-0.412329	3.40771	-3.05896	0.00306021	0.0562826	-1.93253	AP4M1
ENSG00000247240.7	-0.345452	2.31869	-3.059	0.00305984	0.0562826	-1.87661	UBL7-AS1
ENSG00000187037.8	1.28587	2.58663	3.05822	0.00306694	0.0563677	-1.87351	GPR141
ENSG00000005436.13	0.416545	4.2363	3.05718	0.00307643	0.0564613	-1.97531	GCFC2
ENSG00000106571.12	1.92508	-1.9554	3.05715	0.00307676	0.0564613	-1.7702	GLI3
ENSG00000211942.3	2.14401	-2.09	3.05697	0.00307836	0.0564613	-1.76276	IGHV3-13
ENSG00000253883.1	2.43674	-3.04023	3.05544	0.00309242	0.0566802	-1.7535	IGHV3-19
ENSG00000196814.14	0.609916	4.31232	3.05398	0.00310586	0.0568876	-1.98465	MVB12B
ENSG00000135638.13	0.871572	-2.0123	3.05374	0.00310805	0.0568889	-1.79383	EMX1
ENSG00000268869.5	1.72399	-1.4522	3.05339	0.00311124	0.0569082	-1.79902	ESPNP
ENSG00000196739.14	-1.0342	0.591535	-3.053	0.00311491	0.0569364	-1.85398	COL27A1
ENSG00000105737.9	1.50646	4.19727	3.05236	0.00312079	0.0569678	-1.96125	GRIK5
ENSG00000116667.12	1.11348	3.80974	3.05235	0.00312088	0.0569678	-1.94734	C1orf21
ENSG00000201470.1	0.752517	-3.26841	3.05155	0.00312825	0.0570633	-1.76465	RNY4P7
ENSG00000112893.9	-0.456609	5.64165	-3.05117	0.00313185	0.0570902	-2.08941	MAN2A1
ENSG00000129810.14	0.91364	2.43268	3.05026	0.00314032	0.0571993	-1.8915	SGO1
ENSG00000163659.12	0.619659	6.85072	3.05006	0.00314211	0.0571993	-2.13534	TIPARP
ENSG00000162367.11	1.90783	4.8526	3.04932	0.00314906	0.0572546	-2.00009	TAL1
ENSG00000178229.7	0.529879	2.70959	3.04928	0.00314943	0.0572546	-1.90809	ZNF543
ENSG00000125375.14	-0.297729	4.79709	-3.04811	0.00316032	0.0574136	-2.04742	DMAC2L
ENSG00000236514.1	-0.638707	-2.1901	-3.04785	0.00316281	0.0574198	-1.82048	AL135791.1
ENSG00000121152.9	1.08611	3.92052	3.04673	0.0031733	0.0575246	-1.96885	NCAPH
ENSG00000129353.14	0.729291	6.3396	3.04655	0.00317503	0.0575246	-2.11865	SLC44A2
ENSG00000258900.1	0.558788	-0.647433	3.04667	0.00317384	0.0575246	-1.85525	HNRNPCP1
ENSG00000139044.10	1.70176	0.120192	3.04586	0.00318151	0.0576029	-1.86055	B4GALNT3
ENSG00000162510.5	0.957262	0.214523	3.04557	0.0031842	0.0576127	-1.86432	MATN1
ENSG00000241954.1	0.65546	-1.27301	3.04463	0.00319313	0.0577353	-1.84682	AL021937.4
ENSG00000115825.9	0.865228	5.74827	3.04433	0.00319592	0.0577467	-2.09134	PRKD3
ENSG00000164022.16	-0.298175	5.71736	-3.04363	0.00320258	0.057828	-2.11139	AIMP1
ENSG00000146648.15	1.55846	-3.87603	3.04223	0.00321583	0.057989	-1.7906	EGFR
ENSG00000249992.1	1.39164	0.274931	3.04243	0.00321391	0.057989	-1.87213	TMEM158
ENSG00000185198.11	1.38897	6.32133	3.04174	0.0032205	0.058034	-2.11941	PRSS57
ENSG00000164329.13	-0.353325	6.02064	-3.04147	0.00322314	0.0580425	-2.13291	TENT2
ENSG00000274373.1	1.40867	-0.652437	3.04038	0.00323351	0.0581901	-1.86353	AC148476.1
ENSG00000143320.8	0.687394	-0.426819	3.04006	0.00323655	0.0582058	-1.87402	CRABP2
ENSG00000039068.18	1.7808	2.17484	3.03884	0.00324825	0.0583701	-1.90929	CDH1
ENSG00000087338.4	0.400142	5.17086	3.03843	0.00325223	0.0583701	-2.08358	GMCL1
ENSG00000249572.1	-0.757491	-0.322448	-3.03865	0.00325013	0.0583701	-1.88161	AC034231.1
ENSG00000240671.3	2.31368	-1.21808	3.03784	0.00325789	0.0584324	-1.83417	IGKV1-8
ENSG00000274460.1	-0.626026	0.371738	-3.03759	0.00326031	0.0584366	-1.88913	AC092119.2
ENSG00000225791.6	-0.40825	2.01745	-3.03705	0.00326551	0.0584906	-1.92349	TRAM2-AS1
ENSG00000005302.17	-0.363039	5.56502	-3.03616	0.00327407	0.0586048	-2.12412	MSL3
ENSG00000137942.16	1.16957	3.59577	3.03514	0.00328397	0.0587034	-1.97953	FNBP1L
ENSG00000142871.15	1.44927	0.352665	3.0347	0.00328825	0.0587408	-1.89274	CCN1
ENSG00000100129.17	-0.426691	8.77831	-3.03189	0.00331572	0.0587427	-2.27277	EIF3L
ENSG00000103168.16	-0.358294	5.49268	-3.03273	0.00330744	0.0587427	-2.12948	TAF1C
ENSG00000125170.10	0.962463	2.93608	3.032	0.00331462	0.0587427	-1.95846	DOK4
ENSG00000130208.9	1.84354	0.706547	3.03352	0.0032998	0.0587427	-1.8992	APOC1
ENSG00000138640.14	0.556525	4.73138	3.03266	0.00330818	0.0587427	-2.06908	FAM13A
ENSG00000148204.11	0.889974	-1.25687	3.03263	0.00330847	0.0587427	-1.87532	CRB2
ENSG00000150594.6	1.83562	-0.0566928	3.03402	0.0032949	0.0587427	-1.8876	ADRA2A
ENSG00000164035.9	0.714807	-0.120028	3.03189	0.00331568	0.0587427	-1.89756	EMCN
ENSG00000170325.14	0.372424	4.23798	3.03176	0.0033169	0.0587427	-2.04327	PRDM10
ENSG00000173193.13	-0.519468	6.54051	-3.03355	0.00329946	0.0587427	-2.18004	PARP14
ENSG00000178015.4	-0.948723	-1.75666	-3.03411	0.00329398	0.0587427	-1.87163	GPR150
ENSG00000183508.4	1.03676	5.98027	3.03353	0.00329969	0.0587427	-2.12979	TENT5C
ENSG00000263809.1	-0.610895	-0.400292	-3.033	0.00330486	0.0587427	-1.89545	AC135178.3
ENSG00000149289.10	1.35767	4.07597	3.03148	0.00331968	0.058753	-2.01294	ZC3H12C
ENSG00000259191.2	1.24513	-3.95355	3.03045	0.0033298	0.0588932	-1.81813	AC027237.1
ENSG00000070182.17	2.18358	4.58388	3.02866	0.0033474	0.0590873	-2.03131	SPTB
ENSG00000197619.13	0.56926	3.50471	3.02884	0.00334567	0.0590873	-2.00103	ZNF615
ENSG00000237593.1	1.44887	-2.82664	3.02883	0.00334574	0.0590873	-1.82338	AL445220.1
ENSG00000242076.2	2.2405	1.07453	3.02788	0.00335513	0.0591847	-1.91846	IGKV1-33
ENSG00000157240.3	0.916535	2.94834	3.02652	0.00336868	0.0593847	-1.97389	FZD1
ENSG00000115457.9	1.8745	3.5417	3.02588	0.003375	0.0594217	-1.99149	IGFBP2
ENSG00000182796.12	-0.443059	4.73718	-3.02586	0.00337522	0.0594217	-2.10515	TMEM198B
ENSG00000139131.12	-0.341985	3.62436	-3.02444	0.00338934	0.0595042	-2.03596	YARS2
ENSG00000165028.11	-0.681932	2.02126	-3.02511	0.00338268	0.0595042	-1.95761	NIPSNAP3B
ENSG00000182795.12	1.38374	-0.745317	3.02453	0.00338851	0.0595042	-1.90241	C1orf116
ENSG00000248283.2	1.15913	-2.78403	3.02477	0.00338608	0.0595042	-1.83633	CCNL2P1
ENSG00000280604.1	1.57752	-1.10813	3.02427	0.00339103	0.0595042	-1.88848	AJ239328.1
ENSG00000115129.13	-0.643408	3.46497	-3.02257	0.0034081	0.0597473	-2.03512	TP53I3
ENSG00000248643.5	0.457055	3.53067	3.02245	0.00340934	0.0597473	-2.02135	RBM14-RBM4
ENSG00000116157.5	0.771411	4.13194	3.0217	0.00341681	0.0597997	-2.05478	GPX7
ENSG00000137563.11	0.927795	4.74252	3.02183	0.00341559	0.0597997	-2.08973	GGH
ENSG00000128268.11	1.52298	2.45398	3.02059	0.00342806	0.0599574	-1.96529	MGAT3
ENSG00000214846.4	1.34398	-1.60613	3.01788	0.00345553	0.0603985	-1.89142	AC114744.1
ENSG00000251513.2	-0.79608	-2.61246	-3.01582	0.0034765	0.0607253	-1.88505	LIX1-AS1
ENSG00000164707.15	-0.616763	0.650801	-3.01411	0.00349411	0.0609215	-1.95261	SLC13A4
ENSG00000172613.7	0.426126	4.32081	3.01354	0.0034999	0.0609215	-2.09565	RAD9A
ENSG00000198918.7	-0.463322	9.46457	-3.01358	0.00349947	0.0609215	-2.3468	RPL39
ENSG00000233038.5	1.22763	2.0437	3.01438	0.00349133	0.0609215	-1.97099	AC011899.2
ENSG00000268734.1	1.67343	3.15863	3.0134	0.00350139	0.0609215	-2.00876	AC245128.3
ENSG00000008988.9	-0.412501	9.8581	-3.01312	0.00350424	0.0609315	-2.36117	RPS20
ENSG00000196981.3	-0.593815	3.14199	-3.01241	0.00351162	0.0610093	-2.042	WDR5B
ENSG00000272109.1	-0.735586	-3.10954	-3.01225	0.00351328	0.0610093	-1.87475	AC008906.2
ENSG00000170854.17	-0.688966	3.87114	-3.01178	0.0035181	0.0610139	-2.09131	RIOX2
ENSG00000177084.16	0.583982	7.00239	3.01198	0.00351606	0.0610139	-2.24395	POLE
ENSG00000177469.12	1.59406	4.02443	3.01054	0.00353095	0.0611179	-2.05982	CAVIN1
ENSG00000256442.1	0.90869	-1.58183	3.01072	0.00352908	0.0611179	-1.91911	AC010186.1
ENSG00000264548.1	-0.558035	-0.625023	-3.01086	0.00352766	0.0611179	-1.95058	AC132872.2
ENSG00000110042.7	1.32498	3.49858	3.01	0.00353658	0.0611508	-2.03804	DTX4
ENSG00000134986.13	-0.724651	6.17373	-3.0097	0.00353971	0.0611508	-2.22939	NREP
ENSG00000158747.13	1.63634	2.91953	3.0098	0.0035386	0.0611508	-2.00877	NBL1
ENSG00000272031.2	-0.618454	-0.655679	-3.00911	0.00354584	0.0612171	-1.95486	ANKRD34A
ENSG00000109743.10	1.32269	5.29508	3.00711	0.00356672	0.061538	-2.15364	BST1
ENSG00000074706.13	1.23503	3.52329	3.00459	0.00359322	0.0619154	-2.05478	IPCEF1
ENSG00000280247.1	-0.535459	-2.477	-3.00475	0.00359157	0.0619154	-1.91613	AC005578.1
ENSG00000138160.5	0.912444	5.07064	3.00421	0.00359719	0.0619439	-2.15726	KIF11
ENSG00000161800.12	0.874077	4.798	3.00324	0.00360747	0.0619951	-2.14367	RACGAP1
ENSG00000228672.3	-0.797803	1.54501	-3.00332	0.00360662	0.0619951	-1.99993	PROB1
ENSG00000254396.1	1.35113	-1.72422	3.0036	0.00360365	0.0619951	-1.92197	AL355432.1
ENSG00000274576.2	2.28586	-1.52667	3.00306	0.00360943	0.0619951	-1.91158	IGHV2-70
ENSG00000105341.18	-0.367754	4.85758	-3.00244	0.00361593	0.0620669	-2.17319	DMAC2
ENSG00000145723.16	-0.594537	1.04884	-3.0005	0.00363656	0.0623809	-1.99365	GIN1
ENSG00000165115.14	-0.493047	2.69421	-2.99847	0.00365833	0.0627142	-2.05245	KIF27
ENSG00000239486.1	-0.678666	-3.36746	-2.99823	0.00366083	0.062717	-1.90157	AC091390.3
ENSG00000085840.12	0.837092	4.48383	2.99658	0.00367868	0.0628394	-2.14127	ORC1
ENSG00000134013.15	0.587894	0.673271	2.9967	0.00367732	0.0628394	-1.99381	LOXL2
ENSG00000167863.11	-0.50032	5.69684	-2.99675	0.00367678	0.0628394	-2.23731	ATP5PD
ENSG00000178538.9	1.97538	0.99152	2.99648	0.00367972	0.0628394	-1.99773	CA8
ENSG00000198168.8	0.670735	5.16733	2.99688	0.00367543	0.0628394	-2.18754	SVIP
ENSG00000118193.11	0.909709	3.65713	2.99555	0.00368975	0.0629303	-2.09074	KIF14
ENSG00000197291.8	-0.543885	0.946674	-2.99568	0.00368832	0.0629303	-2.00376	RAMP2-AS1
ENSG00000106484.14	1.14295	5.50241	2.9929	0.00371847	0.0631852	-2.20813	MEST
ENSG00000132361.16	-0.551808	5.4075	-2.99343	0.0037127	0.0631852	-2.23127	CLUH
ENSG00000134313.14	0.388903	6.91324	2.99302	0.00371725	0.0631852	-2.29308	KIDINS220
ENSG00000137054.15	-0.480713	3.99338	-2.99291	0.00371837	0.0631852	-2.14492	POLR1E
ENSG00000185551.12	2.30052	-4.03141	2.99287	0.00371886	0.0631852	-1.91435	NR2F2
ENSG00000185808.13	-0.448214	3.08791	-2.99306	0.00371674	0.0631852	-2.08691	PIGP
ENSG00000117242.7	0.362678	3.5162	2.99219	0.00372625	0.0632706	-2.10075	PINK1-AS
ENSG00000183955.12	0.388108	5.92501	2.99071	0.00374243	0.063505	-2.25185	KMT5A
ENSG00000238123.1	-0.806131	-1.8889	-2.99031	0.00374682	0.0635393	-1.97844	MID1IP1-AS1
ENSG00000241962.9	-0.330017	-0.861967	-2.98977	0.00375275	0.0635995	-2.00184	AC079447.1
ENSG00000181894.14	0.717214	3.75347	2.98929	0.00375798	0.0636478	-2.1158	ZNF329
ENSG00000057608.16	-0.454062	7.6751	-2.98904	0.00376077	0.0636547	-2.34517	GDI2
ENSG00000188026.11	0.560372	1.30206	2.98882	0.00376319	0.0636554	-2.02237	RILPL1
ENSG00000125458.6	-0.516182	4.0212	-2.98855	0.00376616	0.0636655	-2.15847	NT5C
ENSG00000211967.3	2.10593	-1.02733	2.98824	0.00376961	0.0636836	-1.97052	IGHV3-53
ENSG00000143252.14	-0.411368	6.38573	-2.98745	0.0037783	0.06379	-2.29438	SDHC
ENSG00000113249.12	-0.76643	-1.84974	-2.98687	0.00378469	0.0638175	-1.98837	HAVCR1
ENSG00000183605.16	-0.519665	4.11424	-2.98707	0.00378256	0.0638175	-2.16885	SFXN4
ENSG00000163001.11	-0.440175	3.8135	-2.98605	0.00379376	0.0638496	-2.15016	CFAP36
ENSG00000214897.4	1.45488	-3.86206	2.98622	0.00379194	0.0638496	-1.92203	PNMA6E
ENSG00000231940.1	1.28004	-1.9901	2.98637	0.0037903	0.0638496	-1.95604	RPS7P3
ENSG00000135045.6	1.02346	2.52561	2.98543	0.00380066	0.0638855	-2.06169	C9orf40
ENSG00000272275.1	0.684812	-2.44546	2.98563	0.0037985	0.0638855	-1.95009	AC092687.3
ENSG00000175899.14	1.57953	0.944535	2.98353	0.00382185	0.0641676	-2.02996	A2M
ENSG00000254979.5	1.14378	3.31968	2.9835	0.00382224	0.0641676	-2.09954	AP000781.2
ENSG00000138092.10	0.524273	4.44149	2.98294	0.00382846	0.0642318	-2.18129	CENPO
ENSG00000225450.1	0.640272	-1.60605	2.98241	0.00383444	0.0642917	-1.99427	AL021707.1
ENSG00000211961.3	1.95774	-4.12119	2.98198	0.00383925	0.0642917	-1.94008	IGHV1-45
ENSG00000239272.1	0.780718	-2.25826	2.98207	0.00383816	0.0642917	-1.96498	RPL21P10
ENSG00000137106.17	-0.398724	5.72408	-2.98157	0.00384383	0.0643283	-2.27744	GRHPR
ENSG00000264464.1	-0.40275	-2.38334	-2.98089	0.00385146	0.0644157	-1.97887	LINC02837
ENSG00000133313.14	-0.566589	6.1934	-2.97861	0.00387715	0.0647645	-2.31049	CNDP2
ENSG00000180316.11	1.15471	0.873107	2.97871	0.00387606	0.0647645	-2.04133	PNPLA1
ENSG00000091436.16	0.896051	5.90414	2.97817	0.00388213	0.0647765	-2.27471	MAP3K20
ENSG00000129988.5	2.21816	-2.43302	2.97812	0.00388272	0.0647765	-1.94864	LBP
ENSG00000011426.10	1.0909	4.55979	2.9767	0.00389887	0.0648573	-2.19235	ANLN
ENSG00000132382.14	-0.499374	5.23211	-2.97666	0.00389935	0.0648573	-2.26494	MYBBP1A
ENSG00000170089.15	-0.639102	3.5695	-2.97629	0.00390358	0.0648573	-2.16332	AC106795.1
ENSG00000180867.10	-0.464577	1.41894	-2.97742	0.0038907	0.0648573	-2.05975	PDIA3P1
ENSG00000216863.9	-1.06492	-2.33752	-2.97665	0.00389943	0.0648573	-1.99647	LY86-AS1
ENSG00000228748.2	1.00233	-0.374094	2.9762	0.00390453	0.0648573	-2.03604	AL450306.1
ENSG00000241566.1	2.20553	-4.5873	2.97634	0.00390291	0.0648573	-1.95747	IGKV2D-24
ENSG00000187010.18	1.36648	2.34362	2.97421	0.00392732	0.0651176	-2.08187	RHD
ENSG00000224687.1	-0.512895	-1.17161	-2.97427	0.00392655	0.0651176	-2.03717	RASAL2-AS1
ENSG00000262766.1	-0.46754	1.841	-2.97419	0.0039275	0.0651176	-2.0801	AC135050.5
ENSG00000158825.5	1.76265	3.63028	2.97394	0.00393036	0.0651247	-2.13119	CDA
ENSG00000196476.11	-0.507363	3.2157	-2.97362	0.0039341	0.0651425	-2.14568	C20orf96
ENSG00000245857.2	1.44997	-2.11036	2.97342	0.0039363	0.0651425	-1.98165	AF233439.1
ENSG00000101546.12	-0.48291	4.12312	-2.97287	0.00394267	0.0651672	-2.20584	RBFA
ENSG00000274461.1	-0.39529	-0.00873858	-2.97299	0.00394133	0.0651672	-2.05069	AC023282.1
ENSG00000154678.16	1.45584	-1.88276	2.9726	0.00394574	0.0651777	-1.99157	PDE1C
ENSG00000176160.9	1.14108	0.472148	2.97231	0.00394907	0.0651926	-2.05355	HSF5
ENSG00000112212.11	1.60243	0.784839	2.9719	0.00395379	0.0652303	-2.05762	TSPO2
ENSG00000012061.15	-0.375222	6.03404	-2.9715	0.00395842	0.0652664	-2.3192	ERCC1
ENSG00000274010.1	0.789115	-3.29845	2.97108	0.00396331	0.0653068	-1.95941	AC006011.2
ENSG00000019169.10	-1.91892	-0.0896534	-2.9706	0.0039688	0.065357	-2.06139	MARCO
ENSG00000170584.10	-0.437096	5.09118	-2.97008	0.00397488	0.0654168	-2.27295	NUDCD2
ENSG00000164244.20	-0.394917	5.35512	-2.96864	0.00399162	0.0656519	-2.29153	PRRC1
ENSG00000163389.10	-0.371338	4.38832	-2.96799	0.00399913	0.0656947	-2.23428	POGLUT1
ENSG00000248099.3	0.937961	-0.227315	2.968	0.00399901	0.0656947	-2.05871	INSL3
ENSG00000135838.13	1.06457	3.96721	2.96766	0.00400304	0.0657186	-2.17831	NPL
ENSG00000224515.1	-0.679362	-3.02074	-2.96594	0.00402308	0.0660071	-1.99144	AL590385.1
ENSG00000050748.17	-0.346291	5.04038	-2.9645	0.00404	0.0662035	-2.28333	MAPK9
ENSG00000273723.1	-0.517551	0.311791	-2.96469	0.00403774	0.0662035	-2.07438	AL139089.1
ENSG00000162591.15	0.996737	5.43732	2.96394	0.0040466	0.0662711	-2.28307	MEGF6
ENSG00000211662.2	2.2066	1.68735	2.96343	0.00405255	0.0663279	-2.09252	IGLV3-21
ENSG00000211893.3	2.407	4.30402	2.96291	0.00405871	0.0663882	-2.18328	IGHG2
ENSG00000055118.14	2.16603	3.29878	2.96031	0.00408956	0.0663937	-2.14646	KCNH2
ENSG00000122786.19	0.823755	2.26349	2.96112	0.00407994	0.0663937	-2.11632	CALD1
ENSG00000154839.9	0.882351	3.14554	2.9625	0.00406361	0.0663937	-2.1486	SKA1
ENSG00000167113.10	-0.356028	4.57072	-2.9611	0.0040802	0.0663937	-2.26332	COQ4
ENSG00000174059.16	1.95265	7.07151	2.96016	0.0040913	0.0663937	-2.36062	CD34
ENSG00000187109.13	-0.495646	8.91336	-2.96019	0.00409096	0.0663937	-2.4691	NAP1L1
ENSG00000198841.3	0.395677	4.25975	2.96095	0.0040819	0.0663937	-2.22956	KTI12
ENSG00000211652.2	2.00961	-1.0925	2.96158	0.00407445	0.0663937	-2.03755	IGLV7-43
ENSG00000253607.1	0.874102	-1.53027	2.96034	0.00408924	0.0663937	-2.04802	AC104316.1
ENSG00000259807.1	-0.849348	-2.18378	-2.96139	0.00407676	0.0663937	-2.03993	AC009093.1
ENSG00000268433.1	1.85367	0.0513471	2.96038	0.00408875	0.0663937	-2.07652	MTDHP3
ENSG00000272150.5	0.438557	1.24157	2.96166	0.00407357	0.0663937	-2.09074	NBPF25P
ENSG00000275074.1	-0.63068	2.43193	-2.96227	0.00406633	0.0663937	-2.13558	NUDT18
ENSG00000167699.13	-0.444483	5.05219	-2.95914	0.00410347	0.0665375	-2.29931	GLOD4
ENSG00000268713.1	0.4652	1.5651	2.959	0.00410513	0.0665375	-2.10394	AC005261.3
ENSG00000163380.15	-0.405322	-1.11907	-2.9587	0.00410868	0.0665546	-2.07706	LMOD3
ENSG00000099365.9	-0.559583	-0.037138	-2.95699	0.00412918	0.0667769	-2.09129	STX1B
ENSG00000137675.4	2.10786	-3.83228	2.95673	0.00413238	0.0667769	-1.99382	MMP27
ENSG00000237641.1	-0.515756	-2.09488	-2.95673	0.00413238	0.0667769	-2.05327	AC073476.1
ENSG00000279672.1	-0.693941	0.447569	-2.95683	0.00413109	0.0667769	-2.09634	AP006621.5
ENSG00000162878.12	2.34938	-1.35448	2.95624	0.00413821	0.0667904	-2.03326	PKDCC
ENSG00000242294.6	-0.533115	3.88463	-2.9564	0.00413627	0.0667904	-2.23331	STAG3L5P
ENSG00000256682.2	0.704164	-2.45009	2.95561	0.00414581	0.0668325	-2.02366	AC006518.2
ENSG00000278330.1	-0.573151	1.77638	-2.9558	0.00414354	0.0668325	-2.12592	AC018529.2
ENSG00000138131.3	1.33121	0.746115	2.95254	0.00418297	0.0673909	-2.10618	LOXL4
ENSG00000136936.10	-0.379732	3.73647	-2.9517	0.00419309	0.0675132	-2.23306	XPA
ENSG00000101191.16	-0.307912	6.3997	-2.95097	0.004202	0.0675455	-2.38956	DIDO1
ENSG00000151687.14	-0.31707	1.7599	-2.95071	0.00420519	0.0675455	-2.13583	ANKAR
ENSG00000182362.13	-0.617078	2.17896	-2.95124	0.0041988	0.0675455	-2.15235	YBEY
ENSG00000225720.6	1.62553	-1.92929	2.95077	0.00420442	0.0675455	-2.03879	AL031846.1
ENSG00000215811.5	1.28067	-1.33297	2.95042	0.0042088	0.0675629	-2.07287	BTNL10
ENSG00000159723.4	-1.07549	-3.6684	-2.94987	0.00421544	0.067629	-2.01351	AGRP
ENSG00000108813.10	-1.01878	-1.31955	-2.94948	0.0042202	0.0676465	-2.09693	DLX4
ENSG00000116704.7	0.419175	4.98367	2.94937	0.00422159	0.0676465	-2.30545	SLC35D1
ENSG00000189068.9	1.75247	4.13498	2.94836	0.00423398	0.0678046	-2.22425	VSTM1
ENSG00000096654.15	0.526762	4.20293	2.94792	0.00423937	0.0678101	-2.25619	ZNF184
ENSG00000145592.13	-0.460721	9.81921	-2.94792	0.0042394	0.0678101	-2.53332	RPL37
ENSG00000205978.5	1.12834	3.97294	2.94718	0.00424846	0.0679145	-2.2306	NYNRIN
ENSG00000121005.8	2.07519	1.39341	2.9463	0.00425929	0.0680226	-2.13086	CRISPLD1
ENSG00000254081.1	-0.459813	-2.10549	-2.94622	0.00426031	0.0680226	-2.07867	LINC01299
ENSG00000135749.18	1.01341	3.45582	2.94551	0.00426913	0.0680908	-2.20643	PCNX2
ENSG00000244754.8	-0.283594	6.99039	-2.94546	0.00426967	0.0680908	-2.4298	N4BP2L2
ENSG00000210195.2	0.994608	-0.432214	2.94516	0.00427339	0.0681095	-2.11334	MT-TT
ENSG00000047597.5	1.59135	3.94477	2.94469	0.00427921	0.0681616	-2.2262	XK
ENSG00000119969.14	0.658827	4.38532	2.94331	0.00429645	0.0683957	-2.2774	HELLS
ENSG00000103742.11	0.868106	-2.91903	2.94132	0.00432129	0.0686372	-2.03958	IGDCC4
ENSG00000110046.12	0.503507	5.55499	2.94037	0.00433321	0.0686372	-2.3611	ATG2A
ENSG00000135486.17	-0.385564	10.7454	-2.94036	0.00433334	0.0686372	-2.58331	HNRNPA1
ENSG00000154917.10	1.58994	2.70472	2.94004	0.00433728	0.0686372	-2.17991	RAB6B
ENSG00000162613.16	-0.333884	7.34574	-2.94015	0.00433587	0.0686372	-2.45913	FUBP1
ENSG00000185324.21	-0.433744	5.07695	-2.9409	0.00432655	0.0686372	-2.34822	CDK10
ENSG00000230736.2	0.617967	0.257234	2.94099	0.00432544	0.0686372	-2.13143	AL021937.1
ENSG00000235748.1	1.19829	-2.90611	2.94061	0.00433017	0.0686372	-2.03761	SEPTIN14P12
ENSG00000272734.1	-0.840461	1.2499	-2.94061	0.00433013	0.0686372	-2.15211	ADIRF-AS1
ENSG00000164185.4	-1.00606	-3.10327	-2.93893	0.0043513	0.068684	-2.05662	ZNF474
ENSG00000172201.10	1.90996	-3.74335	2.93879	0.00435307	0.068684	-2.03267	ID4
ENSG00000186431.18	1.64712	4.68221	2.9392	0.00434791	0.068684	-2.2825	FCAR
ENSG00000186871.6	0.769253	1.80202	2.93884	0.00435243	0.068684	-2.15933	ERCC6L
ENSG00000205500.8	0.581205	-2.20701	2.93951	0.00434395	0.068684	-2.07534	AC013472.1
ENSG00000225698.3	2.13424	-1.56867	2.93809	0.00436188	0.0687826	-2.07327	IGHV3-72
ENSG00000115604.10	1.11477	2.61669	2.93761	0.0043679	0.0688152	-2.18637	IL18R1
ENSG00000164576.11	-0.500459	4.08642	-2.93752	0.0043691	0.0688152	-2.29485	SAP30L
ENSG00000142512.14	1.06235	4.58356	2.93705	0.00437503	0.0688681	-2.29743	SIGLEC10
ENSG00000114942.13	-0.496094	9.17663	-2.93604	0.00438781	0.0689624	-2.54217	EEF1B2
ENSG00000139890.9	0.83289	0.828948	2.93596	0.00438875	0.0689624	-2.14894	REM2
ENSG00000268903.1	1.40556	3.03401	2.93625	0.00438512	0.0689624	-2.20427	AL627309.6
ENSG00000123610.4	1.71797	1.20108	2.93401	0.0044136	0.0691094	-2.15864	TNFAIP6
ENSG00000127564.16	0.910081	4.11624	2.93434	0.00440937	0.0691094	-2.27685	PKMYT1
ENSG00000162733.16	1.01051	0.269037	2.93462	0.00440588	0.0691094	-2.14696	DDR2
ENSG00000163629.12	1.44029	0.360487	2.93463	0.00440568	0.0691094	-2.14708	PTPN13
ENSG00000204267.13	-0.445842	6.25803	-2.93402	0.00441346	0.0691094	-2.42886	TAP2
ENSG00000204282.4	0.449152	4.66447	2.93502	0.00440074	0.0691094	-2.32159	TNRC6C-AS1
ENSG00000259985.1	1.1197	1.12695	2.93371	0.00441742	0.0691287	-2.15822	AC017100.1
ENSG00000221164.1	-0.4987	-1.99006	-2.9323	0.0044355	0.0693712	-2.11841	SNORA11F
ENSG00000160209.18	0.609739	5.99953	2.93066	0.00445658	0.0696299	-2.4094	PDXK
ENSG00000211935.3	2.08863	-0.629388	2.93061	0.00445725	0.0696299	-2.13071	IGHV1-3
ENSG00000282851.1	-0.562868	3.41188	-2.92993	0.00446596	0.0697253	-2.27075	BISPR
ENSG00000153147.5	0.30713	7.12635	2.92918	0.00447568	0.0698362	-2.47089	SMARCA5
ENSG00000138615.5	1.02023	-0.845887	2.92848	0.00448472	0.0699365	-2.1477	CILP
ENSG00000139631.18	-0.339662	4.31817	-2.92769	0.00449499	0.0700558	-2.3329	CSAD
ENSG00000134853.11	1.31548	-1.77359	2.92743	0.00449833	0.0700671	-2.1111	PDGFRA
ENSG00000100393.10	0.441538	7.81675	2.92657	0.00450955	0.070201	-2.50462	EP300
ENSG00000101161.7	-0.3029	6.50736	-2.92521	0.00452724	0.0702298	-2.46147	PRPF6
ENSG00000112175.7	1.91236	-3.75262	2.9251	0.00452871	0.0702298	-2.06418	BMP5
ENSG00000119688.20	-0.284064	5.07582	-2.92606	0.00451622	0.0702298	-2.38419	ABCD4
ENSG00000137710.14	0.507084	5.16641	2.92585	0.00451893	0.0702298	-2.3758	RDX
ENSG00000140623.13	1.30161	-3.16884	2.92469	0.00453401	0.0702298	-2.06881	SEPTIN12
ENSG00000155380.11	0.998068	4.42678	2.92541	0.00452468	0.0702298	-2.31832	SLC16A1
ENSG00000172461.10	-0.5416	-2.56747	-2.92576	0.00452006	0.0702298	-2.10816	FUT9
ENSG00000197756.9	-0.469195	9.77822	-2.92487	0.00453169	0.0702298	-2.5924	RPL37A
ENSG00000238142.1	-0.89531	0.528148	-2.92462	0.00453502	0.0702298	-2.17947	BX284668.5
ENSG00000139508.14	-0.604408	3.2617	-2.92347	0.00455011	0.0704228	-2.27852	SLC46A3
ENSG00000100575.13	-0.360675	4.24388	-2.92237	0.00456458	0.070565	-2.34208	TIMM9
ENSG00000169515.5	1.05234	1.32722	2.92257	0.00456194	0.070565	-2.18933	CCDC8
ENSG00000229808.1	0.606228	-0.0395404	2.9216	0.00457469	0.0706397	-2.17793	AL391825.1
ENSG00000275385.1	2.76906	-3.07807	2.92176	0.00457259	0.0706397	-2.07107	CCL18
ENSG00000089356.16	0.920907	-2.4421	2.92038	0.0045908	0.0708404	-2.10611	FXYD3
ENSG00000166813.14	1.10535	1.46648	2.91987	0.00459756	0.0708404	-2.1985	KIF7
ENSG00000184313.19	0.972887	3.27835	2.91991	0.00459695	0.0708404	-2.26335	MROH7
ENSG00000198336.9	2.07113	2.12378	2.91969	0.00459988	0.0708404	-2.21176	MYL4
ENSG00000205464.11	-0.699594	0.904236	-2.91962	0.00460092	0.0708404	-2.19658	ATP6AP1L
ENSG00000197226.12	-0.44904	6.99158	-2.91932	0.00460485	0.0708602	-2.4999	TBC1D9B
ENSG00000144320.13	0.666415	5.21948	2.91829	0.00461846	0.0709065	-2.39525	LNPK
ENSG00000181007.8	0.523685	2.76053	2.91832	0.00461811	0.0709065	-2.24734	ZFP82
ENSG00000214439.3	-0.534077	-0.899254	-2.91848	0.00461601	0.0709065	-2.18115	FAM185BP
ENSG00000272319.2	0.581298	-3.29033	2.91852	0.00461546	0.0709065	-2.08682	AL022345.1
ENSG00000235552.4	-0.586743	-0.151757	-2.91716	0.00463362	0.0710984	-2.19054	RPL6P27
ENSG00000269226.7	0.778777	0.123937	2.9166	0.00464106	0.0711718	-2.19128	TMSB15B
ENSG00000089009.15	-0.402431	9.89661	-2.91561	0.00465436	0.0712832	-2.62009	RPL6
ENSG00000100206.9	1.08232	0.357373	2.91546	0.00465631	0.0712832	-2.19554	DMC1
ENSG00000256229.7	0.750535	2.93158	2.91554	0.00465521	0.0712832	-2.25959	ZNF486
ENSG00000103540.16	0.413009	5.33702	2.91515	0.00466045	0.0713057	-2.41587	CCP110
ENSG00000079308.16	1.43677	5.47451	2.91425	0.00467258	0.0714096	-2.40425	TNS1
ENSG00000219607.3	-1.20128	-0.944724	-2.91444	0.00467006	0.0714096	-2.19057	PPP1R3G
ENSG00000278133.1	-0.401498	3.41857	-2.91375	0.00467935	0.0714723	-2.3096	AC135050.6
ENSG00000255741.1	0.683701	-2.38371	2.91348	0.00468293	0.0714862	-2.12947	AP000808.1
ENSG00000198435.3	0.953627	0.935607	2.91281	0.00469203	0.0715842	-2.20813	NRARP
ENSG00000163322.13	-0.372836	4.30701	-2.91251	0.00469597	0.0716035	-2.37157	ABRAXAS1
ENSG00000183495.13	0.23132	6.59019	2.91177	0.00470599	0.0717155	-2.4931	EP400
ENSG00000257529.5	-0.876085	-1.62456	-2.91072	0.00472028	0.0718923	-2.18613	RPL36A-HNRNPH2
ENSG00000268535.1	1.70281	-1.03774	2.90834	0.00475268	0.0723445	-2.1792	MTDHP4
ENSG00000270773.1	0.496204	-0.642862	2.90708	0.00476998	0.0725666	-2.20894	AC137695.2
ENSG00000136859.9	2.07159	-3.6861	2.90682	0.00477351	0.0725791	-2.10624	ANGPTL2
ENSG00000087586.17	1.18325	3.02218	2.90638	0.00477959	0.0726302	-2.28181	AURKA
ENSG00000100234.11	2.12586	2.33627	2.90578	0.00478775	0.0726304	-2.25198	TIMP3
ENSG00000122970.15	-0.488019	2.40468	-2.90599	0.00478493	0.0726304	-2.27478	IFT81
ENSG00000229388.1	-0.379069	-2.47144	-2.90579	0.00478768	0.0726304	-2.16005	LINC01715
ENSG00000278263.2	2.03771	-3.78892	2.90515	0.00479651	0.0727221	-2.11108	AC135068.2
ENSG00000263164.1	-0.655374	-2.05431	-2.9049	0.0047999	0.0727323	-2.18446	AC087500.2
ENSG00000131747.14	1.23258	5.92712	2.90425	0.00480888	0.0728271	-2.46088	TOP2A
ENSG00000164741.14	1.47863	3.48776	2.90329	0.00482214	0.0729867	-2.30874	DLC1
ENSG00000085733.15	1.82253	1.59286	2.90237	0.00483493	0.0731389	-2.24422	CTTN
ENSG00000128271.20	1.16837	2.6634	2.9016	0.00484558	0.0731759	-2.2783	ADORA2A
ENSG00000176476.8	-0.393202	3.41736	-2.90166	0.00484478	0.0731759	-2.34013	SGF29
ENSG00000189144.13	-0.591495	1.42024	-2.90163	0.00484527	0.0731759	-2.25218	ZNF573
ENSG00000104529.17	-0.338213	8.34184	-2.90058	0.00485979	0.0732972	-2.60172	EEF1D
ENSG00000174384.9	-0.520941	1.8544	-2.90063	0.0048592	0.0732972	-2.26709	PMS2P6
ENSG00000178567.7	-0.361112	6.18507	-2.90032	0.00486344	0.0732972	-2.51132	EPM2AIP1
ENSG00000187800.13	1.80484	3.09589	2.90024	0.00486457	0.0732972	-2.29375	PEAR1
ENSG00000236618.2	-0.575233	0.570913	-2.89973	0.00487172	0.0733224	-2.24037	PITPNA-AS1
ENSG00000242258.1	-0.733127	-0.161015	-2.89985	0.00487005	0.0733224	-2.23388	LINC00996
ENSG00000231605.5	-0.504728	-1.41681	-2.89904	0.00488134	0.0734259	-2.22017	LINC01363
ENSG00000211970.3	2.17649	-0.610327	2.89807	0.00489498	0.0735897	-2.20832	IGHV4-61
ENSG00000029534.19	2.17106	5.19597	2.89758	0.00490178	0.0736506	-2.4086	ANK1
ENSG00000140743.7	0.493262	4.04535	2.89701	0.00490986	0.0737305	-2.3764	CDR2
ENSG00000272382.1	-0.573303	-0.0906308	-2.89665	0.00491492	0.0737651	-2.24196	AC025171.5
ENSG00000229870.1	-0.580017	-3.30587	-2.89593	0.00492504	0.0738757	-2.14998	RPL21P89
ENSG00000162873.14	2.11651	-0.34099	2.89506	0.00493739	0.0739779	-2.22754	KLHDC8A
ENSG00000276832.1	1.35773	-3.10427	2.89515	0.0049361	0.0739779	-2.14034	AL354718.3
ENSG00000256223.5	0.578725	3.84734	2.89465	0.00494325	0.0739829	-2.3676	ZNF10
ENSG00000261357.1	-0.466789	-3.04065	-2.8947	0.00494246	0.0739829	-2.16179	AC099518.2
ENSG00000115850.9	1.39618	-0.427308	2.89443	0.00494633	0.0739876	-2.23626	LCT
ENSG00000138867.16	0.49117	6.90628	2.89391	0.00495366	0.0740559	-2.5499	GUCD1
ENSG00000085760.14	-0.371167	4.59705	-2.89297	0.00496701	0.074214	-2.44074	MTIF2
ENSG00000265511.1	-0.544813	-0.99366	-2.89246	0.00497438	0.0742412	-2.24457	AC020558.2
ENSG00000279433.1	-0.690046	-1.40867	-2.89259	0.00497254	0.0742412	-2.23667	AC018529.3
ENSG00000243238.1	2.0106	0.254985	2.89205	0.0049802	0.0742866	-2.2497	IGKV2-30
ENSG00000174371.16	0.850583	3.39215	2.89155	0.00498728	0.0743508	-2.34251	EXO1
ENSG00000150630.3	1.92088	-2.73886	2.89113	0.00499332	0.0743993	-2.15421	VEGFC
ENSG00000125814.17	-0.420107	4.26314	-2.89087	0.00499709	0.0744142	-2.42477	NAPB
ENSG00000111247.14	0.788743	4.09255	2.89003	0.00500902	0.0745349	-2.39118	RAD51AP1
ENSG00000136114.15	0.776839	-0.206071	2.88991	0.00501077	0.0745349	-2.25484	THSD1
ENSG00000075413.17	0.329948	6.64618	2.88947	0.00501706	0.0745455	-2.55176	MARK3
ENSG00000185222.7	1.78897	2.06639	2.88959	0.00501545	0.0745455	-2.28612	TCEAL9
ENSG00000239862.1	1.74801	-4.87242	2.889	0.00502387	0.0746053	-2.15769	IGKV1-37
ENSG00000273243.1	-0.679998	-1.91197	-2.88875	0.00502748	0.0746175	-2.2301	Z82243.1
ENSG00000181963.5	1.70386	-4.03335	2.88731	0.0050482	0.0748347	-2.15281	OR52K2
ENSG00000214174.8	-0.414384	3.3812	-2.88715	0.00505051	0.0748347	-2.37458	AMZ2P1
ENSG00000264290.1	-0.624239	-1.55358	-2.88736	0.00504743	0.0748347	-2.24558	AC104564.3
ENSG00000134827.7	1.99504	3.6485	2.88669	0.00505713	0.0748915	-2.35129	TCN1
ENSG00000162614.18	-0.846425	1.81435	-2.8862	0.00506431	0.0749459	-2.3055	NEXN
ENSG00000230561.3	-0.914505	-3.29698	-2.88605	0.00506641	0.0749459	-2.17595	CCDC192
ENSG00000173598.13	0.797193	7.4603	2.88487	0.00508361	0.0751588	-2.59321	NUDT4
ENSG00000176422.12	-0.353156	4.51392	-2.88364	0.00510149	0.0753399	-2.45898	SPRYD4
ENSG00000229207.1	0.94372	-3.21552	2.8837	0.00510066	0.0753399	-2.16791	SERPINH1P1
ENSG00000248866.1	-0.524814	0.115096	-2.88277	0.00511418	0.0754856	-2.27772	USP46-AS1
ENSG00000266967.6	-0.410222	4.10519	-2.88242	0.00511935	0.0755203	-2.43558	AARSD1
ENSG00000105501.11	1.49106	3.50316	2.88172	0.00512958	0.0755462	-2.36399	SIGLEC5
ENSG00000271936.1	0.5496	0.786152	2.88054	0.00514691	0.0757278	-2.28696	AC012073.1
ENSG00000272144.1	-0.520817	-0.202593	-2.8803	0.0051504	0.0757278	-2.28159	AC025171.4
ENSG00000274216.1	-0.551835	-3.32571	-2.88039	0.00514916	0.0757278	-2.18593	Metazoa_SRP
ENSG00000112996.9	-0.335923	5.14288	-2.87916	0.00516724	0.0759338	-2.5094	MRPS30
ENSG00000179403.11	1.49521	0.949018	2.87889	0.00517123	0.0759507	-2.29256	VWA1
ENSG00000137720.7	-0.534836	3.56688	-2.8783	0.00517994	0.0760369	-2.41149	C11orf1
ENSG00000132965.9	1.2421	5.47702	2.87678	0.00520242	0.076325	-2.50444	ALOX5AP
ENSG00000261136.1	-0.606529	-1.80306	-2.87657	0.00520552	0.0763286	-2.26387	AC023908.3
ENSG00000066583.11	-0.495889	3.4932	-2.87565	0.00521932	0.0763514	-2.41303	ISOC1
ENSG00000086288.11	1.22398	1.61181	2.87568	0.00521886	0.0763514	-2.31133	NME8
ENSG00000107614.21	-0.307837	3.31601	-2.87541	0.00522283	0.0763514	-2.39826	TRDMT1
ENSG00000165219.21	0.428107	6.30426	2.87584	0.00521641	0.0763514	-2.56877	GAPVD1
ENSG00000166825.13	1.15103	6.83617	2.87532	0.00522419	0.0763514	-2.58408	ANPEP
ENSG00000273759.1	-0.547729	0.999143	-2.87579	0.00521719	0.0763514	-2.3064	AL117379.1
ENSG00000149948.13	1.67215	2.37615	2.87421	0.00524078	0.076552	-2.3334	HMGA2
ENSG00000011465.16	1.56803	-0.424815	2.87278	0.00526219	0.0767841	-2.28785	DCN
ENSG00000066777.8	0.398682	6.55792	2.87257	0.00526528	0.0767841	-2.59003	ARFGEF1
ENSG00000073756.11	1.40964	6.84518	2.87258	0.00526523	0.0767841	-2.58702	PTGS2
ENSG00000111328.6	0.462513	6.05835	2.87197	0.00527435	0.076842	-2.56579	CDK2AP1
ENSG00000119318.12	0.319005	7.43847	2.87174	0.00527787	0.076842	-2.63234	RAD23B
ENSG00000231646.5	-1.17314	-4.08463	-2.87186	0.00527606	0.076842	-2.18954	FSIP2-AS1
ENSG00000100448.3	1.99943	7.48147	2.86982	0.00530674	0.0769693	-2.61377	CTSG
ENSG00000170180.19	2.20085	3.31892	2.87045	0.00529734	0.0769693	-2.37436	GYPA
ENSG00000186532.11	-0.446726	3.54493	-2.87086	0.00529105	0.0769693	-2.42739	SMYD4
ENSG00000227403.1	1.37163	1.37935	2.87041	0.00529788	0.0769693	-2.31982	LINC01806
ENSG00000255306.1	0.762553	-0.155578	2.86999	0.00530425	0.0769693	-2.3046	AC004923.4
ENSG00000277879.1	0.806205	1.96899	2.8703	0.00529949	0.0769693	-2.33515	AL391988.1
ENSG00000213988.9	1.09011	2.22814	2.8691	0.00531771	0.0770866	-2.34458	ZNF90
ENSG00000227331.1	0.820715	-1.58229	2.86859	0.00532539	0.0771561	-2.27413	AC005042.1
ENSG00000132485.12	-0.35844	7.23513	-2.86786	0.00533648	0.077275	-2.64182	ZRANB2
ENSG00000134940.13	0.858837	-1.87103	2.86723	0.00534616	0.0773247	-2.2623	ACRV1
ENSG00000139734.17	1.04518	2.6176	2.86707	0.00534858	0.0773247	-2.36398	DIAPH3
ENSG00000255142.1	-0.721486	-2.55188	-2.86712	0.00534783	0.0773247	-2.25372	AP006621.2
ENSG00000151725.11	0.587405	5.55365	2.86616	0.00536241	0.0774727	-2.55032	CENPU
ENSG00000159885.13	0.625592	2.80509	2.86602	0.00536461	0.0774727	-2.37937	ZNF222
ENSG00000137198.9	1.35729	3.82197	2.86434	0.00539036	0.077651	-2.42687	GMPR
ENSG00000217527.1	0.843796	-2.58946	2.86497	0.00538056	0.077651	-2.23505	RPS16P5
ENSG00000225285.1	1.59943	-1.3997	2.86407	0.00539436	0.077651	-2.27551	LINC01770
ENSG00000280614.1	-0.538432	7.23936	-2.86413	0.00539349	0.077651	-2.65354	FP236383.4
ENSG00000280800.1	-0.538432	7.23936	-2.86413	0.00539349	0.077651	-2.65354	FP671120.6
ENSG00000281181.1	-0.538432	7.23936	-2.86413	0.00539349	0.077651	-2.65354	FP236383.5
ENSG00000154479.12	0.832702	0.0428181	2.86329	0.00540638	0.0777821	-2.32255	CCDC173
ENSG00000232995.7	-0.53661	0.620445	-2.86286	0.00541298	0.0778352	-2.33207	AL592435.1
ENSG00000156697.12	-0.401669	4.38064	-2.86264	0.00541641	0.0778427	-2.50416	UTP14A
ENSG00000108953.16	-0.412233	7.54148	-2.86152	0.00543374	0.0780499	-2.67134	YWHAE
ENSG00000109016.17	-0.496932	2.85727	-2.86066	0.00544707	0.0781208	-2.41144	DHRS7B
ENSG00000142192.20	1.26413	7.5224	2.86063	0.00544744	0.0781208	-2.65156	APP
ENSG00000198130.14	-0.428575	3.8522	-2.86081	0.00544464	0.0781208	-2.47334	HIBCH
ENSG00000163251.3	0.972637	3.13069	2.85992	0.00545856	0.0782262	-2.40605	FZD5
ENSG00000198586.13	0.282104	6.35041	2.85978	0.00546063	0.0782262	-2.61439	TLK1
ENSG00000231292.6	1.84012	-4.07193	2.85915	0.00547046	0.078325	-2.21687	IGKV1OR2-108
ENSG00000086598.10	0.290602	7.48781	2.85836	0.00548277	0.0783832	-2.66902	TMED2
ENSG00000234231.3	0.746113	1.69426	2.85833	0.00548331	0.0783832	-2.35756	AC093616.1
ENSG00000271795.1	-0.360408	0.480086	-2.85861	0.00547886	0.0783832	-2.34007	AC011337.1
ENSG00000048462.10	1.39438	-1.87169	2.85655	0.00551107	0.0785812	-2.27627	TNFRSF17
ENSG00000099326.8	-0.424246	4.92797	-2.85706	0.00550314	0.0785812	-2.5536	MZF1
ENSG00000113615.12	-0.454292	4.6274	-2.85613	0.00551772	0.0785812	-2.53739	SEC24A
ENSG00000139574.8	1.11705	-3.5715	2.85619	0.00551678	0.0785812	-2.22399	NPFF
ENSG00000146918.19	0.714503	5.14579	2.85633	0.00551446	0.0785812	-2.54794	NCAPG2
ENSG00000170891.10	1.72369	3.36332	2.85668	0.00550899	0.0785812	-2.41578	CYTL1
ENSG00000232022.7	-0.676377	-0.862374	-2.85672	0.00550834	0.0785812	-2.33435	FAAHP1
ENSG00000159588.14	0.562056	1.74251	2.85543	0.00552864	0.0786949	-2.36689	CCDC17
ENSG00000011007.12	0.33611	6.10593	2.85498	0.00553568	0.0787171	-2.61354	ELOA
ENSG00000197162.9	-0.451355	3.1911	-2.85496	0.00553608	0.0787171	-2.44445	ZNF785
ENSG00000165304.7	0.975711	2.99562	2.85463	0.00554115	0.0787472	-2.41254	MELK
ENSG00000177954.11	-0.426369	9.8433	-2.85441	0.00554474	0.0787565	-2.77671	RPS27
ENSG00000148290.9	-0.37337	4.39884	-2.85331	0.0055621	0.0789193	-2.52803	SURF1
ENSG00000213442.5	-0.840472	-2.54403	-2.85337	0.00556105	0.0789193	-2.28768	RPL18AP3
ENSG00000224066.1	-0.513003	-1.55691	-2.85288	0.00556889	0.0789738	-2.32969	AL049795.1
ENSG00000141258.12	-0.409368	5.71096	-2.85262	0.005573	0.0789901	-2.60978	SGSM2
ENSG00000120500.17	-0.576572	-0.97211	-2.85185	0.0055851	0.0790361	-2.34482	ARR3
ENSG00000167536.13	0.977489	3.31472	2.85214	0.00558054	0.0790361	-2.43486	DHRS13
ENSG00000173662.19	0.779731	-2.11468	2.85204	0.00558217	0.0790361	-2.28958	TAS1R1
ENSG00000099812.8	1.04227	-3.0057	2.85123	0.00559501	0.0791345	-2.24835	MISP
ENSG00000211904.2	1.47199	-1.63204	2.85075	0.00560257	0.0791642	-2.29936	IGHJ2
ENSG00000257252.5	1.40118	-3.26135	2.85072	0.00560303	0.0791642	-2.23956	AC124947.1
ENSG00000169218.13	1.09884	-2.82383	2.85044	0.00560756	0.0791863	-2.2572	RSPO1
ENSG00000211637.2	1.84222	-0.601554	2.85025	0.00561051	0.0791863	-2.33373	IGLV4-69
ENSG00000281842.1	0.757186	-2.05952	2.84966	0.00561998	0.0792781	-2.2987	MIR1291
ENSG00000133739.15	0.841387	3.82316	2.84946	0.00562322	0.079282	-2.47494	LRRCC1
ENSG00000256084.1	-0.657377	-2.68982	-2.84872	0.00563496	0.0794058	-2.29005	AC092112.1
ENSG00000197780.9	0.586005	4.46731	2.84847	0.00563893	0.0794199	-2.52584	TAF13
ENSG00000131400.7	-0.714828	0.186684	-2.84797	0.00564691	0.0794487	-2.36461	NAPSA
ENSG00000196914.8	1.19774	5.3986	2.84811	0.00564478	0.0794487	-2.57371	ARHGEF12
ENSG00000182389.18	1.28081	3.40965	2.847	0.00566256	0.0796269	-2.44936	CACNB4
ENSG00000177144.6	0.799928	2.62655	2.84594	0.00567951	0.0797396	-2.41918	NUDT4B
ENSG00000271121.2	0.799928	2.62655	2.84594	0.00567951	0.0797396	-2.41918	NUDT4P2
ENSG00000143321.18	0.423745	8.67057	2.84564	0.00568436	0.0797658	-2.74726	HDGF
ENSG00000116062.14	0.354521	6.27111	2.8445	0.0057028	0.0798911	-2.64831	MSH6
ENSG00000119865.8	1.58714	2.06552	2.84456	0.00570181	0.0798911	-2.39799	CNRIP1
ENSG00000128274.15	2.09188	0.500706	2.84435	0.00570523	0.0798911	-2.37091	A4GALT
ENSG00000152433.14	0.589885	0.718826	2.84462	0.00570079	0.0798911	-2.37455	ZNF547
ENSG00000242686.4	1.35766	-2.91074	2.84406	0.00570995	0.0799154	-2.26546	AC107464.1
ENSG00000148835.10	0.515736	2.70134	2.84364	0.00571678	0.0799692	-2.43146	TAF5
ENSG00000177058.11	-0.391688	3.53999	-2.84329	0.00572237	0.0799753	-2.49526	SLC38A9
ENSG00000240225.10	0.562215	3.63102	2.84324	0.0057232	0.0799753	-2.48333	ZNF542P
ENSG00000078269.13	0.737112	4.63457	2.84265	0.00573282	0.080068	-2.54819	SYNJ2
ENSG00000148468.16	2.08648	0.326084	2.84206	0.00574229	0.0801584	-2.37379	FAM171A1
ENSG00000180198.15	-0.488047	5.60997	-2.84159	0.00575	0.0801824	-2.63356	RCC1
ENSG00000266642.2	1.01792	2.2277	2.84167	0.00574874	0.0801824	-2.41267	AC024267.6
ENSG00000206384.10	1.10126	-0.695926	2.84134	0.00575405	0.0801971	-2.36445	COL6A6
ENSG00000170289.12	0.767088	-2.10753	2.83997	0.00577652	0.0804264	-2.3188	CNGB3
ENSG00000226174.6	-0.700612	-0.195165	-2.84014	0.00577367	0.0804264	-2.38068	TEX22
ENSG00000165915.13	-0.357984	4.06323	-2.83966	0.00578155	0.0804547	-2.53921	SLC39A13
ENSG00000143479.15	0.894756	3.57594	2.83871	0.00579704	0.0806283	-2.48431	DYRK3
ENSG00000168785.7	1.24091	3.55962	2.83784	0.00581142	0.0807633	-2.47973	TSPAN5
ENSG00000182158.14	0.454515	6.22545	2.83775	0.00581279	0.0807633	-2.66163	CREB3L2
ENSG00000243709.1	1.16865	-3.57418	2.83687	0.00582729	0.0809228	-2.26809	LEFTY1
ENSG00000211905.1	1.53044	-1.24863	2.83511	0.00585646	0.0812857	-2.35287	IGHJ1
ENSG00000182871.14	0.882493	4.92686	2.83463	0.00586432	0.0813104	-2.58439	COL18A1
ENSG00000189184.11	2.48641	-3.79093	2.83464	0.00586419	0.0813104	-2.27071	PCDH18
ENSG00000160200.17	1.51455	-0.992114	2.8339	0.00587642	0.0814195	-2.36691	CBS
ENSG00000184254.16	1.50753	-0.889849	2.83379	0.00587827	0.0814195	-2.37158	ALDH1A3
ENSG00000177042.14	-0.428384	3.38712	-2.83342	0.00588442	0.0814625	-2.5103	TMEM80
ENSG00000266933.2	-0.352533	-0.945983	-2.83177	0.00591203	0.0818025	-2.39379	AC005775.1
ENSG00000184402.14	-0.295436	4.08642	-2.83122	0.00592126	0.0818878	-2.56106	SS18L1
ENSG00000115966.16	0.261882	5.68515	2.83078	0.0059286	0.081947	-2.6534	ATF2
ENSG00000187049.9	0.502568	3.64417	2.83026	0.00593734	0.0820254	-2.51781	TMEM216
ENSG00000108309.12	1.66233	2.14529	2.82935	0.00595252	0.0821411	-2.43723	RUNDC3A
ENSG00000115657.12	1.35907	3.05136	2.82921	0.00595492	0.0821411	-2.4736	ABCB6
ENSG00000140443.13	0.898859	4.87935	2.82811	0.00597335	0.0822258	-2.59783	IGF1R
ENSG00000179913.10	1.6547	-3.89884	2.82815	0.00597272	0.0822258	-2.28458	B3GNT3
ENSG00000245719.1	1.47365	-1.99713	2.82865	0.00596428	0.0822258	-2.3356	AC009292.1
ENSG00000272316.1	-0.510746	3.15715	-2.82816	0.00597264	0.0822258	-2.50998	AL021368.2
ENSG00000138439.11	-0.485925	3.74421	-2.82789	0.00597709	0.0822349	-2.54893	FAM117B
ENSG00000165671.18	-0.289476	7.00095	-2.8274	0.00598545	0.0823076	-2.73397	NSD1
ENSG00000120137.6	-0.41488	6.78188	-2.82718	0.00598909	0.0823154	-2.72626	PANK3
ENSG00000102763.15	-0.409132	4.25686	-2.82685	0.00599474	0.0823508	-2.58572	VWA8
ENSG00000272732.1	-0.647391	-1.28906	-2.82654	0.006	0.0823807	-2.40105	AC004982.1
ENSG00000147526.19	0.539984	7.76877	2.82606	0.00600814	0.0824077	-2.75965	TACC1
ENSG00000174238.14	-0.413019	5.66109	-2.82588	0.00601121	0.0824077	-2.67481	PITPNA
ENSG00000272079.2	0.988681	-0.178599	2.82623	0.00600517	0.0824077	-2.41057	AC004233.2
ENSG00000108654.11	-0.359603	10.5858	-2.82485	0.00602866	0.0826046	-2.8767	DDX5
ENSG00000018408.14	0.970661	-0.522766	2.82464	0.00603229	0.0826122	-2.4097	WWTR1
ENSG00000253522.3	-1.29927	-0.428833	-2.82422	0.00603942	0.0826675	-2.4186	MIR3142HG
ENSG00000163703.17	-0.398486	3.94244	-2.82388	0.00604514	0.0827034	-2.57147	CRELD1
ENSG00000153132.12	1.72428	0.320114	2.82329	0.00605515	0.0827981	-2.42086	CLGN
ENSG00000198901.13	0.691336	5.82552	2.82288	0.00606218	0.0828519	-2.67316	PRC1
ENSG00000175928.5	1.4082	0.269103	2.82242	0.00607004	0.0828747	-2.42328	LRRN1
ENSG00000279838.1	0.737416	2.20781	2.82259	0.00606718	0.0828747	-2.46103	AL356273.3
ENSG00000141499.16	-0.577548	3.21196	-2.82211	0.00607549	0.0828761	-2.52938	WRAP53
ENSG00000197747.8	-1.18512	5.9976	-2.82206	0.00607634	0.0828761	-2.71026	S100A10
ENSG00000118242.15	1.0765	2.25266	2.8215	0.00608586	0.0829214	-2.46273	MREG
ENSG00000272948.2	-0.531442	-2.55665	-2.82166	0.00608319	0.0829214	-2.36031	AP001412.1
ENSG00000222019.7	-0.667738	-2.42074	-2.8209	0.00609613	0.083019	-2.37128	URAHP
ENSG00000010256.10	-0.535994	6.05073	-2.81913	0.00612669	0.0831391	-2.71372	UQCRC1
ENSG00000065970.8	0.389896	5.41165	2.81945	0.00612113	0.0831391	-2.66366	FOXJ2
ENSG00000100151.15	-0.39473	4.16522	-2.81977	0.0061156	0.0831391	-2.59688	PICK1
ENSG00000152234.15	-0.349242	8.34693	-2.81981	0.00611493	0.0831391	-2.80898	ATP5F1A
ENSG00000168461.12	1.3933	5.85155	2.81914	0.00612655	0.0831391	-2.66897	RAB31
ENSG00000254595.1	-0.530756	0.96645	-2.81965	0.00611763	0.0831391	-2.44344	AC084337.1
ENSG00000095932.6	1.43393	4.53582	2.81893	0.00613007	0.0831428	-2.58391	SMIM24
ENSG00000138759.17	1.8885	-2.40093	2.81853	0.00613697	0.0831942	-2.33481	FRAS1
ENSG00000267561.2	1.3	-1.73438	2.81819	0.00614298	0.0832335	-2.37709	AC093155.3
ENSG00000108960.7	0.663816	3.73676	2.81731	0.00615817	0.0833688	-2.55199	MMD
ENSG00000158258.15	-1.54164	0.164493	-2.81684	0.00616637	0.0833688	-2.44454	CLSTN2
ENSG00000160055.19	-0.356742	2.44632	-2.81669	0.00616884	0.0833688	-2.49703	TMEM234
ENSG00000166444.17	0.786796	0.976916	2.81635	0.00617478	0.0833688	-2.44651	ST5
ENSG00000178952.8	-0.416077	7.08424	-2.81706	0.00616245	0.0833688	-2.76517	TUFM
ENSG00000229314.5	1.66937	0.593144	2.81651	0.00617196	0.0833688	-2.44103	ORM1
ENSG00000262468.5	-0.477962	0.8957	-2.81679	0.00616722	0.0833688	-2.44881	LINC01569
ENSG00000170802.15	0.3715	6.55255	2.816	0.00618087	0.0834091	-2.73387	FOXN2
ENSG00000281128.1	0.932129	-0.72925	2.81524	0.0061941	0.0835454	-2.42922	PTENP1-AS
ENSG00000196549.10	1.52734	1.57351	2.81502	0.00619803	0.0835563	-2.45921	MME
ENSG00000080986.12	0.836838	3.75134	2.81472	0.00620323	0.0835843	-2.55625	NDC80
ENSG00000248787.1	-0.637945	-2.72816	-2.81415	0.00621316	0.0835918	-2.37045	AC092903.2
ENSG00000248890.1	1.28387	-1.83644	2.81418	0.0062127	0.0835918	-2.3808	HHIP-AS1
ENSG00000103510.19	-0.28399	5.69874	-2.81374	0.00622036	0.0836467	-2.70562	KAT8
ENSG00000230289.1	0.757301	-3.20805	2.81316	0.0062306	0.0837422	-2.33397	AL358781.2
ENSG00000120057.4	2.276	-2.1807	2.81172	0.00625589	0.0840399	-2.35099	SFRP5
ENSG00000246889.2	0.421522	-0.515333	2.81141	0.00626123	0.0840695	-2.44545	AP000487.1
ENSG00000100796.17	0.374257	7.27404	2.8107	0.00627372	0.0841105	-2.77965	PPP4R3A
ENSG00000151612.15	0.95605	3.48826	2.81079	0.00627211	0.0841105	-2.54715	ZNF827
ENSG00000181524.6	-0.465683	-2.01754	-2.81074	0.00627314	0.0841105	-2.41352	RPL24P4
ENSG00000067601.7	-0.41663	-0.174689	-2.80981	0.00628957	0.0842245	-2.45403	PMS2P4
ENSG00000166394.14	-1.16208	-0.762933	-2.80982	0.00628926	0.0842245	-2.44975	CYB5R2
ENSG00000175463.11	0.737264	5.75762	2.80969	0.00629166	0.0842245	-2.70167	TBC1D10C
ENSG00000272839.1	1.23949	-1.43393	2.80949	0.00629511	0.0842286	-2.41462	AC011899.3
ENSG00000126856.13	-0.48374	-0.258473	-2.80917	0.00630078	0.0842624	-2.45513	PRDM7
ENSG00000158270.11	0.565277	0.61113	2.80858	0.00631122	0.084343	-2.46126	COLEC12
ENSG00000161010.14	-0.488062	4.95747	-2.80812	0.00631942	0.084343	-2.67942	MRNIP
ENSG00000196616.12	0.731454	-1.63132	2.80825	0.00631712	0.084343	-2.41887	ADH1B
ENSG00000271938.1	1.0816	-1.11288	2.80827	0.00631672	0.084343	-2.43266	AC103724.4
ENSG00000173281.4	0.657803	4.29262	2.8077	0.00632699	0.0844019	-2.61388	PPP1R3B
ENSG00000180822.11	-0.458861	3.48192	-2.80724	0.00633511	0.0844681	-2.58222	PSMG4
ENSG00000232472.1	-0.665845	-0.821768	-2.80665	0.00634562	0.0845662	-2.4567	EEF1B2P3
ENSG00000125991.18	-0.309674	6.93078	-2.80534	0.00636894	0.0847573	-2.78671	ERGIC3
ENSG00000233999.3	2.15006	-3.49952	2.80531	0.00636946	0.0847573	-2.33638	IGKV3OR2-268
ENSG00000259984.1	0.587416	0.186184	2.80561	0.00636418	0.0847573	-2.46481	AL928711.1
ENSG00000120885.19	1.42119	4.95452	2.80495	0.00637591	0.0848008	-2.64852	CLU
ENSG00000215347.3	-1.02899	-3.7523	-2.80476	0.00637943	0.0848056	-2.35223	SLC25A5P1
ENSG00000224699.8	-0.321565	1.89412	-2.8041	0.00639117	0.0849194	-2.50481	LAMTOR5-AS1
ENSG00000198380.12	0.325866	5.50763	2.80376	0.00639734	0.0849431	-2.70989	GFPT1
ENSG00000138792.9	2.82786	-2.54965	2.80251	0.00641974	0.0849718	-2.35312	ENPEP
ENSG00000167748.10	-1.50504	-2.33962	-2.80308	0.00640947	0.0849718	-2.42072	KLK1
ENSG00000180190.11	1.02113	-2.91374	2.80254	0.00641927	0.0849718	-2.36523	TDRP
ENSG00000188994.12	0.495531	6.77852	2.80257	0.00641876	0.0849718	-2.7762	ZNF292
ENSG00000267072.2	-0.368233	-0.760664	-2.80247	0.00642051	0.0849718	-2.4671	NAGPA-AS1
ENSG00000271723.5	1.24194	1.60618	2.80308	0.0064096	0.0849718	-2.48922	MROH7-TTC4
ENSG00000253251.2	-0.456173	2.74925	-2.80129	0.0064418	0.0851692	-2.55154	SHLD3
ENSG00000186174.12	0.6155	4.84398	2.80105	0.00644619	0.0851853	-2.66919	BCL9L
ENSG00000133488.14	1.47153	0.384761	2.80039	0.00645809	0.0852933	-2.4778	SEC14L4
ENSG00000255690.2	0.809073	-3.10535	2.80025	0.00646074	0.0852933	-2.36731	TRIL
[truncated: 24,106 more rows]
