# Supplementary material for: DELE1 haploinsufficiency causes resistance to mitochondrial stress-induced apoptosis in monosomy 5/del(5q) AML
Source: Leukemia. 2023 Dec 15;38(3):530–7. doi: 10.1038/s41375-023-02107-4 (PMC10912023; doi:10.1038/s41375-023-02107-4)
Supplement: Supplementary file 4 — TableS4 [file 41375_2023_2107_MOESM4_ESM.xlsx]

## Sheet: Sheet1
ID	MCC
ENSG00000081791.8	0.769982
ENSG00000131495.8	0.645448
ENSG00000113068.9	0.63113
ENSG00000120314.18	0.614169
ENSG00000113141.15	0.609641
ENSG00000164587.11	0.601304
ENSG00000170445.12	0.578907
ENSG00000112855.14	0.5574
ENSG00000177733.6	0.555927
ENSG00000145743.15	0.552529
ENSG00000131508.15	0.552489
ENSG00000237190.3	0.551569
ENSG00000155508.13	0.548091
ENSG00000164296.6	0.541605
ENSG00000164346.9	0.541605
ENSG00000089289.15	0.538395
ENSG00000213523.9	0.535026
ENSG00000177556.11	0.531982
ENSG00000146007.10	0.523402
ENSG00000120733.13	0.522599
ENSG00000145901.14	0.519513
ENSG00000082515.16	0.513476
ENSG00000120727.12	0.50833
ENSG00000230629.2	0.506843
ENSG00000146066.2	0.505427
ENSG00000127184.10	0.504827
ENSG00000243056.1	0.504318
ENSG00000164615.4	0.503834
ENSG00000065491.8	0.502161
ENSG00000164405.10	0.500687
ENSG00000120725.12	0.497378
ENSG00000226221.1	0.485508
ENSG00000226741.1	0.484736
ENSG00000143321.18	0.484266
ENSG00000113272.13	0.480448
ENSG00000170606.13	0.476677
ENSG00000171720.9	0.472626
ENSG00000196205.8	0.472278
ENSG00000086589.11	0.468871
ENSG00000023909.9	0.468763
ENSG00000170469.10	0.465019
ENSG00000173598.13	0.463712
ENSG00000143158.10	0.463111
ENSG00000204628.11	0.463111
ENSG00000070814.17	0.46235
ENSG00000084092.6	0.46235
ENSG00000178982.9	0.460892
ENSG00000249637.1	0.459399
ENSG00000162244.10	0.456992
ENSG00000174748.18	0.452896
ENSG00000031003.10	0.450109
ENSG00000172053.15	0.44867
ENSG00000155868.7	0.445825
ENSG00000267041.5	0.445286
ENSG00000213585.10	0.441328
ENSG00000132570.14	0.441282
ENSG00000184584.12	0.441113
ENSG00000123473.15	0.440995
ENSG00000149948.13	0.438625
ENSG00000215093.3	0.4382
ENSG00000145029.11	0.437845
ENSG00000164307.12	0.437578
ENSG00000205220.11	0.435094
ENSG00000197948.10	0.433172
ENSG00000186468.12	0.433018
ENSG00000143776.18	0.430232
ENSG00000113558.18	0.428984
ENSG00000261879.5	0.428166
ENSG00000139637.13	0.427893
ENSG00000131504.15	0.423638
ENSG00000233476.3	0.423078
ENSG00000101928.12	0.420922
ENSG00000113119.12	0.420452
ENSG00000176087.14	0.420452
ENSG00000167658.15	0.416857
ENSG00000140876.11	0.414812
ENSG00000169567.11	0.414188
ENSG00000268541.1	0.413344
ENSG00000254911.3	0.412863
ENSG00000113532.12	0.412688
ENSG00000235175.1	0.411984
ENSG00000270021.1	0.411227
ENSG00000198839.9	0.410966
ENSG00000162191.13	0.410301
ENSG00000275765.5	0.409689
ENSG00000113648.16	0.409311
ENSG00000113575.9	0.409141
ENSG00000114779.19	0.408369
ENSG00000145781.8	0.40806
ENSG00000169607.12	0.407438
ENSG00000113108.17	0.406342
ENSG00000277998.1	0.405203
ENSG00000125652.7	0.405046
ENSG00000277945.1	0.403955
ENSG00000242262.1	0.402593
ENSG00000075223.13	0.402347
ENSG00000148143.12	0.402347
ENSG00000167740.9	0.402347
ENSG00000131080.14	0.400912
ENSG00000229425.2	0.400516
ENSG00000197536.10	0.398978
ENSG00000241749.4	0.398751
ENSG00000230291.5	0.397142
ENSG00000178149.16	0.396979
ENSG00000108298.9	0.395916
ENSG00000100104.12	0.395139
ENSG00000282732.1	0.394721
ENSG00000247121.6	0.393023
ENSG00000197448.13	0.392888
ENSG00000091640.7	0.392362
ENSG00000105997.22	0.390347
ENSG00000213875.3	0.390347
ENSG00000117122.13	0.389878
ENSG00000231043.3	0.389861
ENSG00000134056.11	0.388839
ENSG00000175826.11	0.388839
ENSG00000007968.6	0.388153
ENSG00000145882.10	0.387765
ENSG00000161970.12	0.386768
ENSG00000279799.1	0.386768
ENSG00000113048.16	0.38607
ENSG00000229659.1	0.38527
ENSG00000198624.12	0.384802
ENSG00000113716.12	0.383996
ENSG00000164258.11	0.383836
ENSG00000197360.9	0.383836
ENSG00000094880.10	0.383694
ENSG00000148175.12	0.383694
ENSG00000235703.5	0.383694
ENSG00000106006.6	0.383406
ENSG00000213885.3	0.383406
ENSG00000245205.3	0.382952
ENSG00000238273.3	0.382857
ENSG00000196422.10	0.382668
ENSG00000228502.1	0.382668
ENSG00000004897.11	0.382281
ENSG00000178464.6	0.380766
ENSG00000244607.5	0.380766
ENSG00000156508.17	0.380754
ENSG00000047849.21	0.379762
ENSG00000132842.13	0.379762
ENSG00000113583.7	0.379273
ENSG00000188846.13	0.37822
ENSG00000142731.10	0.377615
ENSG00000225912.1	0.3761
ENSG00000073464.11	0.375965
ENSG00000189308.10	0.375965
ENSG00000039068.18	0.37559
ENSG00000214784.4	0.375377
ENSG00000256282.1	0.374669
ENSG00000188582.8	0.374482
ENSG00000205544.3	0.373979
ENSG00000214199.3	0.373029
ENSG00000133706.17	0.372838
ENSG00000100316.15	0.37256
ENSG00000174307.6	0.372435
ENSG00000197226.12	0.372435
ENSG00000279691.1	0.372435
ENSG00000113013.12	0.3716
ENSG00000112029.9	0.371435
ENSG00000112394.16	0.371386
ENSG00000271655.1	0.371319
ENSG00000251128.1	0.37091
ENSG00000241429.1	0.370296
ENSG00000217027.1	0.369399
ENSG00000138867.16	0.369371
ENSG00000271918.1	0.368811
ENSG00000265369.3	0.368772
ENSG00000140740.10	0.368525
ENSG00000253506.2	0.368389
ENSG00000218227.3	0.367914
ENSG00000237668.1	0.367197
ENSG00000043143.20	0.367011
ENSG00000230773.6	0.367011
ENSG00000211574.1	0.366985
ENSG00000271797.1	0.366985
ENSG00000213988.9	0.366856
ENSG00000164930.11	0.365899
ENSG00000167526.13	0.365899
ENSG00000182154.7	0.36541
ENSG00000249855.1	0.36541
ENSG00000114698.14	0.365314
ENSG00000278318.4	0.36522
ENSG00000269615.1	0.363319
ENSG00000122592.7	0.363113
ENSG00000174444.14	0.363113
ENSG00000153561.12	0.363073
ENSG00000241494.1	0.363073
ENSG00000077454.15	0.363007
ENSG00000232018.4	0.363007
ENSG00000248445.5	0.362926
ENSG00000236438.7	0.362328
ENSG00000197958.12	0.361567
ENSG00000233837.1	0.361558
ENSG00000153037.13	0.361405
ENSG00000167543.15	0.361405
ENSG00000186687.15	0.360718
ENSG00000110455.13	0.359923
ENSG00000133048.12	0.359373
ENSG00000100577.18	0.359148
ENSG00000113712.16	0.359148
ENSG00000129353.14	0.358544
ENSG00000279253.1	0.358402
ENSG00000125691.12	0.358161
ENSG00000073417.14	0.357802
ENSG00000088992.17	0.356449
ENSG00000234705.1	0.356096
ENSG00000106004.4	0.355599
ENSG00000167994.11	0.354838
ENSG00000170289.12	0.354838
ENSG00000213864.3	0.353793
ENSG00000142541.16	0.353556
ENSG00000005022.5	0.352895
ENSG00000152467.9	0.352895
ENSG00000164754.12	0.352895
ENSG00000256235.1	0.352895
ENSG00000241923.2	0.352679
ENSG00000249353.2	0.351937
ENSG00000159111.12	0.35098
ENSG00000253921.1	0.35098
ENSG00000134504.12	0.350499
ENSG00000240540.2	0.350123
ENSG00000248455.5	0.349979
ENSG00000108405.3	0.349899
ENSG00000145741.15	0.349899
ENSG00000181904.8	0.349899
ENSG00000170275.14	0.349857
ENSG00000141504.11	0.349631
ENSG00000178188.14	0.349219
ENSG00000244480.1	0.348393
ENSG00000271737.1	0.348151
ENSG00000115286.19	0.347859
ENSG00000147403.16	0.347859
ENSG00000145782.12	0.346935
ENSG00000226287.7	0.346935
ENSG00000131351.14	0.346585
ENSG00000213881.3	0.346585
ENSG00000174132.8	0.346491
ENSG00000205302.6	0.346491
ENSG00000256612.7	0.346389
ENSG00000241592.1	0.346243
ENSG00000169398.19	0.346099
ENSG00000227008.2	0.346099
ENSG00000081181.7	0.345907
ENSG00000118520.13	0.345828
ENSG00000184988.8	0.345828
ENSG00000163584.17	0.345701
ENSG00000182871.14	0.345701
ENSG00000253625.1	0.345463
ENSG00000268119.5	0.345075
ENSG00000143486.15	0.345053
ENSG00000183401.11	0.345053
ENSG00000225936.1	0.345053
ENSG00000261557.1	0.344047
ENSG00000114942.13	0.344003
ENSG00000123485.11	0.344003
ENSG00000138326.18	0.344003
ENSG00000247828.7	0.344003
ENSG00000137210.13	0.343877
ENSG00000267750.5	0.343877
ENSG00000081985.10	0.343418
ENSG00000101444.12	0.343418
ENSG00000114391.12	0.343418
ENSG00000141985.9	0.343353
ENSG00000185834.10	0.34327
ENSG00000254369.6	0.34327
ENSG00000085719.11	0.34326
ENSG00000165300.7	0.34326
ENSG00000171530.13	0.34326
ENSG00000225746.8	0.342583
ENSG00000216866.5	0.342481
ENSG00000224186.8	0.342275
ENSG00000111666.10	0.341507
ENSG00000113312.10	0.341507
ENSG00000155980.11	0.341507
ENSG00000140988.15	0.34122
ENSG00000225807.1	0.341073
ENSG00000117394.19	0.340866
ENSG00000243964.1	0.340859
ENSG00000183166.10	0.340766
ENSG00000198755.10	0.340766
ENSG00000134970.13	0.34051
ENSG00000178035.11	0.339163
ENSG00000237169.1	0.339163
ENSG00000165646.11	0.338602
ENSG00000170889.13	0.338602
ENSG00000188848.15	0.338602
ENSG00000127954.12	0.338467
ENSG00000122406.12	0.338267
ENSG00000175390.12	0.33823
ENSG00000111339.10	0.33799
ENSG00000138756.17	0.33799
ENSG00000275719.1	0.337962
ENSG00000079387.13	0.337893
ENSG00000172456.17	0.337375
ENSG00000155097.11	0.337007
ENSG00000171425.9	0.3368
ENSG00000244703.3	0.33667
ENSG00000224652.1	0.336575
ENSG00000059377.15	0.336007
ENSG00000220744.1	0.33596
ENSG00000131471.6	0.335832
ENSG00000133026.12	0.335832
ENSG00000145833.15	0.335642
ENSG00000281357.2	0.335388
ENSG00000268079.1	0.334534
ENSG00000122678.14	0.334403
ENSG00000183955.12	0.334403
ENSG00000228526.4	0.334403
ENSG00000253578.1	0.334397
ENSG00000158985.13	0.334101
ENSG00000198948.11	0.334101
ENSG00000054392.12	0.334086
ENSG00000119326.14	0.333904
ENSG00000100744.14	0.333889
ENSG00000214460.3	0.333801
ENSG00000105373.18	0.33374
ENSG00000243859.3	0.33374
ENSG00000171843.15	0.333575
ENSG00000180539.7	0.333331
ENSG00000122641.9	0.332576
ENSG00000165502.6	0.332576
ENSG00000241837.6	0.332576
ENSG00000197766.7	0.332381
ENSG00000072778.19	0.3322
ENSG00000236058.3	0.331656
ENSG00000243449.6	0.331656
ENSG00000108309.12	0.331464
ENSG00000070018.8	0.331403
ENSG00000240509.1	0.331403
ENSG00000141295.13	0.331097
ENSG00000162607.12	0.330663
ENSG00000232692.1	0.33027
ENSG00000281398.2	0.330153
ENSG00000112339.14	0.329791
ENSG00000257103.8	0.329791
ENSG00000106537.7	0.329525
ENSG00000169592.14	0.329525
ENSG00000234335.1	0.329525
ENSG00000234648.1	0.32948
ENSG00000141258.12	0.328787
ENSG00000058729.10	0.32878
ENSG00000142945.12	0.32878
ENSG00000044115.20	0.32862
ENSG00000144713.12	0.328555
ENSG00000103254.9	0.328476
ENSG00000234009.1	0.328476
ENSG00000250182.3	0.328476
ENSG00000100836.10	0.32836
ENSG00000226174.6	0.32794
ENSG00000120158.11	0.327888
ENSG00000101447.13	0.327762
ENSG00000115252.18	0.327762
ENSG00000162599.15	0.32772
ENSG00000204338.8	0.32772
ENSG00000215146.4	0.32772
ENSG00000251600.5	0.32772
ENSG00000256083.1	0.32772
ENSG00000133112.16	0.327484
ENSG00000174238.14	0.327484
ENSG00000165501.16	0.327462
ENSG00000173281.4	0.327462
ENSG00000223529.1	0.327451
ENSG00000118242.15	0.327293
ENSG00000071073.12	0.326783
ENSG00000141252.19	0.326513
ENSG00000105523.3	0.326156
ENSG00000198242.13	0.326156
ENSG00000234546.3	0.326156
ENSG00000173418.11	0.325678
ENSG00000213820.3	0.325306
ENSG00000130811.11	0.32475
ENSG00000181284.2	0.324498
ENSG00000280649.1	0.324498
ENSG00000168273.7	0.324386
ENSG00000155463.12	0.324303
ENSG00000137713.15	0.324299
ENSG00000268222.1	0.324177
ENSG00000164404.8	0.323697
ENSG00000225159.1	0.323697
ENSG00000277526.4	0.323637
ENSG00000113522.13	0.323561
ENSG00000213051.3	0.323561
ENSG00000204217.12	0.323555
ENSG00000260372.6	0.32343
ENSG00000249264.1	0.323216
ENSG00000125611.15	0.32283
ENSG00000225200.2	0.32223
ENSG00000105327.15	0.322168
ENSG00000176752.6	0.322168
ENSG00000108561.8	0.321772
ENSG00000110011.13	0.321772
ENSG00000204070.9	0.32161
ENSG00000115268.9	0.321599
ENSG00000224415.1	0.321393
ENSG00000054793.13	0.321336
ENSG00000139192.11	0.321096
ENSG00000141499.16	0.321096
ENSG00000142453.11	0.321096
ENSG00000186871.6	0.321096
ENSG00000137563.11	0.320935
ENSG00000006837.11	0.320906
ENSG00000127920.5	0.320906
ENSG00000213433.5	0.320906
ENSG00000213598.4	0.320906
ENSG00000225720.6	0.320906
ENSG00000229132.2	0.320906
ENSG00000235472.1	0.320906
ENSG00000253628.1	0.320519
ENSG00000213363.4	0.320359
ENSG00000196468.7	0.320011
ENSG00000113649.11	0.319979
ENSG00000254996.5	0.319979
ENSG00000171490.12	0.319458
ENSG00000242477.1	0.319241
ENSG00000100084.14	0.319168
ENSG00000188186.10	0.319027
ENSG00000125434.10	0.318993
ENSG00000196531.10	0.31892
ENSG00000149743.13	0.318826
ENSG00000242951.1	0.318423
ENSG00000139239.7	0.318086
ENSG00000182179.10	0.318086
ENSG00000232573.1	0.318086
ENSG00000225361.3	0.317744
ENSG00000204323.5	0.317631
ENSG00000131503.20	0.317489
ENSG00000228929.1	0.317489
ENSG00000148773.12	0.317104
ENSG00000152705.7	0.317104
ENSG00000086570.12	0.317102
ENSG00000240914.1	0.316708
ENSG00000170464.9	0.316668
ENSG00000071082.10	0.316266
ENSG00000113441.15	0.316266
ENSG00000169570.9	0.316266
ENSG00000272523.1	0.316266
ENSG00000134419.15	0.316039
ENSG00000213235.3	0.315531
ENSG00000166548.15	0.315524
ENSG00000198168.8	0.315524
ENSG00000228205.1	0.315524
ENSG00000253552.7	0.31499
ENSG00000233747.1	0.314709
ENSG00000113719.15	0.314638
ENSG00000134480.13	0.314638
ENSG00000215196.4	0.314638
ENSG00000108961.13	0.314533
ENSG00000047597.5	0.314458
ENSG00000143627.17	0.314458
ENSG00000177410.12	0.314458
ENSG00000228794.8	0.314458
ENSG00000226772.1	0.314365
ENSG00000123240.16	0.31436
ENSG00000236552.2	0.31436
ENSG00000251495.1	0.31436
ENSG00000263894.1	0.314107
ENSG00000143499.13	0.313637
ENSG00000157379.13	0.313637
ENSG00000228737.2	0.313637
ENSG00000234175.1	0.313637
ENSG00000136193.16	0.313585
ENSG00000085365.17	0.31338
ENSG00000177425.10	0.31338
ENSG00000234498.3	0.31338
ENSG00000250318.1	0.31338
ENSG00000027847.13	0.313029
ENSG00000065618.16	0.313029
ENSG00000159714.10	0.313029
ENSG00000237685.1	0.312972
ENSG00000173482.16	0.31207
ENSG00000277867.1	0.312036
ENSG00000110723.11	0.312016
ENSG00000187051.8	0.312016
ENSG00000177234.7	0.311943
ENSG00000232472.1	0.311649
ENSG00000132535.18	0.311469
ENSG00000144843.11	0.311469
ENSG00000156802.12	0.311469
ENSG00000244398.1	0.311469
ENSG00000116717.11	0.31125
ENSG00000187838.16	0.31125
ENSG00000241458.1	0.31125
ENSG00000223705.9	0.311131
ENSG00000163053.10	0.311032
ENSG00000264290.1	0.311032
ENSG00000067177.14	0.31077
ENSG00000133065.10	0.31077
ENSG00000120334.15	0.310176
ENSG00000226328.6	0.310176
ENSG00000103740.9	0.310074
ENSG00000226360.5	0.30987
ENSG00000230207.1	0.309796
ENSG00000244073.1	0.309033
ENSG00000100298.15	0.309014
ENSG00000234145.1	0.308957
ENSG00000235065.1	0.308957
ENSG00000125991.18	0.308884
ENSG00000272112.1	0.308884
ENSG00000126756.11	0.30845
ENSG00000127415.12	0.30845
ENSG00000144369.12	0.30845
ENSG00000182165.17	0.30845
ENSG00000230303.5	0.308423
ENSG00000140932.9	0.308339
ENSG00000112312.9	0.308152
ENSG00000242814.2	0.307539
ENSG00000282978.1	0.307442
ENSG00000135045.6	0.307352
ENSG00000199575.1	0.306982
ENSG00000121089.4	0.306961
ENSG00000137098.13	0.306616
ENSG00000109065.11	0.306535
ENSG00000213930.11	0.306535
ENSG00000135390.17	0.306331
ENSG00000183762.12	0.306331
ENSG00000134986.13	0.305974
ENSG00000141002.18	0.305966
ENSG00000198554.11	0.305966
ENSG00000219451.3	0.305907
ENSG00000179914.4	0.305891
ENSG00000271029.1	0.30569
ENSG00000225546.5	0.305644
ENSG00000231536.1	0.305539
ENSG00000226276.1	0.305297
ENSG00000139496.15	0.305245
ENSG00000233223.2	0.305245
ENSG00000210144.1	0.304983
ENSG00000224004.2	0.304983
ENSG00000260521.2	0.304983
ENSG00000234456.7	0.304983
ENSG00000274705.1	0.304983
ENSG00000215811.5	0.304896
ENSG00000130635.15	0.304652
ENSG00000118777.10	0.304558
ENSG00000181163.13	0.304558
ENSG00000214389.2	0.304558
ENSG00000091009.7	0.304205
ENSG00000094975.13	0.304205
ENSG00000113658.16	0.304205
ENSG00000174353.17	0.304205
ENSG00000253293.4	0.304205
ENSG00000170876.7	0.303751
ENSG00000248283.2	0.303751
ENSG00000060971.17	0.303546
ENSG00000164219.9	0.303546
ENSG00000161920.9	0.303354
ENSG00000010256.10	0.303164
ENSG00000184661.13	0.303164
ENSG00000198034.10	0.303164
ENSG00000206140.9	0.303164
ENSG00000253483.1	0.303164
ENSG00000182774.10	0.303072
ENSG00000187800.13	0.303072
ENSG00000279229.1	0.303072
ENSG00000188825.13	0.302513
ENSG00000241746.1	0.302513
ENSG00000280987.3	0.302513
ENSG00000109572.13	0.302365
ENSG00000241556.1	0.302211
ENSG00000080845.17	0.302188
ENSG00000089009.15	0.301892
ENSG00000196914.8	0.301892
ENSG00000257790.1	0.301892
ENSG00000227188.1	0.301712
ENSG00000205683.11	0.301682
ENSG00000155324.9	0.301138
ENSG00000223442.1	0.301061
ENSG00000153790.11	0.30104
ENSG00000159723.4	0.30104
ENSG00000162551.13	0.30104
ENSG00000164332.7	0.30104
ENSG00000165219.21	0.30104
ENSG00000171462.14	0.30104
ENSG00000152700.13	0.300862
ENSG00000254154.8	0.300862
ENSG00000166558.10	0.300856
ENSG00000142937.11	0.30084
ENSG00000237819.5	0.30084
ENSG00000271631.1	0.30084
ENSG00000149480.6	0.300672
ENSG00000234742.1	0.300483
ENSG00000162542.13	0.30048
ENSG00000235001.3	0.30048
ENSG00000152217.16	0.300404
ENSG00000110693.15	0.300038
ENSG00000066926.10	0.299986
ENSG00000102230.13	0.299969
ENSG00000137106.17	0.299597
ENSG00000143797.11	0.299052
ENSG00000144741.17	0.299052
ENSG00000136931.9	0.298817
ENSG00000197721.16	0.298817
ENSG00000262468.5	0.298817
ENSG00000223668.1	0.298748
ENSG00000105550.8	0.298726
ENSG00000021826.14	0.298508
ENSG00000060237.16	0.298508
ENSG00000224032.6	0.298508
ENSG00000133063.15	0.298431
ENSG00000274173.1	0.298431
ENSG00000225031.1	0.298392
ENSG00000231711.2	0.298392
ENSG00000170234.12	0.298365
ENSG00000198176.12	0.298365
ENSG00000118496.4	0.298346
ENSG00000167615.16	0.298346
ENSG00000169750.8	0.298346
ENSG00000184903.9	0.298346
ENSG00000229994.1	0.2983
ENSG00000233057.1	0.2983
ENSG00000265511.1	0.2983
ENSG00000213942.3	0.29828
ENSG00000234782.3	0.29828
ENSG00000145198.14	0.297972
ENSG00000146263.11	0.297972
ENSG00000206249.3	0.297972
ENSG00000221031.1	0.297972
ENSG00000239219.2	0.297972
ENSG00000113621.14	0.29742
ENSG00000214223.4	0.296487
ENSG00000243830.2	0.29645
ENSG00000168944.15	0.296377
ENSG00000227706.3	0.296377
ENSG00000175061.17	0.29634
ENSG00000029534.19	0.296246
ENSG00000164104.11	0.296246
ENSG00000232176.1	0.29621
ENSG00000112742.9	0.296179
ENSG00000100994.11	0.295874
ENSG00000234450.1	0.295874
ENSG00000096996.15	0.295846
ENSG00000145868.16	0.295846
ENSG00000200279.1	0.29577
ENSG00000149932.16	0.295373
ENSG00000154839.9	0.295373
ENSG00000182890.4	0.295373
ENSG00000057757.9	0.29532
ENSG00000174021.10	0.29532
ENSG00000073905.8	0.29526
ENSG00000189060.5	0.29526
ENSG00000019582.14	0.295056
ENSG00000180574.3	0.295056
ENSG00000251666.1	0.295056
ENSG00000168792.4	0.294594
ENSG00000245556.2	0.294594
ENSG00000267040.6	0.294594
ENSG00000228672.3	0.294453
ENSG00000198959.11	0.294384
ENSG00000224235.1	0.294384
ENSG00000167113.10	0.294322
ENSG00000246859.2	0.294322
ENSG00000196388.8	0.294132
ENSG00000070614.14	0.294025
ENSG00000065621.14	0.293654
ENSG00000163617.10	0.293654
ENSG00000198780.11	0.293422
ENSG00000224993.3	0.293422
ENSG00000230202.1	0.293422
ENSG00000271661.1	0.293418
ENSG00000255197.5	0.293347
ENSG00000110700.6	0.293283
ENSG00000143815.14	0.293283
ENSG00000248932.5	0.293283
ENSG00000196503.2	0.293225
ENSG00000224281.4	0.292962
ENSG00000131469.12	0.292809
ENSG00000164902.13	0.292809
ENSG00000260105.6	0.292582
ENSG00000213700.3	0.292467
ENSG00000234093.3	0.292467
ENSG00000010318.19	0.292276
ENSG00000173530.5	0.292276
ENSG00000196118.11	0.292171
ENSG00000234287.1	0.292171
ENSG00000269345.1	0.29216
ENSG00000079974.17	0.291873
ENSG00000182993.3	0.291873
ENSG00000123908.11	0.291801
ENSG00000147394.18	0.291796
ENSG00000213371.4	0.29169
ENSG00000279863.1	0.29169
ENSG00000156831.7	0.291058
ENSG00000237875.1	0.29103
ENSG00000134376.14	0.290994
ENSG00000119318.12	0.290991
ENSG00000176155.18	0.290991
ENSG00000185869.13	0.290991
ENSG00000251867.3	0.290991
ENSG00000092010.14	0.290744
ENSG00000170091.10	0.290744
ENSG00000198961.9	0.290744
ENSG00000237214.3	0.290744
ENSG00000184840.11	0.29065
ENSG00000197258.5	0.290579
ENSG00000242083.2	0.290492
ENSG00000131732.11	0.290303
ENSG00000237853.6	0.290303
ENSG00000233080.2	0.290236
ENSG00000254999.3	0.290236
ENSG00000196431.3	0.290195
ENSG00000087076.8	0.290034
ENSG00000168517.10	0.290034
ENSG00000250260.1	0.290034
ENSG00000146700.8	0.290015
ENSG00000158623.14	0.290015
ENSG00000259612.1	0.290015
ENSG00000278845.4	0.290015
ENSG00000218426.5	0.289457
ENSG00000163993.6	0.289374
ENSG00000226252.1	0.289374
ENSG00000234572.1	0.289374
ENSG00000269637.1	0.289374
ENSG00000267220.1	0.289215
ENSG00000280834.1	0.289027
ENSG00000133641.17	0.288973
ENSG00000171401.14	0.288973
ENSG00000212664.5	0.288602
ENSG00000232721.2	0.288602
ENSG00000101938.14	0.288579
ENSG00000138772.12	0.288579
ENSG00000149273.14	0.288579
ENSG00000240877.3	0.288579
ENSG00000172667.10	0.288474
ENSG00000146469.12	0.28838
ENSG00000249069.7	0.28838
ENSG00000204314.10	0.288364
ENSG00000184009.9	0.288358
ENSG00000137460.8	0.288226
ENSG00000148291.9	0.288226
ENSG00000152422.15	0.288226
ENSG00000242100.2	0.287976
ENSG00000091972.18	0.287911
ENSG00000115607.9	0.287911
ENSG00000230508.1	0.287911
ENSG00000213856.3	0.287717
ENSG00000123342.15	0.287668
ENSG00000258501.1	0.287668
ENSG00000143479.15	0.287414
ENSG00000164609.9	0.287414
ENSG00000100949.14	0.287074
ENSG00000173811.10	0.287074
ENSG00000197149.5	0.287074
ENSG00000238103.4	0.287074
ENSG00000115183.13	0.286933
ENSG00000275805.1	0.286933
ENSG00000133101.9	0.286576
ENSG00000178429.9	0.286576
ENSG00000235194.8	0.286576
ENSG00000103089.8	0.286412
ENSG00000182606.14	0.286404
ENSG00000182117.5	0.286286
ENSG00000225323.1	0.286191
ENSG00000130508.10	0.286186
ENSG00000229719.3	0.286186
ENSG00000166441.12	0.286165
ENSG00000239246.3	0.285984
ENSG00000272255.1	0.285984
ENSG00000165816.12	0.285827
ENSG00000120341.18	0.285802
ENSG00000270419.1	0.285802
ENSG00000121931.15	0.285747
ENSG00000186529.14	0.285747
ENSG00000187650.3	0.285747
ENSG00000232341.2	0.285747
ENSG00000137814.9	0.285731
ENSG00000159082.17	0.285731
ENSG00000189343.7	0.285731
ENSG00000186086.16	0.285655
ENSG00000273115.1	0.285655
ENSG00000249363.1	0.285602
ENSG00000227895.5	0.285578
ENSG00000100632.10	0.285419
ENSG00000129038.15	0.285419
ENSG00000120279.6	0.285122
ENSG00000129173.12	0.285122
ENSG00000024526.16	0.284791
ENSG00000133943.20	0.284791
ENSG00000241061.3	0.284634
ENSG00000242071.3	0.284634
ENSG00000126860.11	0.284556
ENSG00000134313.14	0.284556
ENSG00000261474.1	0.284258
ENSG00000261645.5	0.284217
ENSG00000084754.10	0.28398
ENSG00000162385.10	0.28398
ENSG00000271857.1	0.28398
ENSG00000146677.7	0.283932
ENSG00000181744.8	0.283932
ENSG00000261305.1	0.283932
ENSG00000175895.3	0.283812
ENSG00000185482.7	0.283812
ENSG00000189045.13	0.283812
ENSG00000213533.11	0.283706
ENSG00000229022.1	0.283706
ENSG00000145386.9	0.283572
ENSG00000233933.2	0.28336
ENSG00000228665.2	0.283256
ENSG00000232858.1	0.283256
ENSG00000253030.1	0.283256
ENSG00000265095.1	0.283256
ENSG00000265413.1	0.283256
ENSG00000267348.2	0.283256
ENSG00000230148.8	0.283201
ENSG00000034510.5	0.28316
ENSG00000107020.9	0.28316
ENSG00000132646.10	0.28316
ENSG00000133477.16	0.28316
ENSG00000170312.15	0.28316
ENSG00000197157.10	0.28316
ENSG00000127554.12	0.282702
ENSG00000242067.1	0.282702
ENSG00000196427.13	0.282673
ENSG00000233778.3	0.28254
ENSG00000164484.11	0.282525
ENSG00000181524.6	0.282525
ENSG00000242258.1	0.282525
ENSG00000282834.1	0.282525
ENSG00000187010.18	0.282482
ENSG00000114346.13	0.282268
ENSG00000165244.6	0.282268
ENSG00000186184.15	0.282268
ENSG00000215086.2	0.282075
ENSG00000196724.12	0.282026
ENSG00000115129.13	0.281928
ENSG00000168785.7	0.281928
ENSG00000224897.6	0.281928
ENSG00000269896.2	0.281928
ENSG00000122966.13	0.281917
ENSG00000149554.12	0.281917
ENSG00000121621.6	0.281815
ENSG00000259191.2	0.281815
ENSG00000104177.17	0.28181
ENSG00000164209.16	0.28181
ENSG00000113282.13	0.281727
ENSG00000135766.8	0.281622
ENSG00000236525.1	0.281622
ENSG00000241680.1	0.281622
ENSG00000242360.3	0.281622
ENSG00000279865.1	0.281622
ENSG00000100938.17	0.281457
ENSG00000159873.9	0.281457
ENSG00000205639.9	0.281294
ENSG00000259986.1	0.281115
ENSG00000267259.1	0.281115
ENSG00000249476.1	0.280884
ENSG00000233594.2	0.28083
ENSG00000236939.2	0.280802
ENSG00000214089.3	0.280781
ENSG00000130227.16	0.280779
ENSG00000028839.9	0.280596
ENSG00000196743.8	0.280596
ENSG00000211714.3	0.280596
ENSG00000125818.17	0.280285
ENSG00000162366.7	0.280275
ENSG00000198756.10	0.280275
ENSG00000158109.14	0.280246
ENSG00000214548.14	0.280246
ENSG00000267475.1	0.280246
ENSG00000279874.1	0.28021
ENSG00000184612.8	0.279935
ENSG00000213309.3	0.279935
ENSG00000229180.5	0.279655
ENSG00000141101.12	0.279552
ENSG00000282390.1	0.2792
ENSG00000111206.12	0.279169
ENSG00000117602.11	0.279169
ENSG00000119121.21	0.279169
ENSG00000155099.7	0.279169
ENSG00000114654.7	0.279119
ENSG00000120820.12	0.279002
ENSG00000086548.8	0.278929
ENSG00000180383.3	0.278929
ENSG00000262898.1	0.278929
ENSG00000250346.1	0.27887
ENSG00000226525.5	0.278689
ENSG00000108960.7	0.278552
ENSG00000142507.9	0.278552
ENSG00000181544.13	0.278552
ENSG00000228623.3	0.278552
ENSG00000275325.4	0.278552
ENSG00000148835.10	0.278466
ENSG00000152078.9	0.278466
ENSG00000137154.12	0.278368
ENSG00000138376.10	0.278368
ENSG00000269386.5	0.278368
ENSG00000243953.1	0.278318
ENSG00000259498.1	0.278318
ENSG00000124406.16	0.278223
ENSG00000129354.11	0.278223
ENSG00000267640.5	0.278223
ENSG00000063177.12	0.278054
ENSG00000169629.11	0.278054
ENSG00000253986.1	0.278054
ENSG00000135069.13	0.278041
ENSG00000172869.14	0.278041
ENSG00000226824.6	0.278041
ENSG00000272954.1	0.278041
ENSG00000071994.10	0.277953
ENSG00000162367.11	0.277513
ENSG00000228331.2	0.277494
ENSG00000239830.1	0.277494
ENSG00000266143.1	0.277494
ENSG00000065154.11	0.277323
ENSG00000066279.16	0.277323
ENSG00000106367.13	0.277323
ENSG00000143228.12	0.277323
ENSG00000062524.15	0.276969
ENSG00000264242.2	0.276969
ENSG00000139278.9	0.276799
ENSG00000145907.14	0.276799
ENSG00000188243.12	0.276799
ENSG00000249242.7	0.276799
ENSG00000258571.1	0.276799
ENSG00000163463.11	0.276565
ENSG00000224856.2	0.276565
ENSG00000273044.1	0.276421
ENSG00000138092.10	0.276159
ENSG00000145592.13	0.276159
ENSG00000148154.9	0.276159
ENSG00000231120.3	0.276159
ENSG00000132382.14	0.276107
ENSG00000197465.13	0.276107
ENSG00000182512.4	0.276016
ENSG00000179909.15	0.275983
ENSG00000266916.5	0.275983
ENSG00000237321.1	0.275956
ENSG00000177548.12	0.275954
ENSG00000177225.16	0.275823
ENSG00000244266.1	0.27574
ENSG00000078795.16	0.275586
ENSG00000100129.17	0.275586
ENSG00000105519.13	0.275586
ENSG00000099326.8	0.275449
ENSG00000123119.11	0.275449
ENSG00000182796.12	0.275449
ENSG00000168070.11	0.275388
ENSG00000233254.1	0.275386
ENSG00000225483.1	0.275332
ENSG00000239906.1	0.275332
ENSG00000114735.9	0.275077
ENSG00000115233.11	0.275077
ENSG00000119919.10	0.275064
ENSG00000236111.5	0.274969
ENSG00000226835.2	0.274712
ENSG00000109805.9	0.274433
ENSG00000152348.15	0.274433
ENSG00000063854.12	0.274232
ENSG00000149735.6	0.274232
ENSG00000234556.1	0.274216
ENSG00000006025.11	0.274023
ENSG00000133835.14	0.274023
ENSG00000175886.10	0.274023
ENSG00000244229.1	0.274023
ENSG00000155959.10	0.27362
ENSG00000184292.6	0.27362
ENSG00000104408.9	0.273559
ENSG00000170801.9	0.273559
ENSG00000213862.4	0.273559
ENSG00000262692.1	0.273559
ENSG00000065427.14	0.273417
ENSG00000136444.9	0.273415
ENSG00000214113.10	0.273415
ENSG00000161955.16	0.273271
ENSG00000214954.8	0.273271
ENSG00000248923.1	0.273271
ENSG00000085563.14	0.273224
ENSG00000231747.1	0.273224
ENSG00000238003.1	0.273195
ENSG00000276797.1	0.273195
ENSG00000201672.1	0.273119
ENSG00000185480.11	0.273082
ENSG00000253426.5	0.273082
ENSG00000133805.15	0.273038
ENSG00000167280.16	0.273038
ENSG00000266019.1	0.273038
ENSG00000112146.16	0.272974
ENSG00000117650.12	0.272974
ENSG00000153317.14	0.272974
ENSG00000163531.15	0.272974
ENSG00000164172.18	0.272974
ENSG00000243101.1	0.272934
ENSG00000133019.11	0.272511
ENSG00000277144.1	0.272212
ENSG00000025770.18	0.272153
ENSG00000229676.2	0.272153
ENSG00000267787.5	0.272153
ENSG00000235776.2	0.272074
ENSG00000272764.1	0.272074
ENSG00000145912.8	0.271709
ENSG00000225083.1	0.271709
ENSG00000131626.15	0.271574
ENSG00000173535.13	0.271574
ENSG00000142676.12	0.271431
ENSG00000154124.4	0.271393
ENSG00000235957.1	0.271393
ENSG00000151689.12	0.271361
ENSG00000250635.1	0.271322
ENSG00000148187.17	0.27117
ENSG00000249494.5	0.27117
ENSG00000251411.1	0.27117
ENSG00000134516.15	0.270702
ENSG00000154783.10	0.270702
ENSG00000148303.16	0.270562
ENSG00000172809.12	0.270562
ENSG00000175073.7	0.270562
ENSG00000181513.14	0.270562
ENSG00000275074.1	0.270562
ENSG00000267115.1	0.270386
ENSG00000271862.1	0.270386
ENSG00000132376.19	0.270221
ENSG00000143952.19	0.270092
ENSG00000213551.4	0.270092
ENSG00000178467.17	0.269943
ENSG00000236345.1	0.269895
ENSG00000232883.1	0.269757
ENSG00000099194.5	0.269458
ENSG00000234630.1	0.269458
ENSG00000277425.1	0.269458
ENSG00000226098.4	0.269383
ENSG00000197930.12	0.269083
ENSG00000276250.1	0.269083
ENSG00000164056.10	0.269048
ENSG00000225093.1	0.269048
ENSG00000182704.7	0.268887
ENSG00000227733.9	0.268887
ENSG00000268006.1	0.268887
ENSG00000280062.1	0.268887
ENSG00000100353.17	0.268826
ENSG00000137274.12	0.268826
ENSG00000143367.15	0.268746
ENSG00000172380.5	0.268746
ENSG00000257582.5	0.268746
ENSG00000180089.5	0.268401
ENSG00000203805.10	0.268401
ENSG00000282024.1	0.268401
ENSG00000143401.14	0.268325
ENSG00000164045.11	0.268325
ENSG00000228729.1	0.268252
ENSG00000228224.3	0.268207
ENSG00000260316.2	0.268207
ENSG00000153721.17	0.268107
ENSG00000248578.1	0.268085
ENSG00000243779.1	0.268033
ENSG00000113643.8	0.268015
ENSG00000225377.5	0.268015
ENSG00000164574.15	0.267821
ENSG00000168256.17	0.267821
ENSG00000175305.16	0.267821
ENSG00000198924.7	0.267821
ENSG00000078399.15	0.26769
ENSG00000184110.14	0.26769
ENSG00000236801.1	0.26769
ENSG00000175857.8	0.267551
ENSG00000265392.1	0.267439
ENSG00000258357.1	0.267391
ENSG00000246448.2	0.267384
ENSG00000127423.10	0.267099
ENSG00000165282.13	0.267007
ENSG00000180172.7	0.267007
ENSG00000230356.1	0.266518
ENSG00000279319.1	0.266487
ENSG00000162496.8	0.266288
ENSG00000229638.1	0.266288
ENSG00000256338.2	0.266288
ENSG00000241570.8	0.266075
ENSG00000169189.16	0.265948
ENSG00000206899.1	0.265948
ENSG00000207524.1	0.265948
ENSG00000222881.1	0.265948
ENSG00000111247.14	0.265916
ENSG00000236762.1	0.265815
ENSG00000240480.1	0.265772
ENSG00000197070.13	0.265758
ENSG00000215899.3	0.265758
ENSG00000244052.1	0.265758
ENSG00000224628.2	0.26574
ENSG00000118193.11	0.265672
ENSG00000145982.11	0.265672
ENSG00000164180.13	0.265672
ENSG00000181264.8	0.265672
ENSG00000196565.12	0.265672
ENSG00000242193.9	0.265672
ENSG00000259855.1	0.265532
ENSG00000148346.11	0.265454
ENSG00000162438.11	0.265353
ENSG00000130313.6	0.26528
ENSG00000164048.13	0.26528
ENSG00000174371.16	0.26528
ENSG00000005194.14	0.265212
ENSG00000163959.9	0.265212
ENSG00000249022.1	0.265212
ENSG00000096063.14	0.265138
ENSG00000260629.1	0.265138
ENSG00000095059.15	0.264953
ENSG00000164707.15	0.264953
ENSG00000196502.11	0.264953
ENSG00000236383.7	0.264953
ENSG00000129158.10	0.264945
ENSG00000168961.16	0.264945
ENSG00000183090.5	0.264945
ENSG00000186654.20	0.264945
ENSG00000187595.14	0.264945
ENSG00000213326.4	0.264945
ENSG00000017483.14	0.264872
ENSG00000149541.9	0.264872
ENSG00000158764.6	0.264872
ENSG00000177133.10	0.264872
ENSG00000185627.17	0.264872
ENSG00000273289.1	0.264608
ENSG00000175164.13	0.264379
ENSG00000239944.1	0.264379
ENSG00000251002.7	0.264231
ENSG00000182952.4	0.264215
ENSG00000252367.1	0.264215
ENSG00000241352.3	0.264165
ENSG00000275557.1	0.264165
ENSG00000180211.5	0.264095
ENSG00000236330.1	0.264001
ENSG00000253721.1	0.264001
ENSG00000266733.5	0.263921
ENSG00000012223.12	0.263257
ENSG00000092421.16	0.263257
ENSG00000096093.14	0.263257
ENSG00000104728.15	0.263257
ENSG00000115641.18	0.263257
ENSG00000127743.5	0.263257
ENSG00000226396.1	0.263257
ENSG00000275550.1	0.263257
ENSG00000243926.1	0.263233
ENSG00000143222.11	0.263178
ENSG00000257252.5	0.263178
ENSG00000247627.2	0.262905
ENSG00000117543.19	0.262894
ENSG00000258711.2	0.262894
ENSG00000273983.1	0.262894
ENSG00000122507.20	0.262855
ENSG00000204899.5	0.262855
ENSG00000213015.8	0.262855
ENSG00000272084.1	0.262855
ENSG00000112200.16	0.262822
ENSG00000196511.13	0.26276
ENSG00000088325.15	0.262716
ENSG00000095637.21	0.262716
ENSG00000197608.11	0.262716
ENSG00000242660.1	0.26248
ENSG00000243095.1	0.26248
ENSG00000255213.1	0.26248
ENSG00000230979.3	0.262456
ENSG00000169946.13	0.262412
ENSG00000235192.1	0.262412
ENSG00000105784.15	0.262356
ENSG00000197291.8	0.262356
ENSG00000274612.1	0.262356
ENSG00000215016.2	0.262238
ENSG00000223749.7	0.262238
ENSG00000117298.14	0.262093
ENSG00000171649.11	0.262093
ENSG00000181218.5	0.261861
ENSG00000278504.1	0.261861
ENSG00000076043.9	0.261469
ENSG00000259708.1	0.261469
ENSG00000109270.12	0.261454
ENSG00000163462.17	0.261454
ENSG00000212802.4	0.261454
ENSG00000213973.8	0.261236
ENSG00000226949.1	0.261236
ENSG00000261582.1	0.26121
ENSG00000101353.14	0.261027
ENSG00000121742.15	0.261027
ENSG00000154767.14	0.261027
ENSG00000110711.9	0.260861
ENSG00000124486.12	0.260861
ENSG00000165092.12	0.260861
ENSG00000118369.12	0.260856
ENSG00000149212.11	0.260856
ENSG00000249987.1	0.260856
ENSG00000215313.3	0.260823
ENSG00000176896.8	0.260704
ENSG00000180815.14	0.260704
ENSG00000230266.1	0.260704
ENSG00000232757.1	0.260704
ENSG00000131437.15	0.26059
ENSG00000151131.9	0.26059
ENSG00000188375.4	0.26059
ENSG00000263011.1	0.26059
ENSG00000076554.15	0.260482
ENSG00000240087.3	0.260482
ENSG00000205444.2	0.260459
ENSG00000128965.11	0.260437
ENSG00000135722.8	0.260437
ENSG00000137807.13	0.260437
ENSG00000273329.1	0.260437
ENSG00000213757.3	0.260273
ENSG00000231369.1	0.260273
ENSG00000254373.1	0.260273
ENSG00000274020.1	0.260273
ENSG00000101004.14	0.260263
ENSG00000179295.16	0.260263
ENSG00000184281.14	0.260263
ENSG00000228487.2	0.260263
ENSG00000011007.12	0.260105
ENSG00000198028.3	0.259982
ENSG00000273796.1	0.259982
ENSG00000122574.10	0.25983
ENSG00000132394.10	0.25983
ENSG00000170180.19	0.25983
ENSG00000223492.1	0.259583
ENSG00000109475.16	0.259574
ENSG00000268833.1	0.259574
ENSG00000214870.8	0.25952
ENSG00000226701.1	0.25952
ENSG00000275542.1	0.25951
ENSG00000205794.4	0.259499
ENSG00000277147.4	0.259499
ENSG00000226499.1	0.259196
ENSG00000242169.2	0.259196
ENSG00000243824.1	0.258975
ENSG00000224541.1	0.258836
ENSG00000268713.1	0.258836
ENSG00000166527.7	0.258829
ENSG00000105254.11	0.25874
ENSG00000145623.12	0.25874
ENSG00000230659.3	0.258733
ENSG00000229862.5	0.25871
ENSG00000127903.13	0.2586
ENSG00000179097.5	0.2586
ENSG00000263164.1	0.2586
ENSG00000270689.1	0.2586
ENSG00000086598.10	0.258485
ENSG00000176410.7	0.258485
ENSG00000221883.2	0.258485
ENSG00000258334.1	0.258485
ENSG00000066629.16	0.258468
ENSG00000164329.13	0.258468
ENSG00000167863.11	0.258468
ENSG00000180537.12	0.258468
ENSG00000142556.18	0.258461
ENSG00000189037.7	0.258303
ENSG00000236320.3	0.258115
ENSG00000141084.10	0.257997
ENSG00000226243.1	0.257837
ENSG00000130175.9	0.257787
ENSG00000141627.13	0.257787
ENSG00000156970.12	0.257787
ENSG00000159761.14	0.257787
ENSG00000270177.1	0.257787
ENSG00000100312.10	0.257724
ENSG00000117528.11	0.257724
ENSG00000187944.2	0.257724
ENSG00000213104.3	0.257574
ENSG00000244097.1	0.257554
ENSG00000129810.14	0.257518
ENSG00000142168.14	0.257518
ENSG00000146530.11	0.257518
ENSG00000214897.4	0.257518
ENSG00000260910.1	0.257518
ENSG00000250984.1	0.257486
ENSG00000212359.1	0.257368
ENSG00000177989.13	0.257304
ENSG00000244716.3	0.257304
ENSG00000125966.9	0.256992
ENSG00000006634.7	0.256842
ENSG00000120705.12	0.256842
ENSG00000133193.12	0.256842
ENSG00000214189.8	0.256842
ENSG00000122965.10	0.256814
ENSG00000183853.17	0.256814
ENSG00000189419.6	0.256814
ENSG00000247081.7	0.256814
ENSG00000145817.16	0.25666
ENSG00000204248.10	0.25666
ENSG00000232385.2	0.25666
ENSG00000242445.1	0.25666
ENSG00000248309.5	0.256657
ENSG00000261884.2	0.256657
ENSG00000214671.4	0.256562
ENSG00000132356.11	0.256508
ENSG00000144895.11	0.256508
ENSG00000164406.7	0.256508
ENSG00000167261.13	0.256508
ENSG00000169905.12	0.256508
ENSG00000234618.1	0.256508
ENSG00000236936.1	0.256508
ENSG00000235552.4	0.25616
ENSG00000147604.13	0.256127
ENSG00000277072.4	0.256127
ENSG00000271417.2	0.255985
ENSG00000182383.8	0.255973
ENSG00000248986.1	0.255964
ENSG00000121769.7	0.255821
ENSG00000147588.6	0.255821
ENSG00000244071.1	0.255641
ENSG00000278719.1	0.255641
ENSG00000213553.4	0.255619
ENSG00000233225.3	0.255619
ENSG00000249489.1	0.255619
ENSG00000062716.10	0.255332
ENSG00000085063.14	0.255332
ENSG00000108953.16	0.255332
ENSG00000177042.14	0.255332
ENSG00000185900.9	0.255332
ENSG00000250073.2	0.255332
ENSG00000221772.3	0.255291
ENSG00000274479.1	0.255291
ENSG00000244259.1	0.255257
ENSG00000114544.15	0.25505
ENSG00000136111.12	0.25505
ENSG00000175471.19	0.25505
ENSG00000268903.1	0.25505
ENSG00000272734.1	0.25505
ENSG00000280082.1	0.255038
ENSG00000235582.2	0.254976
ENSG00000101940.17	0.254954
ENSG00000263961.6	0.254861
ENSG00000234389.1	0.254811
ENSG00000243312.3	0.254811
ENSG00000279062.1	0.254807
ENSG00000079616.12	0.25453
ENSG00000137970.7	0.25453
ENSG00000139549.2	0.25453
ENSG00000174695.9	0.25453
ENSG00000235253.1	0.254498
ENSG00000245275.7	0.254498
ENSG00000256043.2	0.254498
ENSG00000243988.1	0.254489
ENSG00000244485.1	0.254479
ENSG00000226845.1	0.254429
ENSG00000236992.2	0.254346
ENSG00000199523.1	0.253932
ENSG00000222317.1	0.253932
ENSG00000239279.3	0.253932
ENSG00000214941.7	0.253888
ENSG00000261644.1	0.253888
ENSG00000273111.5	0.253888
ENSG00000143199.17	0.253728
ENSG00000213261.3	0.253694
ENSG00000251062.1	0.253694
ENSG00000214362.2	0.253529
ENSG00000139131.12	0.253123
ENSG00000184058.12	0.253123
ENSG00000236976.1	0.252988
ENSG00000143164.15	0.252898
ENSG00000169515.5	0.252898
ENSG00000229988.1	0.252898
ENSG00000231165.3	0.252898
ENSG00000078081.7	0.252845
ENSG00000142611.16	0.252845
ENSG00000214807.2	0.252825
ENSG00000215187.9	0.252825
ENSG00000241741.1	0.252818
ENSG00000268362.5	0.252818
ENSG00000078487.17	0.252812
ENSG00000163739.4	0.252812
ENSG00000241484.9	0.252812
ENSG00000213684.4	0.252741
ENSG00000232389.1	0.252741
ENSG00000233597.3	0.252741
ENSG00000136840.18	0.252506
ENSG00000167699.13	0.252506
ENSG00000229481.2	0.252506
ENSG00000235997.2	0.252506
ENSG00000130255.12	0.252413
ENSG00000163825.3	0.252413
ENSG00000186704.9	0.252413
ENSG00000223629.1	0.252413
ENSG00000108591.9	0.252377
ENSG00000125122.14	0.252377
ENSG00000165806.19	0.252377
ENSG00000260947.1	0.252377
ENSG00000055950.16	0.252363
ENSG00000101935.9	0.252363
ENSG00000174456.13	0.252363
ENSG00000178917.14	0.252363
ENSG00000008438.4	0.252351
ENSG00000172725.13	0.252351
ENSG00000197301.7	0.252351
ENSG00000228168.1	0.252351
ENSG00000243696.4	0.252351
ENSG00000255319.5	0.252021
ENSG00000105538.8	0.251994
ENSG00000167515.10	0.251994
ENSG00000249955.1	0.251994
ENSG00000250155.1	0.251994
ENSG00000269349.1	0.251994
ENSG00000220749.4	0.251779
ENSG00000212264.1	0.251766
ENSG00000236412.1	0.251766
ENSG00000250446.1	0.251766
ENSG00000224094.1	0.25174
ENSG00000272079.2	0.251502
ENSG00000197472.14	0.251466
ENSG00000232442.1	0.251466
ENSG00000188155.9	0.251417
ENSG00000249740.1	0.251417
ENSG00000279431.1	0.251292
ENSG00000142192.20	0.251278
ENSG00000170482.16	0.251278
ENSG00000243721.1	0.251278
ENSG00000174231.16	0.251195
ENSG00000275350.1	0.251195
ENSG00000229534.1	0.25114
ENSG00000165801.9	0.251078
ENSG00000196517.11	0.251078
ENSG00000204011.4	0.251078
ENSG00000120278.14	0.250969
ENSG00000165629.19	0.250969
ENSG00000222623.1	0.250969
ENSG00000225721.5	0.250969
ENSG00000233451.1	0.250969
ENSG00000280266.1	0.250969
ENSG00000185615.15	0.250892
ENSG00000149823.7	0.250837
ENSG00000233045.1	0.250837
ENSG00000233190.1	0.25064
ENSG00000155096.13	0.250589
ENSG00000157456.7	0.250589
ENSG00000136149.6	0.250483
ENSG00000142534.6	0.250483
ENSG00000160917.14	0.250483
ENSG00000163464.7	0.250483
ENSG00000198901.13	0.250483
ENSG00000231852.6	0.250483
ENSG00000250903.8	0.250483
ENSG00000270716.1	0.250483
ENSG00000105996.6	0.250309
ENSG00000221686.1	0.250309
ENSG00000235748.1	0.250309
ENSG00000267260.1	0.250309
ENSG00000127419.16	0.250217
ENSG00000155329.11	0.250217
ENSG00000175003.12	0.250217
ENSG00000272023.1	0.250217
ENSG00000206228.4	0.250199
ENSG00000217026.3	0.250199
ENSG00000249526.1	0.250199
ENSG00000214203.4	0.250094
ENSG00000271270.5	0.250094
ENSG00000075218.18	0.250078
ENSG00000151422.12	0.250078
ENSG00000140403.12	0.249896
ENSG00000104450.12	0.249873
ENSG00000081019.13	0.249743
ENSG00000136108.14	0.249743
ENSG00000224505.2	0.249743
ENSG00000201700.3	0.249546
ENSG00000259026.1	0.249546
ENSG00000198087.7	0.249544
ENSG00000249593.6	0.249513
ENSG00000013619.13	0.249447
ENSG00000075702.16	0.249447
ENSG00000077984.5	0.249447
ENSG00000117724.12	0.249447
ENSG00000124875.9	0.249447
ENSG00000133488.14	0.249447
ENSG00000162456.9	0.249447
ENSG00000167815.11	0.249447
ENSG00000179152.19	0.249447
ENSG00000184500.14	0.249447
ENSG00000225203.2	0.249447
ENSG00000259257.1	0.249447
ENSG00000228236.2	0.249441
ENSG00000275966.1	0.249441
ENSG00000090889.11	0.249161
ENSG00000113273.15	0.249161
ENSG00000243181.2	0.249161
ENSG00000250646.1	0.249117
ENSG00000267189.1	0.249117
ENSG00000175329.12	0.249044
ENSG00000049089.13	0.248866
ENSG00000224321.1	0.248866
ENSG00000229344.1	0.248866
ENSG00000234589.4	0.248663
ENSG00000116954.7	0.248382
ENSG00000117505.12	0.248382
ENSG00000185736.15	0.248382
ENSG00000079156.16	0.248328
ENSG00000185669.5	0.248328
ENSG00000249693.2	0.248328
ENSG00000106560.10	0.248267
ENSG00000164244.20	0.248267
ENSG00000167676.4	0.248267
ENSG00000227939.1	0.248267
ENSG00000267119.1	0.248267
ENSG00000082146.12	0.248149
ENSG00000233426.3	0.248097
ENSG00000087303.16	0.248088
ENSG00000101306.10	0.248088
ENSG00000114738.10	0.248088
ENSG00000128594.7	0.248088
ENSG00000100234.11	0.248082
ENSG00000138160.5	0.248082
ENSG00000162407.8	0.248082
ENSG00000223516.1	0.248082
ENSG00000160307.9	0.247977
ENSG00000253250.2	0.247977
ENSG00000214914.3	0.247954
ENSG00000220472.1	0.247954
ENSG00000253365.1	0.247954
ENSG00000231010.1	0.247865
ENSG00000101146.12	0.247677
ENSG00000102837.6	0.247677
ENSG00000254975.1	0.247677
ENSG00000233990.1	0.247613
ENSG00000170043.11	0.247578
ENSG00000204529.3	0.247578
ENSG00000231992.1	0.247578
ENSG00000260416.1	0.247578
ENSG00000182263.13	0.247529
ENSG00000124313.12	0.2474
ENSG00000170291.14	0.2474
ENSG00000170310.14	0.2474
ENSG00000169814.12	0.24734
ENSG00000226520.1	0.24734
ENSG00000113318.9	0.247134
ENSG00000165490.12	0.247134
ENSG00000197134.11	0.247134
ENSG00000231752.5	0.247134
ENSG00000270742.1	0.247134
ENSG00000225416.1	0.247131
ENSG00000230592.2	0.247065
ENSG00000115594.11	0.246905
ENSG00000148655.14	0.246905
ENSG00000176732.6	0.246905
ENSG00000219023.1	0.246905
ENSG00000240219.1	0.246905
ENSG00000266392.1	0.246905
ENSG00000273363.1	0.246905
ENSG00000134597.13	0.246874
ENSG00000206932.1	0.246874
ENSG00000225398.3	0.246874
ENSG00000261766.1	0.246874
ENSG00000229567.1	0.246685
ENSG00000243199.1	0.246685
ENSG00000204161.13	0.246426
ENSG00000176293.19	0.246368
ENSG00000127863.15	0.246237
ENSG00000143753.12	0.246237
ENSG00000227034.1	0.246237
ENSG00000243388.1	0.246237
ENSG00000278090.1	0.246237
ENSG00000125967.16	0.24619
ENSG00000133059.16	0.24619
ENSG00000205485.13	0.24619
ENSG00000227118.3	0.24619
ENSG00000234741.7	0.24609
ENSG00000119681.11	0.24599
ENSG00000163950.12	0.24599
ENSG00000213867.4	0.24599
ENSG00000242140.1	0.24599
ENSG00000260484.1	0.245851
ENSG00000268116.1	0.245851
ENSG00000146858.7	0.245793
ENSG00000159346.12	0.245793
ENSG00000253522.3	0.245793
ENSG00000109685.17	0.245712
ENSG00000236523.2	0.245712
ENSG00000273271.1	0.245712
ENSG00000253607.1	0.245658
ENSG00000267132.1	0.245658
ENSG00000279274.1	0.245603
ENSG00000213228.5	0.245594
ENSG00000126698.10	0.245228
ENSG00000146701.11	0.245228
ENSG00000205744.9	0.245228
ENSG00000102312.20	0.245153
ENSG00000161956.12	0.245153
ENSG00000117143.13	0.244989
ENSG00000225918.1	0.244972
ENSG00000103168.16	0.244925
ENSG00000106400.11	0.244925
ENSG00000173456.4	0.244925
ENSG00000198010.11	0.244925
ENSG00000229117.8	0.244925
ENSG00000267541.1	0.244787
ENSG00000013561.17	0.244629
ENSG00000121152.9	0.244629
ENSG00000156886.11	0.244629
ENSG00000236305.1	0.244603
ENSG00000164932.12	0.244548
ENSG00000232000.2	0.244345
ENSG00000263155.5	0.244325
ENSG00000281855.1	0.244325
ENSG00000069869.15	0.244218
ENSG00000148290.9	0.244218
ENSG00000165650.11	0.244218
ENSG00000202533.1	0.244218
ENSG00000236493.2	0.244212
ENSG00000259868.2	0.244212
ENSG00000183298.5	0.244126
ENSG00000239345.2	0.244126
ENSG00000265626.1	0.244126
ENSG00000225616.2	0.24408
ENSG00000234743.1	0.24408
ENSG00000243711.1	0.24408
ENSG00000162669.15	0.24402
ENSG00000197934.8	0.24402
ENSG00000235122.3	0.24402
ENSG00000135077.8	0.244013
ENSG00000264764.1	0.244013
ENSG00000107872.12	0.24398
ENSG00000272055.1	0.24398
ENSG00000100526.19	0.243895
ENSG00000116030.16	0.243895
ENSG00000131016.16	0.243895
ENSG00000155304.5	0.243895
ENSG00000254419.1	0.243895
ENSG00000279662.1	0.243895
ENSG00000237500.1	0.24378
ENSG00000233101.10	0.243563
ENSG00000115657.12	0.243441
ENSG00000135476.11	0.243441
ENSG00000168159.10	0.243441
ENSG00000177084.16	0.243441
ENSG00000223039.1	0.243441
ENSG00000105707.13	0.243355
ENSG00000113580.14	0.243355
ENSG00000182795.12	0.243355
ENSG00000215041.9	0.243355
ENSG00000228705.1	0.243355
ENSG00000230311.2	0.243355
ENSG00000129951.18	0.2433
ENSG00000213316.9	0.2433
ENSG00000120664.10	0.24321
ENSG00000243746.1	0.24321
ENSG00000152952.11	0.243161
ENSG00000219747.1	0.243015
ENSG00000235128.1	0.243015
ENSG00000245937.7	0.243015
ENSG00000262227.1	0.243015
ENSG00000267586.6	0.243015
ENSG00000182257.6	0.242956
ENSG00000230897.1	0.242956
ENSG00000235962.5	0.242956
ENSG00000210140.1	0.242661
ENSG00000252984.1	0.242645
ENSG00000237676.1	0.24256
ENSG00000046604.12	0.242472
ENSG00000072818.11	0.242472
ENSG00000120265.16	0.242472
ENSG00000100325.14	0.242405
ENSG00000120868.13	0.242405
ENSG00000122203.14	0.242405
ENSG00000124795.14	0.242405
ENSG00000183258.11	0.242405
ENSG00000186185.13	0.242405
ENSG00000233994.2	0.242405
ENSG00000033030.13	0.242349
ENSG00000178217.13	0.242349
ENSG00000184343.10	0.242349
ENSG00000229970.3	0.242349
ENSG00000108219.14	0.242343
ENSG00000239344.1	0.242343
ENSG00000224802.2	0.24221
ENSG00000089157.15	0.242176
ENSG00000224066.1	0.242176
ENSG00000006047.12	0.24202
ENSG00000049759.16	0.24202
ENSG00000099840.13	0.24202
ENSG00000224116.6	0.24202
ENSG00000249992.1	0.24202
ENSG00000141971.12	0.241987
ENSG00000165507.8	0.241987
ENSG00000167925.15	0.241987
ENSG00000222011.8	0.241987
ENSG00000230948.1	0.241987
ENSG00000104808.7	0.241946
ENSG00000106105.13	0.241946
ENSG00000110721.11	0.241946
ENSG00000119862.12	0.241946
ENSG00000168779.19	0.241946
ENSG00000221817.9	0.241946
ENSG00000230596.2	0.241946
ENSG00000237513.1	0.241946
ENSG00000131100.12	0.241849
ENSG00000140905.9	0.241849
ENSG00000272109.1	0.241849
ENSG00000080947.14	0.241814
ENSG00000085662.13	0.241814
ENSG00000131368.7	0.241814
ENSG00000185955.4	0.241814
ENSG00000213965.3	0.241814
ENSG00000241889.1	0.241814
ENSG00000261707.1	0.241814
ENSG00000263603.1	0.241814
ENSG00000269981.1	0.241814
ENSG00000213063.3	0.241638
ENSG00000064201.15	0.241617
ENSG00000280226.1	0.241425
ENSG00000214161.3	0.241396
ENSG00000238741.1	0.24133
ENSG00000213574.2	0.2412
ENSG00000057608.16	0.241085
ENSG00000180667.10	0.241085
ENSG00000215088.3	0.241085
ENSG00000240710.1	0.241085
ENSG00000207371.1	0.241065
ENSG00000270335.1	0.241065
ENSG00000167081.16	0.241044
ENSG00000215003.4	0.241044
ENSG00000253683.1	0.241044
ENSG00000253899.1	0.241044
ENSG00000108465.14	0.241021
ENSG00000131480.8	0.241021
ENSG00000161057.10	0.241021
ENSG00000164010.13	0.241021
ENSG00000171953.15	0.241021
ENSG00000254396.1	0.241021
ENSG00000079385.21	0.241016
ENSG00000112983.17	0.240759
ENSG00000151948.11	0.240759
ENSG00000179055.6	0.240759
ENSG00000218175.2	0.240759
ENSG00000110060.8	0.240517
ENSG00000138823.12	0.240517
ENSG00000144320.13	0.240517
ENSG00000175449.13	0.240517
ENSG00000254602.1	0.240517
ENSG00000100225.17	0.240491
ENSG00000170037.13	0.240491
ENSG00000256518.2	0.240491
ENSG00000133321.10	0.240483
ENSG00000240366.1	0.240483
ENSG00000115828.15	0.240379
ENSG00000224858.5	0.240379
ENSG00000249923.1	0.240379
ENSG00000223726.1	0.240297
ENSG00000141349.8	0.240214
ENSG00000155858.5	0.240214
ENSG00000215021.8	0.240214
ENSG00000158470.5	0.24011
ENSG00000182899.14	0.24011
ENSG00000185420.18	0.24011
ENSG00000197170.9	0.24011
ENSG00000240225.10	0.24011
ENSG00000276832.1	0.24011
ENSG00000232952.1	0.240071
ENSG00000118655.4	0.240039
ENSG00000145217.13	0.240039
ENSG00000184860.9	0.240039
ENSG00000163754.17	0.239745
ENSG00000229133.1	0.239745
ENSG00000274751.1	0.239745
ENSG00000250891.1	0.239709
ENSG00000108479.11	0.2397
ENSG00000128165.8	0.2397
ENSG00000166979.12	0.2397
ENSG00000213399.3	0.2397
ENSG00000111725.10	0.239612
ENSG00000169252.5	0.239612
ENSG00000243156.7	0.239612
ENSG00000234906.8	0.239532
ENSG00000239719.1	0.239532
ENSG00000243538.1	0.239532
ENSG00000068028.17	0.239449
ENSG00000135547.8	0.239449
ENSG00000137492.7	0.239449
ENSG00000240388.2	0.239449
ENSG00000253824.1	0.239449
ENSG00000136986.9	0.239289
ENSG00000155368.16	0.239289
ENSG00000166265.11	0.239289
ENSG00000177000.10	0.239289
ENSG00000230006.7	0.239289
ENSG00000101413.11	0.239164
ENSG00000156298.12	0.239164
ENSG00000159214.12	0.239164
ENSG00000234751.1	0.239164
ENSG00000169253.3	0.239027
ENSG00000199753.1	0.239027
ENSG00000160460.15	0.238927
ENSG00000162692.10	0.238927
ENSG00000167107.12	0.238886
ENSG00000169174.10	0.238886
ENSG00000136881.11	0.238695
ENSG00000196954.12	0.238695
ENSG00000213609.3	0.238695
ENSG00000251000.1	0.238695
ENSG00000182903.15	0.238631
ENSG00000176170.13	0.23859
ENSG00000196693.14	0.23859
ENSG00000242087.2	0.238508
ENSG00000111885.6	0.238268
ENSG00000255299.5	0.238268
ENSG00000198835.3	0.238228
ENSG00000257534.1	0.238228
ENSG00000276775.1	0.238228
ENSG00000234985.2	0.238093
ENSG00000259045.1	0.238093
ENSG00000264357.1	0.238024
ENSG00000132681.16	0.237888
ENSG00000172794.19	0.237888
ENSG00000204387.12	0.237888
ENSG00000100109.16	0.237764
ENSG00000249346.6	0.237764
ENSG00000136514.2	0.237688
ENSG00000145687.15	0.237688
ENSG00000166888.10	0.237688
ENSG00000175294.5	0.237688
ENSG00000213755.3	0.237688
ENSG00000055118.14	0.237626
ENSG00000075413.17	0.237626
ENSG00000108924.13	0.237626
ENSG00000108963.17	0.237626
ENSG00000134369.15	0.237626
ENSG00000231579.3	0.237626
ENSG00000112077.15	0.237576
ENSG00000136908.17	0.237576
ENSG00000182568.16	0.237576
ENSG00000248290.1	0.237576
ENSG00000187266.13	0.237481
ENSG00000205696.4	0.237481
ENSG00000145819.15	0.237302
ENSG00000242060.1	0.237302
ENSG00000243829.1	0.237302
ENSG00000136738.14	0.237253
ENSG00000168126.3	0.237253
ENSG00000228071.4	0.237253
ENSG00000236499.2	0.237253
ENSG00000243504.1	0.237253
ENSG00000261386.2	0.237253
ENSG00000188761.11	0.237069
ENSG00000198925.10	0.237069
ENSG00000207755.2	0.236969
ENSG00000249911.1	0.236969
ENSG00000213280.2	0.236949
ENSG00000236608.1	0.236949
ENSG00000076513.16	0.236934
ENSG00000077327.15	0.236934
ENSG00000159259.7	0.236934
ENSG00000171241.8	0.236934
ENSG00000105261.7	0.236933
ENSG00000151093.7	0.236933
ENSG00000163507.13	0.236933
ENSG00000206679.1	0.236933
ENSG00000104267.9	0.23685
ENSG00000144283.21	0.23685
ENSG00000177954.11	0.23685
ENSG00000176654.12	0.236836
ENSG00000140943.16	0.236817
ENSG00000101220.17	0.236807
ENSG00000116679.15	0.236807
ENSG00000232134.1	0.236807
ENSG00000279081.1	0.236807
ENSG00000203666.12	0.236787
ENSG00000248121.8	0.236787
ENSG00000107796.12	0.236658
ENSG00000109787.12	0.236658
ENSG00000118900.14	0.236658
ENSG00000179409.10	0.236658
ENSG00000198258.10	0.236658
ENSG00000216316.1	0.236658
ENSG00000163001.11	0.236602
ENSG00000233264.2	0.236602
ENSG00000224427.1	0.236481
ENSG00000227189.2	0.236481
ENSG00000235554.1	0.236481
ENSG00000236643.1	0.236481
ENSG00000107874.10	0.236392
ENSG00000120549.16	0.236392
ENSG00000164944.11	0.236392
ENSG00000078618.19	0.236253
ENSG00000080618.13	0.236253
ENSG00000127824.13	0.236253
ENSG00000155506.16	0.236253
ENSG00000213058.3	0.236253
ENSG00000222046.2	0.236253
ENSG00000257403.2	0.236253
ENSG00000159267.14	0.235873
ENSG00000188486.3	0.235873
ENSG00000134330.18	0.235681
ENSG00000149418.10	0.235681
ENSG00000159023.18	0.235681
ENSG00000188873.4	0.235681
ENSG00000197959.13	0.235681
ENSG00000106868.16	0.235644
ENSG00000214485.6	0.235644
ENSG00000271335.5	0.235644
ENSG00000279838.1	0.235644
ENSG00000126261.12	0.235583
ENSG00000164076.16	0.235583
ENSG00000169914.5	0.235583
ENSG00000040199.18	0.235444
ENSG00000063046.17	0.235444
ENSG00000103056.11	0.235444
ENSG00000227525.4	0.235444
ENSG00000279721.1	0.235394
ENSG00000213432.2	0.235387
ENSG00000072274.12	0.235352
ENSG00000228399.1	0.235352
ENSG00000196109.6	0.235348
ENSG00000205494.9	0.235348
ENSG00000243489.4	0.235348
ENSG00000097046.12	0.235233
ENSG00000099821.13	0.235233
ENSG00000134070.4	0.235233
ENSG00000151292.17	0.235233
ENSG00000185201.16	0.235233
ENSG00000265798.6	0.235233
ENSG00000274825.1	0.235233
ENSG00000217239.3	0.235033
ENSG00000240376.1	0.235033
ENSG00000243071.1	0.235033
ENSG00000273270.1	0.235033
ENSG00000188512.6	0.235018
ENSG00000197576.13	0.235018
ENSG00000225071.1	0.235018
ENSG00000228501.2	0.235018
ENSG00000235587.2	0.235018
ENSG00000251087.3	0.235018
ENSG00000110536.13	0.234952
ENSG00000240395.1	0.234952
ENSG00000240634.1	0.234952
ENSG00000090061.17	0.234941
ENSG00000126088.12	0.2347
ENSG00000122741.15	0.234695
ENSG00000137709.9	0.234695
ENSG00000247679.2	0.234695
ENSG00000262655.3	0.234695
ENSG00000215846.6	0.234666
ENSG00000147324.10	0.234551
ENSG00000101844.17	0.234441
ENSG00000128274.15	0.234441
ENSG00000232335.1	0.234441
ENSG00000234290.2	0.234441
ENSG00000253961.1	0.234441
ENSG00000213641.4	0.234289
ENSG00000227638.2	0.234289
ENSG00000244932.2	0.234289
ENSG00000260747.1	0.234289
ENSG00000067064.10	0.234116
ENSG00000085840.12	0.234116
ENSG00000153165.18	0.234116
ENSG00000154102.10	0.234116
ENSG00000156140.8	0.234116
ENSG00000177464.4	0.234116
ENSG00000092470.11	0.234105
ENSG00000101079.20	0.234105
ENSG00000111445.13	0.234105
ENSG00000140400.14	0.234105
ENSG00000260448.5	0.234105
ENSG00000108107.12	0.234052
ENSG00000112541.13	0.234052
ENSG00000136842.13	0.234052
ENSG00000204434.5	0.233941
ENSG00000214593.3	0.233941
ENSG00000242952.1	0.233941
ENSG00000047578.12	0.233871
ENSG00000219133.2	0.233843
ENSG00000242107.2	0.233843
ENSG00000252846.1	0.233843
ENSG00000166444.17	0.233672
ENSG00000187997.11	0.233672
ENSG00000255367.1	0.233672
ENSG00000257859.1	0.233672
ENSG00000275149.1	0.233672
ENSG00000246323.2	0.233611
ENSG00000263761.2	0.23361
ENSG00000201839.1	0.233595
ENSG00000187504.6	0.23352
ENSG00000134352.19	0.233488
ENSG00000198883.11	0.233459
ENSG00000232794.1	0.233459
ENSG00000259997.2	0.233361
ENSG00000055147.17	0.233335
ENSG00000156535.13	0.233335
ENSG00000165949.12	0.233335
ENSG00000180769.8	0.233335
ENSG00000224177.6	0.233335
ENSG00000257074.3	0.233335
ENSG00000244625.5	0.233321
ENSG00000224773.2	0.233286
ENSG00000225573.4	0.233273
ENSG00000249131.1	0.233273
ENSG00000271268.1	0.233273
ENSG00000154582.16	0.233265
ENSG00000265749.5	0.233265
ENSG00000116273.5	0.233124
ENSG00000213579.3	0.233124
ENSG00000269898.1	0.233124
ENSG00000277534.1	0.233124
ENSG00000069482.6	0.232859
ENSG00000121210.15	0.232859
ENSG00000179242.15	0.232859
ENSG00000254198.1	0.232859
ENSG00000178752.15	0.232858
ENSG00000206625.1	0.232858
ENSG00000130770.17	0.232344
ENSG00000243144.6	0.232344
ENSG00000107341.4	0.232335
ENSG00000160602.13	0.232335
ENSG00000163380.15	0.232335
ENSG00000197128.11	0.232335
ENSG00000221299.1	0.232335
ENSG00000241612.1	0.232335
ENSG00000214244.4	0.232296
ENSG00000277287.1	0.232164
ENSG00000277394.1	0.232164
ENSG00000213917.2	0.232026
[truncated: 54,812 more rows]
